# Supplementary material for: The Evolutionary Dynamics of Genetic Incompatibilities Introduced by Duplicated Genes in Arabidopsis thaliana
Source: Mol Biol Evol. 2020 Nov 28;38(4):1225–40. doi: 10.1093/molbev/msaa306 (PMC8042742; doi:10.1093/molbev/msaa306)
Supplement: msaa306_Supplementary_Data [file msaa306_supplementary_data.zip]

Archive with 8 entries (8 files):
- Jiao_et_al.Supplementary.v2.pdf
- suppl_data.zip
- Supplementary.Data.1.sequencing.data.xlsx
- Supplementary.Data.2.interChr.dup.genes.xlsx
- Supplementary.Data.3.HPA.xlsx
- Supplementary.Data.4.TIM22.xlsx
- Supplementary.Data.5.TAD3.xlsx
- Supplementary.Data.6.FOLT.xlsx
