# Supplementary material for: The Evolutionary Dynamics of Genetic Incompatibilities Introduced by Duplicated Genes in Arabidopsis thaliana
Source: Mol Biol Evol. 2020 Nov 28;38(4):1225–40. doi: 10.1093/molbev/msaa306 (PMC8042742; doi:10.1093/molbev/msaa306)
Supplement: msaa306_Supplementary_Data [file msaa306_supplementary_data.zip › Supplementary.Data.1.sequencing.data.xlsx]

## Sheet: 01-all_Sequencing_Data
Sequencing Run ID	ENA Database Run Accession	Barcode ID	Barcode Name	Barcode Sequence	Total Read Pairs
2	ERR4467306	1	RAD-F1	AGCTCTGTGACA	3308712
2	ERR4467306	2	RAD-F2	ACTGTGCTAGCA	2244762
2	ERR4467306	3	RAD-F3	GACTCTGATGCA	4397024
2	ERR4467306	4	RAD-F4	AGCTGCTATGCA	92745
2	ERR4467306	5	RAD-F5	TGCGATACTGCA	709803
2	ERR4467306	6	RAD-F6	GATGACTCTGCA	2930413
2	ERR4467306	7	RAD-F7	AGACTGTCTGCA	2023691
2	ERR4467306	8	RAD-F8	TGCAGACTGTCA	4058124
2	ERR4467306	9	RAD-F9	ATGACGCTGTCA	1326979
2	ERR4467306	10	RAD-F10	AGTCTGCTCAGA	258806
2	ERR4467306	11	RAD-F11	GTCACTCTGAGA	3150602
2	ERR4467306	12	RAD-F12	ACTCTGTGACGA	2518111
2	ERR4467306	13	RAD-F13	AGCTGTCTACGA	3209033
2	ERR4467306	14	RAD-F14	ACTGCTATGCGA	1829830
2	ERR4467306	15	RAD-F15	CTAGTACTGCGA	197857
2	ERR4467306	16	RAD-F16	CACTATGTGCGA	5312175
2	ERR4467306	17	RAD-F17	CATGCTGCATGA	4750562
2	ERR4467306	18	RAD-F18	GCGCTACTATGA	4827361
2	ERR4467306	19	RAD-F19	GTCTGACACTGA	4373480
2	ERR4467306	20	RAD-F20	CTGATGCACTGA	278852
2	ERR4467306	21	RAD-F21	TGCTACGACTGA	2712167
2	ERR4467306	22	RAD-F22	TCAGCTGACTGA	1837089
2	ERR4467306	23	RAD-F23	ATGCGCTACTGA	2081053
2	ERR4467306	24	RAD-F24	AGCTCTAGCTGA	991954
2	ERR4467306	25	RAD-F25	TATGCACGCTGA	718843
2	ERR4467306	26	RAD-F26	TCACGATGCTGA	1202123
2	ERR4467306	27	RAD-F27	CGCATATGCTGA	1505046
2	ERR4467306	28	RAD-F28	ACTGACTGCTGA	930845
2	ERR4467306	29	RAD-F29	GTACAGCTCTGA	1142803
2	ERR4467306	30	RAD-F30	CAGTCAGTCTGA	590754
2	ERR4467306	31	RAD-F31	CTCAGCATGTGA	923396
2	ERR4467306	32	RAD-F32	CGCTGTGACATA	345414
2	ERR4467306	33	RAD-F33	CATGTGCGCATA	2587740
2	ERR4467306	34	RAD-F34	CTGCGATGCATA	3546108
2	ERR4467306	35	RAD-F35	GACTGCTGCATA	993322
2	ERR4467306	36	RAD-F36	TACGCTGCGATA	1699255
2	ERR4467306	37	RAD-F37	GCTGCACTGATA	1170361
2	ERR4467306	38	RAD-F38	CGCTAGCTGATA	633758
2	ERR4467306	39	RAD-F39	TGACTGCGACTA	1527882
2	ERR4467306	40	RAD-F40	CGATGCTGACTA	3341599
2	ERR4467306	41	RAD-F41	TGCGCGATACTA	3400236
2	ERR4467306	42	RAD-F42	TATGCGCAGCTA	2508889
2	ERR4467306	43	RAD-F43	ATGCTGCAGCTA	2271837
2	ERR4467306	44	RAD-F44	ATGTGCACGCTA	3531266
2	ERR4467306	45	RAD-F45	GCTATGACGCTA	2814377
2	ERR4467306	46	RAD-F46	TGATACGCGCTA	2167218
2	ERR4467306	47	RAD-F47	GCGCATATGCTA	2229018
2	ERR4467306	48	RAD-F48	GACTGACTGCTA	3558117
2	ERR4467306	49	RAD-F49	GCAGTCAGTCTA	3
2	ERR4467306	50	RAD-F50	TCTGCAGCAGTA	21
2	ERR4467306	51	RAD-F51	TACTGCGCAGTA	3
2	ERR4467306	52	RAD-F52	CTGCATGCAGTA	7996
2	ERR4467306	53	RAD-F53	CAGCTGCTAGTA	1986
2	ERR4467306	54	RAD-F54	GACGCTCTAGTA	1908
2	ERR4467306	55	RAD-F55	TAGCTGTCAGAC	3998
2	ERR4467306	56	RAD-F56	AGTCTATGCGAC	815
2	ERR4467306	57	RAD-F57	TGATACTGCGAC	1600
2	ERR4467306	58	RAD-F58	TGCGCATATGAC	35
2	ERR4467306	59	RAD-F59	TGTCAGACTGAC	34
2	ERR4467306	60	RAD-F60	GTACATGCTGAC	0
2	ERR4467306	61	RAD-F61	CTACGATGTGAC	1
2	ERR4467306	62	RAD-F62	TACAGCTGTGAC	4
2	ERR4467306	63	RAD-F63	GCTGCATGATAC	1619
2	ERR4467306	64	RAD-F64	AGCTGCTGATAC	638
2	ERR4467306	65	RAD-F65	CGACTGTGATAC	261
2	ERR4467306	66	RAD-F66	GATGCTGACTAC	5126
2	ERR4467306	67	RAD-F67	GTGATACGCTAC	43
2	ERR4467306	68	RAD-F68	CATGTGCAGTAC	62
2	ERR4467306	69	RAD-F69	GCATGTCAGTAC	2
2	ERR4467306	70	RAD-F70	GTCAGCTAGTAC	2
2	ERR4467306	71	RAD-F71	TGCTGATACAGC	8
2	ERR4467306	72	RAD-F72	GCTATATGCAGC	2
2	ERR4467306	73	RAD-F73	ATGCTAGTCAGC	7
2	ERR4467306	74	RAD-F74	TACGATGTCAGC	2
2	ERR4467306	75	RAD-F75	TGCATGCATAGC	0
2	ERR4467306	76	RAD-F76	ACTGCTGATAGC	33
2	ERR4467306	77	RAD-F77	CGATATGCTAGC	11
2	ERR4467306	78	RAD-F78	TATGTGACACGC	0
2	ERR4467306	79	RAD-F79	CTGATATGACGC	20
2	ERR4467306	80	RAD-F80	ATATAGCTGCGC	0
2	ERR4467306	81	RAD-F81	GCTGATACATGC	2
2	ERR4467306	82	RAD-F82	TGACTAGCATGC	0
2	ERR4467306	83	RAD-F83	TAGTACGCATGC	1
2	ERR4467306	84	RAD-F84	ATGACTGCATGC	7
2	ERR4467306	85	RAD-F85	CTATGACGATGC	4
2	ERR4467306	86	RAD-F86	GTACGCATATGC	4
2	ERR4467306	87	RAD-F87	GACAGTCTATGC	1
2	ERR4467306	88	RAD-F88	TAGCAGTACTGC	0
2	ERR4467306	89	RAD-F89	TGACATAGCTGC	1
2	ERR4467306	90	RAD-F90	CGATACATGTGC	0
2	ERR4467306	91	RAD-F91	TACACGATGTGC	0
2	ERR4467306	92	RAD-F92	TGTGACGACATC	8
2	ERR4467306	93	RAD-F93	TCGATGAGACTC	1
2	ERR4467306	94	RAD-F94	GATAGCTGACTC	0
2	ERR4467306	95	RAD-F95	GTGACAGTACTC	0
2	ERR4467306	96	RAD-F96	GCGATATAGCTC	50
2	ERR4467306	97	RAD-F97	GATGACATGCTC	2
2	ERR4467306	98	RAD-F98	AGCTATGCAGTC	2
2	ERR4467306	99	RAD-F99	GATACTGCAGTC	1
2	ERR4467306	100	RAD-F100	GCATGACTAGTC	0
2	ERR4467306	101	RAD-F101	AGCATGCTAGTC	0
2	ERR4467306	102	RAD-F102	CTGAGACATGTC	1
2	ERR4467306	103	RAD-F103	GACTAGCATGTC	0
2	ERR4467306	104	RAD-F104	ACGCATGATGTC	36
2	ERR4467306	105	RAD-F105	GCAGACTATGTC	0
2	ERR4467306	106	RAD-F106	TGCATGTCACAG	0
2	ERR4467306	107	RAD-F107	CTGCTGATACAG	8
2	ERR4467306	108	RAD-F108	TCTGATACGCAG	0
2	ERR4467306	109	RAD-F109	TGACTACTGCAG	5
2	ERR4467306	110	RAD-F110	ACTATGCTGCAG	22
2	ERR4467306	111	RAD-F111	TACAGTCTGCAG	0
2	ERR4467306	112	RAD-F112	AGTCTAGCTCAG	95
2	ERR4467306	113	RAD-F113	CTATGCAGTCAG	0
2	ERR4467306	114	RAD-F114	CATGCTAGTCAG	4
2	ERR4467306	115	RAD-F115	TCAGCATGTCAG	10
2	ERR4467306	116	RAD-F116	ACTAGCTGTCAG	0
2	ERR4467306	117	RAD-F117	ACTGTCTACGAG	2366
2	ERR4467306	118	RAD-F118	CTCTACGATGAG	5
2	ERR4467306	119	RAD-F119	CGACTCTATGAG	2
2	ERR4467306	120	RAD-F120	CACTGTGCATAG	8
2	ERR4467306	121	RAD-F121	TGCTCACGATAG	2
2	ERR4467306	122	RAD-F122	TGCACTGACTAG	1
2	ERR4467306	123	RAD-F123	TCAGTCAGCTAG	0
2	ERR4467306	124	RAD-F124	CTGACTAGCTAG	0
2	ERR4467306	125	RAD-F125	TACATGCGCTAG	2
2	ERR4467306	126	RAD-F126	GTACACTGCTAG	1
2	ERR4467306	127	RAD-F127	CGATGACTCTAG	6
2	ERR4467306	128	RAD-F128	GCTACAGTCTAG	0
2	ERR4467306	129	RAD-F129	TGTGCATACACG	5
2	ERR4467306	130	RAD-F130	ATACTGTGCACG	2
2	ERR4467306	131	RAD-F131	ATAGCTGTCACG	0
2	ERR4467306	132	RAD-F132	TGCTACATGACG	6
2	ERR4467306	133	RAD-F133	TCGACTATGACG	0
2	ERR4467306	134	RAD-F134	CTGATACTGACG	32
2	ERR4467306	135	RAD-F135	GCTATGCATACG	145
2	ERR4467306	136	RAD-F136	CTGACTGATACG	33
2	ERR4467306	137	RAD-F137	GTACGCTATACG	53
2	ERR4467306	138	RAD-F138	TATGCGACTACG	4
2	ERR4467306	139	RAD-F139	TCGATAGCTACG	0
2	ERR4467306	140	RAD-F140	TGAGACTCTACG	1
2	ERR4467306	141	RAD-F141	CTATGATACGCG	0
2	ERR4467306	142	RAD-F142	CATATATGCGCG	10
2	ERR4467306	143	RAD-F143	ATGCTACATGCG	4
2	ERR4467306	144	RAD-F144	TAGTACACTGCG	2
2	ERR4467306	145	RAD-F145	CATAGTACTGCG	120
2	ERR4467306	146	RAD-F146	ACATATGCTGCG	2
2	ERR4467306	147	RAD-F147	TAGCTGCACATG	0
2	ERR4467306	148	RAD-F148	ACTGCTAGCATG	311
2	ERR4467306	149	RAD-F149	TCGACATGCATG	1
2	ERR4467306	150	RAD-F150	CTAGCTACGATG	3
2	ERR4467306	151	RAD-F151	GCTGACACTATG	6
2	ERR4467306	152	RAD-F152	AGCTGCACTATG	31
2	ERR4467306	153	RAD-F153	CTGCAGACTATG	1
2	ERR4467306	154	RAD-F154	TATGACGCACTG	0
2	ERR4467306	155	RAD-F155	ACGCTAGTACTG	0
2	ERR4467306	156	RAD-F156	ACTGCATAGCTG	1
2	ERR4467306	157	RAD-F157	TAGCACTAGCTG	92
2	ERR4467306	158	RAD-F158	ATACATGCGCTG	3
2	ERR4467306	159	RAD-F159	CATACGATGCTG	0
2	ERR4467306	160	RAD-F160	GACATAGCTCTG	0
2	ERR4467306	161	RAD-F161	CGACATAGTCTG	0
2	ERR4467306	162	RAD-F162	CATGCACATGTG	1
2	ERR4467306	163	RAD-F163	ACTACGACTGTG	0
2	ERR4467306	164	RAD-F164	TGCGATGCACAT	3427
2	ERR4467306	165	RAD-F165	TCTGCGAGACAT	5
2	ERR4467306	166	RAD-F166	ATGCGCTGACAT	312
2	ERR4467306	167	RAD-F167	CTGTGACAGCAT	3
2	ERR4467306	168	RAD-F168	GCTGACTAGCAT	4
2	ERR4467306	169	RAD-F169	TGACGCTAGCAT	8
2	ERR4467306	170	RAD-F170	GTACTGACGCAT	4
2	ERR4467306	171	RAD-F171	GCATATGCGCAT	10
2	ERR4467306	172	RAD-F172	AGTACTGCGCAT	4
2	ERR4467306	173	RAD-F173	AGCTGCATGCAT	271
2	ERR4467306	174	RAD-F174	TGCTAGCACGAT	0
2	ERR4467306	175	RAD-F175	CAGTCTGACGAT	2
2	ERR4467306	176	RAD-F176	GCATGCTACGAT	2
2	ERR4467306	177	RAD-F177	CATGACTGCGAT	16
2	ERR4467306	178	RAD-F178	TCGACGCATGAT	1
2	ERR4467306	179	RAD-F179	ACGCTGACTGAT	1330
2	ERR4467306	180	RAD-F180	CTGACAGCTGAT	1409
2	ERR4467306	181	RAD-F181	TCAGACGCTGAT	652
2	ERR4467306	182	RAD-F182	GTGCACGCATAT	3
2	ERR4467306	183	RAD-F183	TGATGCGACACT	19
2	ERR4467306	184	RAD-F184	GTGCAGTACACT	1
2	ERR4467306	185	RAD-F185	ATGTGCAGCACT	70
2	ERR4467306	186	RAD-F186	GACATGTGCACT	0
2	ERR4467306	187	RAD-F187	GATGCAGTCACT	1
2	ERR4467306	188	RAD-F188	TGTCAGCAGACT	1
2	ERR4467306	189	RAD-F189	GACTGTCAGACT	53
2	ERR4467306	190	RAD-F190	TGCATGACGACT	2
2	ERR4467306	191	RAD-F191	GCTAGCATGACT	0
2	ERR4467306	192	RAD-F192	CAGCTGATGACT	6
2	ERR4467306	193	RAD-F193	GTACGACTGACT	2
2	ERR4467306	194	RAD-F194	CGACATGTGACT	18
2	ERR4467306	195	RAD-F195	GTGACGACTACT	75
2	ERR4467306	196	RAD-F196	GACGATGCTACT	0
2	ERR4467306	197	RAD-F197	GCGCATAGTACT	2
2	ERR4467306	198	RAD-F198	GTACTAGCAGCT	0
2	ERR4467306	199	RAD-F199	GACTGCATAGCT	5
2	ERR4467306	200	RAD-F200	ATGCAGCTAGCT	3
2	ERR4467306	201	RAD-F201	GATACGCTAGCT	1
2	ERR4467306	202	RAD-F202	ATAGCATGCGCT	0
2	ERR4467306	203	RAD-F203	AGCATAGCTGCT	48
2	ERR4467306	204	RAD-F204	GTGACAGACTCT	14
2	ERR4467306	205	RAD-F205	GTACTCAGCAGT	1
2	ERR4467306	206	RAD-F206	AGCTACTGCAGT	5
2	ERR4467306	207	RAD-F207	ACGACTGTCAGT	0
2	ERR4467306	208	RAD-F208	CGCAGCTATAGT	23
2	ERR4467306	209	RAD-F209	GCTACAGCTAGT	10
2	ERR4467306	210	RAD-F210	GCACAGTCTAGT	0
3	ERR4467356	1	RAD-F1	AGCTCTGTGACA	8
3	ERR4467356	2	RAD-F2	ACTGTGCTAGCA	15
3	ERR4467356	3	RAD-F3	GACTCTGATGCA	4
3	ERR4467356	4	RAD-F4	AGCTGCTATGCA	597
3	ERR4467356	5	RAD-F5	TGCGATACTGCA	85
3	ERR4467356	6	RAD-F6	GATGACTCTGCA	6
3	ERR4467356	7	RAD-F7	AGACTGTCTGCA	1
3	ERR4467356	8	RAD-F8	TGCAGACTGTCA	16
3	ERR4467356	9	RAD-F9	ATGACGCTGTCA	1513
3	ERR4467356	10	RAD-F10	AGTCTGCTCAGA	102
3	ERR4467356	11	RAD-F11	GTCACTCTGAGA	8
3	ERR4467356	12	RAD-F12	ACTCTGTGACGA	4
3	ERR4467356	13	RAD-F13	AGCTGTCTACGA	161
3	ERR4467356	14	RAD-F14	ACTGCTATGCGA	17
3	ERR4467356	15	RAD-F15	CTAGTACTGCGA	538
3	ERR4467356	16	RAD-F16	CACTATGTGCGA	5
3	ERR4467356	17	RAD-F17	CATGCTGCATGA	20
3	ERR4467356	18	RAD-F18	GCGCTACTATGA	15
3	ERR4467356	19	RAD-F19	GTCTGACACTGA	1179664
3	ERR4467356	20	RAD-F20	CTGATGCACTGA	841818
3	ERR4467356	21	RAD-F21	TGCTACGACTGA	1014638
3	ERR4467356	22	RAD-F22	TCAGCTGACTGA	1358400
3	ERR4467356	23	RAD-F23	ATGCGCTACTGA	169664
3	ERR4467356	24	RAD-F24	AGCTCTAGCTGA	1079869
3	ERR4467356	25	RAD-F25	TATGCACGCTGA	845495
3	ERR4467356	26	RAD-F26	TCACGATGCTGA	794364
3	ERR4467356	27	RAD-F27	CGCATATGCTGA	508426
3	ERR4467356	28	RAD-F28	ACTGACTGCTGA	572351
3	ERR4467356	29	RAD-F29	GTACAGCTCTGA	635919
3	ERR4467356	30	RAD-F30	CAGTCAGTCTGA	1487337
3	ERR4467356	31	RAD-F31	CTCAGCATGTGA	2651694
3	ERR4467356	32	RAD-F32	CGCTGTGACATA	102013
3	ERR4467356	33	RAD-F33	CATGTGCGCATA	1248504
3	ERR4467356	34	RAD-F34	CTGCGATGCATA	885583
3	ERR4467356	35	RAD-F35	GACTGCTGCATA	59678
3	ERR4467356	36	RAD-F36	TACGCTGCGATA	909675
3	ERR4467356	37	RAD-F37	GCTGCACTGATA	1180174
3	ERR4467356	38	RAD-F38	CGCTAGCTGATA	1659218
3	ERR4467356	39	RAD-F39	TGACTGCGACTA	60928
3	ERR4467356	40	RAD-F40	CGATGCTGACTA	881971
3	ERR4467356	41	RAD-F41	TGCGCGATACTA	165122
3	ERR4467356	42	RAD-F42	TATGCGCAGCTA	922765
3	ERR4467356	43	RAD-F43	ATGCTGCAGCTA	1107008
3	ERR4467356	44	RAD-F44	ATGTGCACGCTA	1453583
3	ERR4467356	45	RAD-F45	GCTATGACGCTA	103325
3	ERR4467356	46	RAD-F46	TGATACGCGCTA	1040633
3	ERR4467356	47	RAD-F47	GCGCATATGCTA	1143149
3	ERR4467356	48	RAD-F48	GACTGACTGCTA	684678
3	ERR4467356	49	RAD-F49	GCAGTCAGTCTA	50055
3	ERR4467356	50	RAD-F50	TCTGCAGCAGTA	3875684
3	ERR4467356	51	RAD-F51	TACTGCGCAGTA	790515
3	ERR4467356	52	RAD-F52	CTGCATGCAGTA	700031
3	ERR4467356	53	RAD-F53	CAGCTGCTAGTA	1423639
3	ERR4467356	54	RAD-F54	GACGCTCTAGTA	522992
3	ERR4467356	55	RAD-F55	TAGCTGTCAGAC	416538
3	ERR4467356	56	RAD-F56	AGTCTATGCGAC	469265
3	ERR4467356	57	RAD-F57	TGATACTGCGAC	250412
3	ERR4467356	58	RAD-F58	TGCGCATATGAC	460598
3	ERR4467356	59	RAD-F59	TGTCAGACTGAC	760890
3	ERR4467356	60	RAD-F60	GTACATGCTGAC	331101
3	ERR4467356	61	RAD-F61	CTACGATGTGAC	955861
3	ERR4467356	62	RAD-F62	TACAGCTGTGAC	28058
3	ERR4467356	63	RAD-F63	GCTGCATGATAC	9107
3	ERR4467356	64	RAD-F64	AGCTGCTGATAC	711195
3	ERR4467356	65	RAD-F65	CGACTGTGATAC	20138
3	ERR4467356	66	RAD-F66	GATGCTGACTAC	10248
3	ERR4467356	67	RAD-F67	GTGATACGCTAC	660332
3	ERR4467356	68	RAD-F68	CATGTGCAGTAC	659715
3	ERR4467356	69	RAD-F69	GCATGTCAGTAC	592389
3	ERR4467356	70	RAD-F70	GTCAGCTAGTAC	785775
3	ERR4467356	71	RAD-F71	TGCTGATACAGC	1995175
3	ERR4467356	72	RAD-F72	GCTATATGCAGC	1313310
3	ERR4467356	73	RAD-F73	ATGCTAGTCAGC	757066
3	ERR4467356	74	RAD-F74	TACGATGTCAGC	384344
3	ERR4467356	75	RAD-F75	TGCATGCATAGC	688000
3	ERR4467356	76	RAD-F76	ACTGCTGATAGC	1153985
3	ERR4467356	77	RAD-F77	CGATATGCTAGC	244873
3	ERR4467356	78	RAD-F78	TATGTGACACGC	1274220
3	ERR4467356	79	RAD-F79	CTGATATGACGC	3156278
3	ERR4467356	80	RAD-F80	ATATAGCTGCGC	575987
3	ERR4467356	81	RAD-F81	GCTGATACATGC	1902555
3	ERR4467356	82	RAD-F82	TGACTAGCATGC	1120244
3	ERR4467356	83	RAD-F83	TAGTACGCATGC	833563
3	ERR4467356	84	RAD-F84	ATGACTGCATGC	476067
3	ERR4467356	85	RAD-F85	CTATGACGATGC	708266
3	ERR4467356	86	RAD-F86	GTACGCATATGC	996545
3	ERR4467356	87	RAD-F87	GACAGTCTATGC	438796
3	ERR4467356	88	RAD-F88	TAGCAGTACTGC	900735
3	ERR4467356	89	RAD-F89	TGACATAGCTGC	319810
3	ERR4467356	90	RAD-F90	CGATACATGTGC	20
3	ERR4467356	91	RAD-F91	TACACGATGTGC	12648
3	ERR4467356	92	RAD-F92	TGTGACGACATC	653373
3	ERR4467356	93	RAD-F93	TCGATGAGACTC	473359
3	ERR4467356	94	RAD-F94	GATAGCTGACTC	399539
3	ERR4467356	95	RAD-F95	GTGACAGTACTC	669184
3	ERR4467356	96	RAD-F96	GCGATATAGCTC	1025799
3	ERR4467356	97	RAD-F97	GATGACATGCTC	166946
3	ERR4467356	98	RAD-F98	AGCTATGCAGTC	377125
3	ERR4467356	99	RAD-F99	GATACTGCAGTC	361203
3	ERR4467356	100	RAD-F100	GCATGACTAGTC	143146
3	ERR4467356	101	RAD-F101	AGCATGCTAGTC	26524
3	ERR4467356	102	RAD-F102	CTGAGACATGTC	1126296
3	ERR4467356	103	RAD-F103	GACTAGCATGTC	36
3	ERR4467356	104	RAD-F104	ACGCATGATGTC	321004
3	ERR4467356	105	RAD-F105	GCAGACTATGTC	393431
3	ERR4467356	106	RAD-F106	TGCATGTCACAG	720245
3	ERR4467356	107	RAD-F107	CTGCTGATACAG	1053380
3	ERR4467356	108	RAD-F108	TCTGATACGCAG	945192
3	ERR4467356	109	RAD-F109	TGACTACTGCAG	1022767
3	ERR4467356	110	RAD-F110	ACTATGCTGCAG	905527
3	ERR4467356	111	RAD-F111	TACAGTCTGCAG	614329
3	ERR4467356	112	RAD-F112	AGTCTAGCTCAG	205375
3	ERR4467356	113	RAD-F113	CTATGCAGTCAG	581265
3	ERR4467356	114	RAD-F114	CATGCTAGTCAG	249518
3	ERR4467356	115	RAD-F115	TCAGCATGTCAG	716362
3	ERR4467356	116	RAD-F116	ACTAGCTGTCAG	1277452
3	ERR4467356	117	RAD-F117	ACTGTCTACGAG	427960
3	ERR4467356	118	RAD-F118	CTCTACGATGAG	1707467
3	ERR4467356	119	RAD-F119	CGACTCTATGAG	1007926
3	ERR4467356	120	RAD-F120	CACTGTGCATAG	1463577
3	ERR4467356	121	RAD-F121	TGCTCACGATAG	114675
3	ERR4467356	122	RAD-F122	TGCACTGACTAG	584288
3	ERR4467356	123	RAD-F123	TCAGTCAGCTAG	674480
3	ERR4467356	124	RAD-F124	CTGACTAGCTAG	58829
3	ERR4467356	125	RAD-F125	TACATGCGCTAG	53614
3	ERR4467356	126	RAD-F126	GTACACTGCTAG	820023
3	ERR4467356	127	RAD-F127	CGATGACTCTAG	232820
3	ERR4467356	128	RAD-F128	GCTACAGTCTAG	97810
3	ERR4467356	129	RAD-F129	TGTGCATACACG	94923
3	ERR4467356	130	RAD-F130	ATACTGTGCACG	62791
3	ERR4467356	131	RAD-F131	ATAGCTGTCACG	74206
3	ERR4467356	132	RAD-F132	TGCTACATGACG	114869
3	ERR4467356	133	RAD-F133	TCGACTATGACG	448719
3	ERR4467356	134	RAD-F134	CTGATACTGACG	63276
3	ERR4467356	135	RAD-F135	GCTATGCATACG	635723
3	ERR4467356	136	RAD-F136	CTGACTGATACG	83627
3	ERR4467356	137	RAD-F137	GTACGCTATACG	77800
3	ERR4467356	138	RAD-F138	TATGCGACTACG	87926
3	ERR4467356	139	RAD-F139	TCGATAGCTACG	82792
3	ERR4467356	140	RAD-F140	TGAGACTCTACG	79007
3	ERR4467356	141	RAD-F141	CTATGATACGCG	37755
3	ERR4467356	142	RAD-F142	CATATATGCGCG	35053
3	ERR4467356	143	RAD-F143	ATGCTACATGCG	365224
3	ERR4467356	144	RAD-F144	TAGTACACTGCG	167345
3	ERR4467356	145	RAD-F145	CATAGTACTGCG	326252
3	ERR4467356	146	RAD-F146	ACATATGCTGCG	306650
3	ERR4467356	147	RAD-F147	TAGCTGCACATG	371187
3	ERR4467356	148	RAD-F148	ACTGCTAGCATG	262801
3	ERR4467356	149	RAD-F149	TCGACATGCATG	873903
3	ERR4467356	150	RAD-F150	CTAGCTACGATG	293743
3	ERR4467356	151	RAD-F151	GCTGACACTATG	811192
3	ERR4467356	152	RAD-F152	AGCTGCACTATG	769130
3	ERR4467356	153	RAD-F153	CTGCAGACTATG	974463
3	ERR4467356	154	RAD-F154	TATGACGCACTG	716907
3	ERR4467356	155	RAD-F155	ACGCTAGTACTG	599910
3	ERR4467356	156	RAD-F156	ACTGCATAGCTG	303478
3	ERR4467356	157	RAD-F157	TAGCACTAGCTG	290972
3	ERR4467356	158	RAD-F158	ATACATGCGCTG	661893
3	ERR4467356	159	RAD-F159	CATACGATGCTG	808189
3	ERR4467356	160	RAD-F160	GACATAGCTCTG	636115
3	ERR4467356	161	RAD-F161	CGACATAGTCTG	520696
3	ERR4467356	162	RAD-F162	CATGCACATGTG	546426
3	ERR4467356	163	RAD-F163	ACTACGACTGTG	1421556
3	ERR4467356	164	RAD-F164	TGCGATGCACAT	2390040
3	ERR4467356	165	RAD-F165	TCTGCGAGACAT	1094837
3	ERR4467356	166	RAD-F166	ATGCGCTGACAT	1382519
3	ERR4467356	167	RAD-F167	CTGTGACAGCAT	1065616
3	ERR4467356	168	RAD-F168	GCTGACTAGCAT	1461227
3	ERR4467356	169	RAD-F169	TGACGCTAGCAT	1297124
3	ERR4467356	170	RAD-F170	GTACTGACGCAT	667299
3	ERR4467356	171	RAD-F171	GCATATGCGCAT	213429
3	ERR4467356	172	RAD-F172	AGTACTGCGCAT	1687182
3	ERR4467356	173	RAD-F173	AGCTGCATGCAT	1278965
3	ERR4467356	174	RAD-F174	TGCTAGCACGAT	722196
3	ERR4467356	175	RAD-F175	CAGTCTGACGAT	940483
3	ERR4467356	176	RAD-F176	GCATGCTACGAT	872154
3	ERR4467356	177	RAD-F177	CATGACTGCGAT	1475557
3	ERR4467356	178	RAD-F178	TCGACGCATGAT	1826406
3	ERR4467356	179	RAD-F179	ACGCTGACTGAT	1301683
3	ERR4467356	180	RAD-F180	CTGACAGCTGAT	1073185
3	ERR4467356	181	RAD-F181	TCAGACGCTGAT	1466953
3	ERR4467356	182	RAD-F182	GTGCACGCATAT	1969352
3	ERR4467356	183	RAD-F183	TGATGCGACACT	911163
3	ERR4467356	184	RAD-F184	GTGCAGTACACT	1135313
3	ERR4467356	185	RAD-F185	ATGTGCAGCACT	1025425
3	ERR4467356	186	RAD-F186	GACATGTGCACT	224205
3	ERR4467356	187	RAD-F187	GATGCAGTCACT	1048242
3	ERR4467356	188	RAD-F188	TGTCAGCAGACT	509871
3	ERR4467356	189	RAD-F189	GACTGTCAGACT	1512296
3	ERR4467356	190	RAD-F190	TGCATGACGACT	1460695
3	ERR4467356	191	RAD-F191	GCTAGCATGACT	1811497
3	ERR4467356	192	RAD-F192	CAGCTGATGACT	1391649
3	ERR4467356	193	RAD-F193	GTACGACTGACT	1010941
3	ERR4467356	194	RAD-F194	CGACATGTGACT	1144799
3	ERR4467356	195	RAD-F195	GTGACGACTACT	119828
3	ERR4467356	196	RAD-F196	GACGATGCTACT	1538622
3	ERR4467356	197	RAD-F197	GCGCATAGTACT	661750
3	ERR4467356	198	RAD-F198	GTACTAGCAGCT	763331
3	ERR4467356	199	RAD-F199	GACTGCATAGCT	274895
3	ERR4467356	200	RAD-F200	ATGCAGCTAGCT	468231
3	ERR4467356	201	RAD-F201	GATACGCTAGCT	63345
3	ERR4467356	202	RAD-F202	ATAGCATGCGCT	506296
3	ERR4467356	203	RAD-F203	AGCATAGCTGCT	880319
3	ERR4467356	204	RAD-F204	GTGACAGACTCT	846344
3	ERR4467356	205	RAD-F205	GTACTCAGCAGT	1678425
3	ERR4467356	206	RAD-F206	AGCTACTGCAGT	1397385
3	ERR4467356	207	RAD-F207	ACGACTGTCAGT	1055320
3	ERR4467356	208	RAD-F208	CGCAGCTATAGT	575224
3	ERR4467356	209	RAD-F209	GCTACAGCTAGT	323131
3	ERR4467356	210	RAD-F210	GCACAGTCTAGT	275578
4	ERR4467357	1	RAD-F1	AGCTCTGTGACA	646708
4	ERR4467357	2	RAD-F2	ACTGTGCTAGCA	532282
4	ERR4467357	3	RAD-F3	GACTCTGATGCA	740644
4	ERR4467357	4	RAD-F4	AGCTGCTATGCA	183770
4	ERR4467357	5	RAD-F5	TGCGATACTGCA	569727
4	ERR4467357	6	RAD-F6	GATGACTCTGCA	597057
4	ERR4467357	7	RAD-F7	AGACTGTCTGCA	702889
4	ERR4467357	8	RAD-F8	TGCAGACTGTCA	714786
4	ERR4467357	9	RAD-F9	ATGACGCTGTCA	540030
4	ERR4467357	10	RAD-F10	AGTCTGCTCAGA	792674
4	ERR4467357	11	RAD-F11	GTCACTCTGAGA	1081305
4	ERR4467357	12	RAD-F12	ACTCTGTGACGA	779727
4	ERR4467357	13	RAD-F13	AGCTGTCTACGA	1003548
4	ERR4467357	14	RAD-F14	ACTGCTATGCGA	1267651
4	ERR4467357	15	RAD-F15	CTAGTACTGCGA	1099794
4	ERR4467357	16	RAD-F16	CACTATGTGCGA	207154
4	ERR4467357	17	RAD-F17	CATGCTGCATGA	1109159
4	ERR4467357	18	RAD-F18	GCGCTACTATGA	264464
4	ERR4467357	19	RAD-F19	GTCTGACACTGA	401841
4	ERR4467357	20	RAD-F20	CTGATGCACTGA	147800
4	ERR4467357	21	RAD-F21	TGCTACGACTGA	1290486
4	ERR4467357	22	RAD-F22	TCAGCTGACTGA	1312994
4	ERR4467357	23	RAD-F23	ATGCGCTACTGA	224983
4	ERR4467357	24	RAD-F24	AGCTCTAGCTGA	524438
4	ERR4467357	25	RAD-F25	TATGCACGCTGA	103892
4	ERR4467357	26	RAD-F26	TCACGATGCTGA	101748
4	ERR4467357	27	RAD-F27	CGCATATGCTGA	168187
4	ERR4467357	28	RAD-F28	ACTGACTGCTGA	62828
4	ERR4467357	29	RAD-F29	GTACAGCTCTGA	92831
4	ERR4467357	30	RAD-F30	CAGTCAGTCTGA	151931
4	ERR4467357	31	RAD-F31	CTCAGCATGTGA	190689
4	ERR4467357	32	RAD-F32	CGCTGTGACATA	122942
4	ERR4467357	33	RAD-F33	CATGTGCGCATA	101514
4	ERR4467357	34	RAD-F34	CTGCGATGCATA	657199
4	ERR4467357	35	RAD-F35	GACTGCTGCATA	124746
4	ERR4467357	36	RAD-F36	TACGCTGCGATA	687018
4	ERR4467357	37	RAD-F37	GCTGCACTGATA	911638
4	ERR4467357	38	RAD-F38	CGCTAGCTGATA	478242
4	ERR4467357	39	RAD-F39	TGACTGCGACTA	113998
4	ERR4467357	40	RAD-F40	CGATGCTGACTA	138472
4	ERR4467357	41	RAD-F41	TGCGCGATACTA	398493
4	ERR4467357	42	RAD-F42	TATGCGCAGCTA	76592
4	ERR4467357	43	RAD-F43	ATGCTGCAGCTA	156926
4	ERR4467357	44	RAD-F44	ATGTGCACGCTA	220704
4	ERR4467357	45	RAD-F45	GCTATGACGCTA	149021
4	ERR4467357	46	RAD-F46	TGATACGCGCTA	1006963
4	ERR4467357	47	RAD-F47	GCGCATATGCTA	337942
4	ERR4467357	48	RAD-F48	GACTGACTGCTA	410447
4	ERR4467357	49	RAD-F49	GCAGTCAGTCTA	1278580
4	ERR4467357	50	RAD-F50	TCTGCAGCAGTA	1316566
4	ERR4467357	51	RAD-F51	TACTGCGCAGTA	1188468
4	ERR4467357	52	RAD-F52	CTGCATGCAGTA	1344788
4	ERR4467357	53	RAD-F53	CAGCTGCTAGTA	815038
4	ERR4467357	54	RAD-F54	GACGCTCTAGTA	874937
4	ERR4467357	55	RAD-F55	TAGCTGTCAGAC	1563527
4	ERR4467357	56	RAD-F56	AGTCTATGCGAC	1151059
4	ERR4467357	57	RAD-F57	TGATACTGCGAC	868497
4	ERR4467357	58	RAD-F58	TGCGCATATGAC	1344689
4	ERR4467357	59	RAD-F59	TGTCAGACTGAC	1034417
4	ERR4467357	60	RAD-F60	GTACATGCTGAC	1083168
4	ERR4467357	61	RAD-F61	CTACGATGTGAC	1135617
4	ERR4467357	62	RAD-F62	TACAGCTGTGAC	166266
4	ERR4467357	63	RAD-F63	GCTGCATGATAC	124038
4	ERR4467357	64	RAD-F64	AGCTGCTGATAC	919097
4	ERR4467357	65	RAD-F65	CGACTGTGATAC	87936
4	ERR4467357	66	RAD-F66	GATGCTGACTAC	246566
4	ERR4467357	67	RAD-F67	GTGATACGCTAC	1080258
4	ERR4467357	68	RAD-F68	CATGTGCAGTAC	76641
4	ERR4467357	69	RAD-F69	GCATGTCAGTAC	132397
4	ERR4467357	70	RAD-F70	GTCAGCTAGTAC	101676
4	ERR4467357	71	RAD-F71	TGCTGATACAGC	849518
4	ERR4467357	72	RAD-F72	GCTATATGCAGC	1139311
4	ERR4467357	73	RAD-F73	ATGCTAGTCAGC	1081496
4	ERR4467357	74	RAD-F74	TACGATGTCAGC	69046
4	ERR4467357	75	RAD-F75	TGCATGCATAGC	442974
4	ERR4467357	76	RAD-F76	ACTGCTGATAGC	979486
4	ERR4467357	77	RAD-F77	CGATATGCTAGC	364936
4	ERR4467357	78	RAD-F78	TATGTGACACGC	977403
4	ERR4467357	79	RAD-F79	CTGATATGACGC	1079852
4	ERR4467357	80	RAD-F80	ATATAGCTGCGC	7
4	ERR4467357	81	RAD-F81	GCTGATACATGC	853328
4	ERR4467357	82	RAD-F82	TGACTAGCATGC	968967
4	ERR4467357	83	RAD-F83	TAGTACGCATGC	972578
4	ERR4467357	84	RAD-F84	ATGACTGCATGC	679474
4	ERR4467357	85	RAD-F85	CTATGACGATGC	97793
4	ERR4467357	86	RAD-F86	GTACGCATATGC	891991
4	ERR4467357	87	RAD-F87	GACAGTCTATGC	498717
4	ERR4467357	88	RAD-F88	TAGCAGTACTGC	343663
4	ERR4467357	89	RAD-F89	TGACATAGCTGC	787295
4	ERR4467357	90	RAD-F90	CGATACATGTGC	822392
4	ERR4467357	91	RAD-F91	TACACGATGTGC	1062856
4	ERR4467357	92	RAD-F92	TGTGACGACATC	1205597
4	ERR4467357	93	RAD-F93	TCGATGAGACTC	260359
4	ERR4467357	94	RAD-F94	GATAGCTGACTC	942355
4	ERR4467357	95	RAD-F95	GTGACAGTACTC	959154
4	ERR4467357	96	RAD-F96	GCGATATAGCTC	147190
4	ERR4467357	97	RAD-F97	GATGACATGCTC	1777540
4	ERR4467357	98	RAD-F98	AGCTATGCAGTC	1130974
4	ERR4467357	99	RAD-F99	GATACTGCAGTC	1220928
4	ERR4467357	100	RAD-F100	GCATGACTAGTC	1077663
4	ERR4467357	101	RAD-F101	AGCATGCTAGTC	991030
4	ERR4467357	102	RAD-F102	CTGAGACATGTC	1071385
4	ERR4467357	103	RAD-F103	GACTAGCATGTC	1103689
4	ERR4467357	104	RAD-F104	ACGCATGATGTC	1220033
4	ERR4467357	105	RAD-F105	GCAGACTATGTC	1126603
4	ERR4467357	106	RAD-F106	TGCATGTCACAG	967514
4	ERR4467357	107	RAD-F107	CTGCTGATACAG	1823240
4	ERR4467357	108	RAD-F108	TCTGATACGCAG	1356857
4	ERR4467357	109	RAD-F109	TGACTACTGCAG	1274035
4	ERR4467357	110	RAD-F110	ACTATGCTGCAG	1214693
4	ERR4467357	111	RAD-F111	TACAGTCTGCAG	1364886
4	ERR4467357	112	RAD-F112	AGTCTAGCTCAG	1343870
4	ERR4467357	113	RAD-F113	CTATGCAGTCAG	1052852
4	ERR4467357	114	RAD-F114	CATGCTAGTCAG	1194429
4	ERR4467357	115	RAD-F115	TCAGCATGTCAG	1124672
4	ERR4467357	116	RAD-F116	ACTAGCTGTCAG	1324778
4	ERR4467357	117	RAD-F117	ACTGTCTACGAG	1343578
4	ERR4467357	118	RAD-F118	CTCTACGATGAG	1175944
4	ERR4467357	119	RAD-F119	CGACTCTATGAG	2077510
4	ERR4467357	120	RAD-F120	CACTGTGCATAG	1021772
4	ERR4467357	121	RAD-F121	TGCTCACGATAG	702659
4	ERR4467357	122	RAD-F122	TGCACTGACTAG	1194931
4	ERR4467357	123	RAD-F123	TCAGTCAGCTAG	342156
4	ERR4467357	124	RAD-F124	CTGACTAGCTAG	1198116
4	ERR4467357	125	RAD-F125	TACATGCGCTAG	1527847
4	ERR4467357	126	RAD-F126	GTACACTGCTAG	446050
4	ERR4467357	127	RAD-F127	CGATGACTCTAG	1150282
4	ERR4467357	128	RAD-F128	GCTACAGTCTAG	1297474
4	ERR4467357	129	RAD-F129	TGTGCATACACG	719193
4	ERR4467357	130	RAD-F130	ATACTGTGCACG	780979
4	ERR4467357	131	RAD-F131	ATAGCTGTCACG	775427
4	ERR4467357	132	RAD-F132	TGCTACATGACG	982817
4	ERR4467357	133	RAD-F133	TCGACTATGACG	876612
4	ERR4467357	134	RAD-F134	CTGATACTGACG	970925
4	ERR4467357	135	RAD-F135	GCTATGCATACG	905281
4	ERR4467357	136	RAD-F136	CTGACTGATACG	1276538
4	ERR4467357	137	RAD-F137	GTACGCTATACG	688948
4	ERR4467357	138	RAD-F138	TATGCGACTACG	1029848
4	ERR4467357	139	RAD-F139	TCGATAGCTACG	385053
4	ERR4467357	140	RAD-F140	TGAGACTCTACG	768275
4	ERR4467357	141	RAD-F141	CTATGATACGCG	136664
4	ERR4467357	142	RAD-F142	CATATATGCGCG	573020
4	ERR4467357	143	RAD-F143	ATGCTACATGCG	326380
4	ERR4467357	144	RAD-F144	TAGTACACTGCG	1096912
4	ERR4467357	145	RAD-F145	CATAGTACTGCG	1099563
4	ERR4467357	146	RAD-F146	ACATATGCTGCG	804317
4	ERR4467357	147	RAD-F147	TAGCTGCACATG	769271
4	ERR4467357	148	RAD-F148	ACTGCTAGCATG	1131272
4	ERR4467357	149	RAD-F149	TCGACATGCATG	1197835
4	ERR4467357	150	RAD-F150	CTAGCTACGATG	1086632
4	ERR4467357	151	RAD-F151	GCTGACACTATG	962447
4	ERR4467357	152	RAD-F152	AGCTGCACTATG	938984
4	ERR4467357	153	RAD-F153	CTGCAGACTATG	867208
4	ERR4467357	154	RAD-F154	TATGACGCACTG	819318
4	ERR4467357	155	RAD-F155	ACGCTAGTACTG	1023048
4	ERR4467357	156	RAD-F156	ACTGCATAGCTG	866146
4	ERR4467357	157	RAD-F157	TAGCACTAGCTG	867254
4	ERR4467357	158	RAD-F158	ATACATGCGCTG	319024
4	ERR4467357	159	RAD-F159	CATACGATGCTG	1113941
4	ERR4467357	160	RAD-F160	GACATAGCTCTG	1136776
4	ERR4467357	161	RAD-F161	CGACATAGTCTG	223222
4	ERR4467357	162	RAD-F162	CATGCACATGTG	303303
4	ERR4467357	163	RAD-F163	ACTACGACTGTG	1069849
4	ERR4467357	164	RAD-F164	TGCGATGCACAT	1546347
4	ERR4467357	165	RAD-F165	TCTGCGAGACAT	1147873
4	ERR4467357	166	RAD-F166	ATGCGCTGACAT	1396549
4	ERR4467357	167	RAD-F167	CTGTGACAGCAT	1306918
4	ERR4467357	168	RAD-F168	GCTGACTAGCAT	172730
4	ERR4467357	169	RAD-F169	TGACGCTAGCAT	1215797
4	ERR4467357	170	RAD-F170	GTACTGACGCAT	351780
4	ERR4467357	171	RAD-F171	GCATATGCGCAT	190208
4	ERR4467357	172	RAD-F172	AGTACTGCGCAT	872023
4	ERR4467357	173	RAD-F173	AGCTGCATGCAT	880162
4	ERR4467357	174	RAD-F174	TGCTAGCACGAT	161933
4	ERR4467357	175	RAD-F175	CAGTCTGACGAT	233781
4	ERR4467357	176	RAD-F176	GCATGCTACGAT	602620
4	ERR4467357	177	RAD-F177	CATGACTGCGAT	898687
4	ERR4467357	178	RAD-F178	TCGACGCATGAT	276674
4	ERR4467357	179	RAD-F179	ACGCTGACTGAT	885084
4	ERR4467357	180	RAD-F180	CTGACAGCTGAT	1011754
4	ERR4467357	181	RAD-F181	TCAGACGCTGAT	263562
4	ERR4467357	182	RAD-F182	GTGCACGCATAT	470521
4	ERR4467357	183	RAD-F183	TGATGCGACACT	264011
4	ERR4467357	184	RAD-F184	GTGCAGTACACT	469182
4	ERR4467357	185	RAD-F185	ATGTGCAGCACT	45997
4	ERR4467357	186	RAD-F186	GACATGTGCACT	113091
4	ERR4467357	187	RAD-F187	GATGCAGTCACT	1051135
4	ERR4467357	188	RAD-F188	TGTCAGCAGACT	584477
4	ERR4467357	189	RAD-F189	GACTGTCAGACT	129333
4	ERR4467357	190	RAD-F190	TGCATGACGACT	163009
4	ERR4467357	191	RAD-F191	GCTAGCATGACT	416123
4	ERR4467357	192	RAD-F192	CAGCTGATGACT	922676
4	ERR4467357	193	RAD-F193	GTACGACTGACT	107
4	ERR4467357	194	RAD-F194	CGACATGTGACT	277
4	ERR4467357	195	RAD-F195	GTGACGACTACT	2
4	ERR4467357	196	RAD-F196	GACGATGCTACT	18
4	ERR4467357	197	RAD-F197	GCGCATAGTACT	111
4	ERR4467357	198	RAD-F198	GTACTAGCAGCT	3
4	ERR4467357	199	RAD-F199	GACTGCATAGCT	1203
4	ERR4467357	200	RAD-F200	ATGCAGCTAGCT	9
4	ERR4467357	201	RAD-F201	GATACGCTAGCT	412
4	ERR4467357	202	RAD-F202	ATAGCATGCGCT	133
4	ERR4467357	203	RAD-F203	AGCATAGCTGCT	460
4	ERR4467357	204	RAD-F204	GTGACAGACTCT	231
4	ERR4467357	205	RAD-F205	GTACTCAGCAGT	6
4	ERR4467357	206	RAD-F206	AGCTACTGCAGT	1219
4	ERR4467357	207	RAD-F207	ACGACTGTCAGT	475
4	ERR4467357	208	RAD-F208	CGCAGCTATAGT	5
4	ERR4467357	209	RAD-F209	GCTACAGCTAGT	611
4	ERR4467357	210	RAD-F210	GCACAGTCTAGT	1251
5	ERR4467358	1	RAD-F1	AGCTCTGTGACA	606119
5	ERR4467358	2	RAD-F2	ACTGTGCTAGCA	435333
5	ERR4467358	3	RAD-F3	GACTCTGATGCA	1057175
5	ERR4467358	4	RAD-F4	AGCTGCTATGCA	3832
5	ERR4467358	5	RAD-F5	TGCGATACTGCA	688472
5	ERR4467358	6	RAD-F6	GATGACTCTGCA	1334828
5	ERR4467358	7	RAD-F7	AGACTGTCTGCA	1541829
5	ERR4467358	8	RAD-F8	TGCAGACTGTCA	888934
5	ERR4467358	9	RAD-F9	ATGACGCTGTCA	5483
5	ERR4467358	10	RAD-F10	AGTCTGCTCAGA	5372
5	ERR4467358	11	RAD-F11	GTCACTCTGAGA	9054
5	ERR4467358	12	RAD-F12	ACTCTGTGACGA	6913
5	ERR4467358	13	RAD-F13	AGCTGTCTACGA	7274
5	ERR4467358	14	RAD-F14	ACTGCTATGCGA	1918909
5	ERR4467358	15	RAD-F15	CTAGTACTGCGA	2918780
5	ERR4467358	16	RAD-F16	CACTATGTGCGA	1465118
5	ERR4467358	17	RAD-F17	CATGCTGCATGA	1312760
5	ERR4467358	18	RAD-F18	GCGCTACTATGA	883341
5	ERR4467358	19	RAD-F19	GTCTGACACTGA	1129274
5	ERR4467358	20	RAD-F20	CTGATGCACTGA	859727
5	ERR4467358	21	RAD-F21	TGCTACGACTGA	1186980
5	ERR4467358	22	RAD-F22	TCAGCTGACTGA	2166462
5	ERR4467358	23	RAD-F23	ATGCGCTACTGA	941402
5	ERR4467358	24	RAD-F24	AGCTCTAGCTGA	1699619
5	ERR4467358	25	RAD-F25	TATGCACGCTGA	3354
5	ERR4467358	26	RAD-F26	TCACGATGCTGA	6231
5	ERR4467358	27	RAD-F27	CGCATATGCTGA	4675
5	ERR4467358	28	RAD-F28	ACTGACTGCTGA	1675537
5	ERR4467358	29	RAD-F29	GTACAGCTCTGA	5556
5	ERR4467358	30	RAD-F30	CAGTCAGTCTGA	10533
5	ERR4467358	31	RAD-F31	CTCAGCATGTGA	12883
5	ERR4467358	32	RAD-F32	CGCTGTGACATA	3058
5	ERR4467358	33	RAD-F33	CATGTGCGCATA	3670
5	ERR4467358	34	RAD-F34	CTGCGATGCATA	4677
5	ERR4467358	35	RAD-F35	GACTGCTGCATA	4339
5	ERR4467358	36	RAD-F36	TACGCTGCGATA	5587
5	ERR4467358	37	RAD-F37	GCTGCACTGATA	7173
5	ERR4467358	38	RAD-F38	CGCTAGCTGATA	9336
5	ERR4467358	39	RAD-F39	TGACTGCGACTA	7276
5	ERR4467358	40	RAD-F40	CGATGCTGACTA	1406640
5	ERR4467358	41	RAD-F41	TGCGCGATACTA	1483371
5	ERR4467358	42	RAD-F42	TATGCGCAGCTA	1855947
5	ERR4467358	43	RAD-F43	ATGCTGCAGCTA	1685881
5	ERR4467358	44	RAD-F44	ATGTGCACGCTA	2176873
5	ERR4467358	45	RAD-F45	GCTATGACGCTA	871126
5	ERR4467358	46	RAD-F46	TGATACGCGCTA	4635
5	ERR4467358	47	RAD-F47	GCGCATATGCTA	2157492
5	ERR4467358	48	RAD-F48	GACTGACTGCTA	1198106
5	ERR4467358	49	RAD-F49	GCAGTCAGTCTA	1527332
5	ERR4467358	50	RAD-F50	TCTGCAGCAGTA	2168564
5	ERR4467358	51	RAD-F51	TACTGCGCAGTA	5989
5	ERR4467358	52	RAD-F52	CTGCATGCAGTA	13543
5	ERR4467358	53	RAD-F53	CAGCTGCTAGTA	2086835
5	ERR4467358	54	RAD-F54	GACGCTCTAGTA	2028398
5	ERR4467358	55	RAD-F55	TAGCTGTCAGAC	767139
5	ERR4467358	56	RAD-F56	AGTCTATGCGAC	1040428
5	ERR4467358	57	RAD-F57	TGATACTGCGAC	1030533
5	ERR4467358	58	RAD-F58	TGCGCATATGAC	3341
5	ERR4467358	59	RAD-F59	TGTCAGACTGAC	1427263
5	ERR4467358	60	RAD-F60	GTACATGCTGAC	856707
5	ERR4467358	61	RAD-F61	CTACGATGTGAC	1633769
5	ERR4467358	62	RAD-F62	TACAGCTGTGAC	6589
5	ERR4467358	63	RAD-F63	GCTGCATGATAC	8994
5	ERR4467358	64	RAD-F64	AGCTGCTGATAC	722452
5	ERR4467358	65	RAD-F65	CGACTGTGATAC	4104
5	ERR4467358	66	RAD-F66	GATGCTGACTAC	23156
5	ERR4467358	67	RAD-F67	GTGATACGCTAC	1236222
5	ERR4467358	68	RAD-F68	CATGTGCAGTAC	1279595
5	ERR4467358	69	RAD-F69	GCATGTCAGTAC	824138
5	ERR4467358	70	RAD-F70	GTCAGCTAGTAC	1309874
5	ERR4467358	71	RAD-F71	TGCTGATACAGC	624218
5	ERR4467358	72	RAD-F72	GCTATATGCAGC	795853
5	ERR4467358	73	RAD-F73	ATGCTAGTCAGC	775732
5	ERR4467358	74	RAD-F74	TACGATGTCAGC	1408224
5	ERR4467358	75	RAD-F75	TGCATGCATAGC	1309271
5	ERR4467358	76	RAD-F76	ACTGCTGATAGC	1117215
5	ERR4467358	77	RAD-F77	CGATATGCTAGC	831133
5	ERR4467358	78	RAD-F78	TATGTGACACGC	5451
5	ERR4467358	79	RAD-F79	CTGATATGACGC	488430
5	ERR4467358	80	RAD-F80	ATATAGCTGCGC	673121
5	ERR4467358	81	RAD-F81	GCTGATACATGC	956900
5	ERR4467358	82	RAD-F82	TGACTAGCATGC	2892
5	ERR4467358	83	RAD-F83	TAGTACGCATGC	470253
5	ERR4467358	84	RAD-F84	ATGACTGCATGC	849625
5	ERR4467358	85	RAD-F85	CTATGACGATGC	771018
5	ERR4467358	86	RAD-F86	GTACGCATATGC	412366
5	ERR4467358	87	RAD-F87	GACAGTCTATGC	600618
5	ERR4467358	88	RAD-F88	TAGCAGTACTGC	577592
5	ERR4467358	89	RAD-F89	TGACATAGCTGC	722170
5	ERR4467358	90	RAD-F90	CGATACATGTGC	14
5	ERR4467358	91	RAD-F91	TACACGATGTGC	636336
5	ERR4467358	92	RAD-F92	TGTGACGACATC	532234
5	ERR4467358	93	RAD-F93	TCGATGAGACTC	301022
5	ERR4467358	94	RAD-F94	GATAGCTGACTC	338260
5	ERR4467358	95	RAD-F95	GTGACAGTACTC	350072
5	ERR4467358	96	RAD-F96	GCGATATAGCTC	493303
5	ERR4467358	97	RAD-F97	GATGACATGCTC	290459
5	ERR4467358	98	RAD-F98	AGCTATGCAGTC	159256
5	ERR4467358	99	RAD-F99	GATACTGCAGTC	245062
5	ERR4467358	100	RAD-F100	GCATGACTAGTC	269898
5	ERR4467358	101	RAD-F101	AGCATGCTAGTC	225952
5	ERR4467358	102	RAD-F102	CTGAGACATGTC	532487
5	ERR4467358	103	RAD-F103	GACTAGCATGTC	7
5	ERR4467358	104	RAD-F104	ACGCATGATGTC	601931
5	ERR4467358	105	RAD-F105	GCAGACTATGTC	503898
5	ERR4467358	106	RAD-F106	TGCATGTCACAG	1439685
5	ERR4467358	107	RAD-F107	CTGCTGATACAG	706007
5	ERR4467358	108	RAD-F108	TCTGATACGCAG	1163546
5	ERR4467358	109	RAD-F109	TGACTACTGCAG	782053
5	ERR4467358	110	RAD-F110	ACTATGCTGCAG	663143
5	ERR4467358	111	RAD-F111	TACAGTCTGCAG	880186
5	ERR4467358	112	RAD-F112	AGTCTAGCTCAG	599971
5	ERR4467358	113	RAD-F113	CTATGCAGTCAG	566960
5	ERR4467358	114	RAD-F114	CATGCTAGTCAG	591017
5	ERR4467358	115	RAD-F115	TCAGCATGTCAG	573320
5	ERR4467358	116	RAD-F116	ACTAGCTGTCAG	1436351
5	ERR4467358	117	RAD-F117	ACTGTCTACGAG	442390
5	ERR4467358	118	RAD-F118	CTCTACGATGAG	1385946
5	ERR4467358	119	RAD-F119	CGACTCTATGAG	1061968
5	ERR4467358	120	RAD-F120	CACTGTGCATAG	1656550
5	ERR4467358	121	RAD-F121	TGCTCACGATAG	1078448
5	ERR4467358	122	RAD-F122	TGCACTGACTAG	836298
5	ERR4467358	123	RAD-F123	TCAGTCAGCTAG	2071064
5	ERR4467358	124	RAD-F124	CTGACTAGCTAG	1279904
5	ERR4467358	125	RAD-F125	TACATGCGCTAG	1162755
5	ERR4467358	126	RAD-F126	GTACACTGCTAG	735080
5	ERR4467358	127	RAD-F127	CGATGACTCTAG	562362
5	ERR4467358	128	RAD-F128	GCTACAGTCTAG	1047154
5	ERR4467358	129	RAD-F129	TGTGCATACACG	81073
5	ERR4467358	130	RAD-F130	ATACTGTGCACG	161651
5	ERR4467358	131	RAD-F131	ATAGCTGTCACG	360168
5	ERR4467358	132	RAD-F132	TGCTACATGACG	124806
5	ERR4467358	133	RAD-F133	TCGACTATGACG	199617
5	ERR4467358	134	RAD-F134	CTGATACTGACG	135657
5	ERR4467358	135	RAD-F135	GCTATGCATACG	296379
5	ERR4467358	136	RAD-F136	CTGACTGATACG	933424
5	ERR4467358	137	RAD-F137	GTACGCTATACG	251672
5	ERR4467358	138	RAD-F138	TATGCGACTACG	172538
5	ERR4467358	139	RAD-F139	TCGATAGCTACG	206687
5	ERR4467358	140	RAD-F140	TGAGACTCTACG	349076
5	ERR4467358	141	RAD-F141	CTATGATACGCG	53761
5	ERR4467358	142	RAD-F142	CATATATGCGCG	45696
5	ERR4467358	143	RAD-F143	ATGCTACATGCG	115840
5	ERR4467358	144	RAD-F144	TAGTACACTGCG	165640
5	ERR4467358	145	RAD-F145	CATAGTACTGCG	151810
5	ERR4467358	146	RAD-F146	ACATATGCTGCG	148454
5	ERR4467358	147	RAD-F147	TAGCTGCACATG	272597
5	ERR4467358	148	RAD-F148	ACTGCTAGCATG	874578
5	ERR4467358	149	RAD-F149	TCGACATGCATG	557071
5	ERR4467358	150	RAD-F150	CTAGCTACGATG	422958
5	ERR4467358	151	RAD-F151	GCTGACACTATG	527570
5	ERR4467358	152	RAD-F152	AGCTGCACTATG	459653
5	ERR4467358	153	RAD-F153	CTGCAGACTATG	915879
5	ERR4467358	154	RAD-F154	TATGACGCACTG	364473
5	ERR4467358	155	RAD-F155	ACGCTAGTACTG	241494
5	ERR4467358	156	RAD-F156	ACTGCATAGCTG	147321
5	ERR4467358	157	RAD-F157	TAGCACTAGCTG	61304
5	ERR4467358	158	RAD-F158	ATACATGCGCTG	278641
5	ERR4467358	159	RAD-F159	CATACGATGCTG	533966
5	ERR4467358	160	RAD-F160	GACATAGCTCTG	332309
5	ERR4467358	161	RAD-F161	CGACATAGTCTG	519659
5	ERR4467358	162	RAD-F162	CATGCACATGTG	598518
5	ERR4467358	163	RAD-F163	ACTACGACTGTG	952362
5	ERR4467358	164	RAD-F164	TGCGATGCACAT	900741
5	ERR4467358	165	RAD-F165	TCTGCGAGACAT	734638
5	ERR4467358	166	RAD-F166	ATGCGCTGACAT	1139332
5	ERR4467358	167	RAD-F167	CTGTGACAGCAT	1062899
5	ERR4467358	168	RAD-F168	GCTGACTAGCAT	608216
5	ERR4467358	169	RAD-F169	TGACGCTAGCAT	662034
5	ERR4467358	170	RAD-F170	GTACTGACGCAT	745257
5	ERR4467358	171	RAD-F171	GCATATGCGCAT	1041858
5	ERR4467358	172	RAD-F172	AGTACTGCGCAT	1676691
5	ERR4467358	173	RAD-F173	AGCTGCATGCAT	1259728
5	ERR4467358	174	RAD-F174	TGCTAGCACGAT	922133
5	ERR4467358	175	RAD-F175	CAGTCTGACGAT	808870
5	ERR4467358	176	RAD-F176	GCATGCTACGAT	623570
5	ERR4467358	177	RAD-F177	CATGACTGCGAT	832798
5	ERR4467358	178	RAD-F178	TCGACGCATGAT	1014315
5	ERR4467358	179	RAD-F179	ACGCTGACTGAT	1362078
5	ERR4467358	180	RAD-F180	CTGACAGCTGAT	649593
5	ERR4467358	181	RAD-F181	TCAGACGCTGAT	567778
5	ERR4467358	182	RAD-F182	GTGCACGCATAT	1741832
5	ERR4467358	183	RAD-F183	TGATGCGACACT	584283
5	ERR4467358	184	RAD-F184	GTGCAGTACACT	688132
5	ERR4467358	185	RAD-F185	ATGTGCAGCACT	894798
5	ERR4467358	186	RAD-F186	GACATGTGCACT	626867
5	ERR4467358	187	RAD-F187	GATGCAGTCACT	531444
5	ERR4467358	188	RAD-F188	TGTCAGCAGACT	736191
5	ERR4467358	189	RAD-F189	GACTGTCAGACT	52378
5	ERR4467358	190	RAD-F190	TGCATGACGACT	861547
5	ERR4467358	191	RAD-F191	GCTAGCATGACT	577674
5	ERR4467358	192	RAD-F192	CAGCTGATGACT	425448
5	ERR4467358	193	RAD-F193	GTACGACTGACT	1
5	ERR4467358	194	RAD-F194	CGACATGTGACT	337
5	ERR4467358	195	RAD-F195	GTGACGACTACT	6
5	ERR4467358	196	RAD-F196	GACGATGCTACT	45
5	ERR4467358	197	RAD-F197	GCGCATAGTACT	130
5	ERR4467358	198	RAD-F198	GTACTAGCAGCT	0
5	ERR4467358	199	RAD-F199	GACTGCATAGCT	37
5	ERR4467358	200	RAD-F200	ATGCAGCTAGCT	1
5	ERR4467358	201	RAD-F201	GATACGCTAGCT	1141
5	ERR4467358	202	RAD-F202	ATAGCATGCGCT	59
5	ERR4467358	203	RAD-F203	AGCATAGCTGCT	350
5	ERR4467358	204	RAD-F204	GTGACAGACTCT	25
5	ERR4467358	205	RAD-F205	GTACTCAGCAGT	2
5	ERR4467358	206	RAD-F206	AGCTACTGCAGT	337
5	ERR4467358	207	RAD-F207	ACGACTGTCAGT	252
5	ERR4467358	208	RAD-F208	CGCAGCTATAGT	12
5	ERR4467358	209	RAD-F209	GCTACAGCTAGT	99
5	ERR4467358	210	RAD-F210	GCACAGTCTAGT	859
6	ERR4467359	1	RAD-F1	AGCTCTGTGACA	5888
6	ERR4467359	2	RAD-F2	ACTGTGCTAGCA	5193
6	ERR4467359	3	RAD-F3	GACTCTGATGCA	6450
6	ERR4467359	4	RAD-F4	AGCTGCTATGCA	2201
6	ERR4467359	5	RAD-F5	TGCGATACTGCA	9734
6	ERR4467359	6	RAD-F6	GATGACTCTGCA	4010
6	ERR4467359	7	RAD-F7	AGACTGTCTGCA	5915
6	ERR4467359	8	RAD-F8	TGCAGACTGTCA	8936
6	ERR4467359	9	RAD-F9	ATGACGCTGTCA	6370
6	ERR4467359	10	RAD-F10	AGTCTGCTCAGA	9455
6	ERR4467359	11	RAD-F11	GTCACTCTGAGA	16164
6	ERR4467359	12	RAD-F12	ACTCTGTGACGA	10704
6	ERR4467359	13	RAD-F13	AGCTGTCTACGA	14244
6	ERR4467359	14	RAD-F14	ACTGCTATGCGA	21903
6	ERR4467359	15	RAD-F15	CTAGTACTGCGA	18880
6	ERR4467359	16	RAD-F16	CACTATGTGCGA	13094
6	ERR4467359	17	RAD-F17	CATGCTGCATGA	18519
6	ERR4467359	18	RAD-F18	GCGCTACTATGA	13153
6	ERR4467359	19	RAD-F19	GTCTGACACTGA	12419
6	ERR4467359	20	RAD-F20	CTGATGCACTGA	1473770
6	ERR4467359	21	RAD-F21	TGCTACGACTGA	1433877
6	ERR4467359	22	RAD-F22	TCAGCTGACTGA	2965288
6	ERR4467359	23	RAD-F23	ATGCGCTACTGA	2726727
6	ERR4467359	24	RAD-F24	AGCTCTAGCTGA	1587787
6	ERR4467359	25	RAD-F25	TATGCACGCTGA	1491133
6	ERR4467359	26	RAD-F26	TCACGATGCTGA	1734098
6	ERR4467359	27	RAD-F27	CGCATATGCTGA	1079281
6	ERR4467359	28	RAD-F28	ACTGACTGCTGA	2081127
6	ERR4467359	29	RAD-F29	GTACAGCTCTGA	1174103
6	ERR4467359	30	RAD-F30	CAGTCAGTCTGA	100778
6	ERR4467359	31	RAD-F31	CTCAGCATGTGA	2204863
6	ERR4467359	32	RAD-F32	CGCTGTGACATA	471226
6	ERR4467359	33	RAD-F33	CATGTGCGCATA	1127474
6	ERR4467359	34	RAD-F34	CTGCGATGCATA	927935
6	ERR4467359	35	RAD-F35	GACTGCTGCATA	1051058
6	ERR4467359	36	RAD-F36	TACGCTGCGATA	231356
6	ERR4467359	37	RAD-F37	GCTGCACTGATA	1212030
6	ERR4467359	38	RAD-F38	CGCTAGCTGATA	1733590
6	ERR4467359	39	RAD-F39	TGACTGCGACTA	1751331
6	ERR4467359	40	RAD-F40	CGATGCTGACTA	1366720
6	ERR4467359	41	RAD-F41	TGCGCGATACTA	963873
6	ERR4467359	42	RAD-F42	TATGCGCAGCTA	1113946
6	ERR4467359	43	RAD-F43	ATGCTGCAGCTA	1319058
6	ERR4467359	44	RAD-F44	ATGTGCACGCTA	1451420
6	ERR4467359	45	RAD-F45	GCTATGACGCTA	2656081
6	ERR4467359	46	RAD-F46	TGATACGCGCTA	1112963
6	ERR4467359	47	RAD-F47	GCGCATATGCTA	1247346
6	ERR4467359	48	RAD-F48	GACTGACTGCTA	826738
6	ERR4467359	49	RAD-F49	GCAGTCAGTCTA	1991474
6	ERR4467359	50	RAD-F50	TCTGCAGCAGTA	1901781
6	ERR4467359	51	RAD-F51	TACTGCGCAGTA	1301110
6	ERR4467359	52	RAD-F52	CTGCATGCAGTA	2034960
6	ERR4467359	53	RAD-F53	CAGCTGCTAGTA	1012098
6	ERR4467359	54	RAD-F54	GACGCTCTAGTA	1226950
6	ERR4467359	55	RAD-F55	TAGCTGTCAGAC	1147516
6	ERR4467359	56	RAD-F56	AGTCTATGCGAC	458769
6	ERR4467359	57	RAD-F57	TGATACTGCGAC	623537
6	ERR4467359	58	RAD-F58	TGCGCATATGAC	1122786
6	ERR4467359	59	RAD-F59	TGTCAGACTGAC	806950
6	ERR4467359	60	RAD-F60	GTACATGCTGAC	462400
6	ERR4467359	61	RAD-F61	CTACGATGTGAC	1655314
6	ERR4467359	62	RAD-F62	TACAGCTGTGAC	2088
6	ERR4467359	63	RAD-F63	GCTGCATGATAC	8357
6	ERR4467359	64	RAD-F64	AGCTGCTGATAC	397710
6	ERR4467359	65	RAD-F65	CGACTGTGATAC	3651
6	ERR4467359	66	RAD-F66	GATGCTGACTAC	15741
6	ERR4467359	67	RAD-F67	GTGATACGCTAC	949035
6	ERR4467359	68	RAD-F68	CATGTGCAGTAC	979424
6	ERR4467359	69	RAD-F69	GCATGTCAGTAC	785359
6	ERR4467359	70	RAD-F70	GTCAGCTAGTAC	695250
6	ERR4467359	71	RAD-F71	TGCTGATACAGC	648448
6	ERR4467359	72	RAD-F72	GCTATATGCAGC	502003
6	ERR4467359	73	RAD-F73	ATGCTAGTCAGC	640602
6	ERR4467359	74	RAD-F74	TACGATGTCAGC	1179904
6	ERR4467359	75	RAD-F75	TGCATGCATAGC	1097659
6	ERR4467359	76	RAD-F76	ACTGCTGATAGC	1152286
6	ERR4467359	77	RAD-F77	CGATATGCTAGC	830679
6	ERR4467359	78	RAD-F78	TATGTGACACGC	687007
6	ERR4467359	79	RAD-F79	CTGATATGACGC	9168
6	ERR4467359	80	RAD-F80	ATATAGCTGCGC	650894
6	ERR4467359	81	RAD-F81	GCTGATACATGC	990076
6	ERR4467359	82	RAD-F82	TGACTAGCATGC	938590
6	ERR4467359	83	RAD-F83	TAGTACGCATGC	349469
6	ERR4467359	84	RAD-F84	ATGACTGCATGC	701873
6	ERR4467359	85	RAD-F85	CTATGACGATGC	801770
6	ERR4467359	86	RAD-F86	GTACGCATATGC	725452
6	ERR4467359	87	RAD-F87	GACAGTCTATGC	629998
6	ERR4467359	88	RAD-F88	TAGCAGTACTGC	514202
6	ERR4467359	89	RAD-F89	TGACATAGCTGC	638820
6	ERR4467359	90	RAD-F90	CGATACATGTGC	30
6	ERR4467359	91	RAD-F91	TACACGATGTGC	1322279
6	ERR4467359	92	RAD-F92	TGTGACGACATC	436400
6	ERR4467359	93	RAD-F93	TCGATGAGACTC	407506
6	ERR4467359	94	RAD-F94	GATAGCTGACTC	289329
6	ERR4467359	95	RAD-F95	GTGACAGTACTC	193183
6	ERR4467359	96	RAD-F96	GCGATATAGCTC	410816
6	ERR4467359	97	RAD-F97	GATGACATGCTC	580243
6	ERR4467359	98	RAD-F98	AGCTATGCAGTC	355585
6	ERR4467359	99	RAD-F99	GATACTGCAGTC	3015
6	ERR4467359	100	RAD-F100	GCATGACTAGTC	274411
6	ERR4467359	101	RAD-F101	AGCATGCTAGTC	228171
6	ERR4467359	102	RAD-F102	CTGAGACATGTC	551266
6	ERR4467359	103	RAD-F103	GACTAGCATGTC	22
6	ERR4467359	104	RAD-F104	ACGCATGATGTC	458052
6	ERR4467359	105	RAD-F105	GCAGACTATGTC	480421
6	ERR4467359	106	RAD-F106	TGCATGTCACAG	2163224
6	ERR4467359	107	RAD-F107	CTGCTGATACAG	865314
6	ERR4467359	108	RAD-F108	TCTGATACGCAG	1677661
6	ERR4467359	109	RAD-F109	TGACTACTGCAG	1450349
6	ERR4467359	110	RAD-F110	ACTATGCTGCAG	1341765
6	ERR4467359	111	RAD-F111	TACAGTCTGCAG	1933868
6	ERR4467359	112	RAD-F112	AGTCTAGCTCAG	1241327
6	ERR4467359	113	RAD-F113	CTATGCAGTCAG	921972
6	ERR4467359	114	RAD-F114	CATGCTAGTCAG	742644
6	ERR4467359	115	RAD-F115	TCAGCATGTCAG	937010
6	ERR4467359	116	RAD-F116	ACTAGCTGTCAG	2117482
6	ERR4467359	117	RAD-F117	ACTGTCTACGAG	823207
6	ERR4467359	118	RAD-F118	CTCTACGATGAG	1651844
6	ERR4467359	119	RAD-F119	CGACTCTATGAG	1410093
6	ERR4467359	120	RAD-F120	CACTGTGCATAG	1708457
6	ERR4467359	121	RAD-F121	TGCTCACGATAG	1193348
6	ERR4467359	122	RAD-F122	TGCACTGACTAG	1692053
6	ERR4467359	123	RAD-F123	TCAGTCAGCTAG	1385073
6	ERR4467359	124	RAD-F124	CTGACTAGCTAG	1538841
6	ERR4467359	125	RAD-F125	TACATGCGCTAG	1573280
6	ERR4467359	126	RAD-F126	GTACACTGCTAG	1199920
6	ERR4467359	127	RAD-F127	CGATGACTCTAG	1249538
6	ERR4467359	128	RAD-F128	GCTACAGTCTAG	1218642
6	ERR4467359	129	RAD-F129	TGTGCATACACG	91794
6	ERR4467359	130	RAD-F130	ATACTGTGCACG	267997
6	ERR4467359	131	RAD-F131	ATAGCTGTCACG	297614
6	ERR4467359	132	RAD-F132	TGCTACATGACG	178791
6	ERR4467359	133	RAD-F133	TCGACTATGACG	460646
6	ERR4467359	134	RAD-F134	CTGATACTGACG	240512
6	ERR4467359	135	RAD-F135	GCTATGCATACG	548311
6	ERR4467359	136	RAD-F136	CTGACTGATACG	701105
6	ERR4467359	137	RAD-F137	GTACGCTATACG	369009
6	ERR4467359	138	RAD-F138	TATGCGACTACG	495278
6	ERR4467359	139	RAD-F139	TCGATAGCTACG	384416
6	ERR4467359	140	RAD-F140	TGAGACTCTACG	452827
6	ERR4467359	141	RAD-F141	CTATGATACGCG	55350
6	ERR4467359	142	RAD-F142	CATATATGCGCG	61797
6	ERR4467359	143	RAD-F143	ATGCTACATGCG	149760
6	ERR4467359	144	RAD-F144	TAGTACACTGCG	139941
6	ERR4467359	145	RAD-F145	CATAGTACTGCG	119724
6	ERR4467359	146	RAD-F146	ACATATGCTGCG	119676
6	ERR4467359	147	RAD-F147	TAGCTGCACATG	65691
6	ERR4467359	148	RAD-F148	ACTGCTAGCATG	591875
6	ERR4467359	149	RAD-F149	TCGACATGCATG	758527
6	ERR4467359	150	RAD-F150	CTAGCTACGATG	617609
6	ERR4467359	151	RAD-F151	GCTGACACTATG	762161
6	ERR4467359	152	RAD-F152	AGCTGCACTATG	566717
6	ERR4467359	153	RAD-F153	CTGCAGACTATG	549468
6	ERR4467359	154	RAD-F154	TATGACGCACTG	346395
6	ERR4467359	155	RAD-F155	ACGCTAGTACTG	199566
6	ERR4467359	156	RAD-F156	ACTGCATAGCTG	180913
6	ERR4467359	157	RAD-F157	TAGCACTAGCTG	151046
6	ERR4467359	158	RAD-F158	ATACATGCGCTG	221089
6	ERR4467359	159	RAD-F159	CATACGATGCTG	610925
6	ERR4467359	160	RAD-F160	GACATAGCTCTG	707088
6	ERR4467359	161	RAD-F161	CGACATAGTCTG	681623
6	ERR4467359	162	RAD-F162	CATGCACATGTG	652351
6	ERR4467359	163	RAD-F163	ACTACGACTGTG	766711
6	ERR4467359	164	RAD-F164	TGCGATGCACAT	1161241
6	ERR4467359	165	RAD-F165	TCTGCGAGACAT	32082
6	ERR4467359	166	RAD-F166	ATGCGCTGACAT	594883
6	ERR4467359	167	RAD-F167	CTGTGACAGCAT	841422
6	ERR4467359	168	RAD-F168	GCTGACTAGCAT	1053677
6	ERR4467359	169	RAD-F169	TGACGCTAGCAT	593962
6	ERR4467359	170	RAD-F170	GTACTGACGCAT	1603983
6	ERR4467359	171	RAD-F171	GCATATGCGCAT	2243096
6	ERR4467359	172	RAD-F172	AGTACTGCGCAT	2416929
6	ERR4467359	173	RAD-F173	AGCTGCATGCAT	1838505
6	ERR4467359	174	RAD-F174	TGCTAGCACGAT	1877748
6	ERR4467359	175	RAD-F175	CAGTCTGACGAT	1409470
6	ERR4467359	176	RAD-F176	GCATGCTACGAT	1274890
6	ERR4467359	177	RAD-F177	CATGACTGCGAT	1235460
6	ERR4467359	178	RAD-F178	TCGACGCATGAT	1541125
6	ERR4467359	179	RAD-F179	ACGCTGACTGAT	3103287
6	ERR4467359	180	RAD-F180	CTGACAGCTGAT	1773587
6	ERR4467359	181	RAD-F181	TCAGACGCTGAT	1217878
6	ERR4467359	182	RAD-F182	GTGCACGCATAT	1422591
6	ERR4467359	183	RAD-F183	TGATGCGACACT	1140830
6	ERR4467359	184	RAD-F184	GTGCAGTACACT	828608
6	ERR4467359	185	RAD-F185	ATGTGCAGCACT	585315
6	ERR4467359	186	RAD-F186	GACATGTGCACT	146619
6	ERR4467359	187	RAD-F187	GATGCAGTCACT	1160
6	ERR4467359	188	RAD-F188	TGTCAGCAGACT	700245
6	ERR4467359	189	RAD-F189	GACTGTCAGACT	233837
6	ERR4467359	190	RAD-F190	TGCATGACGACT	465424
6	ERR4467359	191	RAD-F191	GCTAGCATGACT	2443966
6	ERR4467359	192	RAD-F192	CAGCTGATGACT	1060796
6	ERR4467359	193	RAD-F193	GTACGACTGACT	31
6	ERR4467359	194	RAD-F194	CGACATGTGACT	353
6	ERR4467359	195	RAD-F195	GTGACGACTACT	0
6	ERR4467359	196	RAD-F196	GACGATGCTACT	57
6	ERR4467359	197	RAD-F197	GCGCATAGTACT	97
6	ERR4467359	198	RAD-F198	GTACTAGCAGCT	3
6	ERR4467359	199	RAD-F199	GACTGCATAGCT	74
6	ERR4467359	200	RAD-F200	ATGCAGCTAGCT	5
6	ERR4467359	201	RAD-F201	GATACGCTAGCT	1055
6	ERR4467359	202	RAD-F202	ATAGCATGCGCT	50
6	ERR4467359	203	RAD-F203	AGCATAGCTGCT	287
6	ERR4467359	204	RAD-F204	GTGACAGACTCT	24
6	ERR4467359	205	RAD-F205	GTACTCAGCAGT	0
6	ERR4467359	206	RAD-F206	AGCTACTGCAGT	601
6	ERR4467359	207	RAD-F207	ACGACTGTCAGT	400
6	ERR4467359	208	RAD-F208	CGCAGCTATAGT	7
6	ERR4467359	209	RAD-F209	GCTACAGCTAGT	208
6	ERR4467359	210	RAD-F210	GCACAGTCTAGT	916
7	ERR4467360	1	RAD-F1	AGCTCTGTGACA	98984
7	ERR4467360	2	RAD-F2	ACTGTGCTAGCA	79596
7	ERR4467360	3	RAD-F3	GACTCTGATGCA	34573
7	ERR4467360	4	RAD-F4	AGCTGCTATGCA	23973
7	ERR4467360	5	RAD-F5	TGCGATACTGCA	46094
7	ERR4467360	6	RAD-F6	GATGACTCTGCA	193487
7	ERR4467360	7	RAD-F7	AGACTGTCTGCA	33877
7	ERR4467360	8	RAD-F8	TGCAGACTGTCA	133352
7	ERR4467360	9	RAD-F9	ATGACGCTGTCA	74672
7	ERR4467360	10	RAD-F10	AGTCTGCTCAGA	94108
7	ERR4467360	11	RAD-F11	GTCACTCTGAGA	84625
7	ERR4467360	12	RAD-F12	ACTCTGTGACGA	310854
7	ERR4467360	13	RAD-F13	AGCTGTCTACGA	84283
7	ERR4467360	14	RAD-F14	ACTGCTATGCGA	151971
7	ERR4467360	15	RAD-F15	CTAGTACTGCGA	323054
7	ERR4467360	16	RAD-F16	CACTATGTGCGA	389972
7	ERR4467360	17	RAD-F17	CATGCTGCATGA	121020
7	ERR4467360	18	RAD-F18	GCGCTACTATGA	128865
7	ERR4467360	19	RAD-F19	GTCTGACACTGA	185891
7	ERR4467360	20	RAD-F20	CTGATGCACTGA	292706
7	ERR4467360	21	RAD-F21	TGCTACGACTGA	71018
7	ERR4467360	22	RAD-F22	TCAGCTGACTGA	242298
7	ERR4467360	23	RAD-F23	ATGCGCTACTGA	129529
7	ERR4467360	24	RAD-F24	AGCTCTAGCTGA	744172
7	ERR4467360	25	RAD-F25	TATGCACGCTGA	27119
7	ERR4467360	26	RAD-F26	TCACGATGCTGA	47490
7	ERR4467360	27	RAD-F27	CGCATATGCTGA	65571
7	ERR4467360	28	RAD-F28	ACTGACTGCTGA	44687
7	ERR4467360	29	RAD-F29	GTACAGCTCTGA	57458
7	ERR4467360	30	RAD-F30	CAGTCAGTCTGA	259219
7	ERR4467360	31	RAD-F31	CTCAGCATGTGA	180470
7	ERR4467360	32	RAD-F32	CGCTGTGACATA	44
7	ERR4467360	33	RAD-F33	CATGTGCGCATA	40106
7	ERR4467360	34	RAD-F34	CTGCGATGCATA	31505
7	ERR4467360	35	RAD-F35	GACTGCTGCATA	43556
7	ERR4467360	36	RAD-F36	TACGCTGCGATA	47093
7	ERR4467360	37	RAD-F37	GCTGCACTGATA	59489
7	ERR4467360	38	RAD-F38	CGCTAGCTGATA	200889
7	ERR4467360	39	RAD-F39	TGACTGCGACTA	93944
7	ERR4467360	40	RAD-F40	CGATGCTGACTA	59148
7	ERR4467360	41	RAD-F41	TGCGCGATACTA	133137
7	ERR4467360	42	RAD-F42	TATGCGCAGCTA	15733
7	ERR4467360	43	RAD-F43	ATGCTGCAGCTA	35188
7	ERR4467360	44	RAD-F44	ATGTGCACGCTA	247863
7	ERR4467360	45	RAD-F45	GCTATGACGCTA	74711
7	ERR4467360	46	RAD-F46	TGATACGCGCTA	494535
7	ERR4467360	47	RAD-F47	GCGCATATGCTA	219055
7	ERR4467360	48	RAD-F48	GACTGACTGCTA	73724
7	ERR4467360	49	RAD-F49	GCAGTCAGTCTA	152144
7	ERR4467360	50	RAD-F50	TCTGCAGCAGTA	17714
7	ERR4467360	51	RAD-F51	TACTGCGCAGTA	47900
7	ERR4467360	52	RAD-F52	CTGCATGCAGTA	969286
7	ERR4467360	53	RAD-F53	CAGCTGCTAGTA	1243113
7	ERR4467360	54	RAD-F54	GACGCTCTAGTA	51565
7	ERR4467360	55	RAD-F55	TAGCTGTCAGAC	13909
7	ERR4467360	56	RAD-F56	AGTCTATGCGAC	8965
7	ERR4467360	57	RAD-F57	TGATACTGCGAC	152617
7	ERR4467360	58	RAD-F58	TGCGCATATGAC	12656
7	ERR4467360	59	RAD-F59	TGTCAGACTGAC	14584
7	ERR4467360	60	RAD-F60	GTACATGCTGAC	10073
7	ERR4467360	61	RAD-F61	CTACGATGTGAC	14453
7	ERR4467360	62	RAD-F62	TACAGCTGTGAC	7
7	ERR4467360	63	RAD-F63	GCTGCATGATAC	4043
7	ERR4467360	64	RAD-F64	AGCTGCTGATAC	6614
7	ERR4467360	65	RAD-F65	CGACTGTGATAC	9280
7	ERR4467360	66	RAD-F66	GATGCTGACTAC	2219
7	ERR4467360	67	RAD-F67	GTGATACGCTAC	20506
7	ERR4467360	68	RAD-F68	CATGTGCAGTAC	38296
7	ERR4467360	69	RAD-F69	GCATGTCAGTAC	55603
7	ERR4467360	70	RAD-F70	GTCAGCTAGTAC	138082
7	ERR4467360	71	RAD-F71	TGCTGATACAGC	21123
7	ERR4467360	72	RAD-F72	GCTATATGCAGC	24800
7	ERR4467360	73	RAD-F73	ATGCTAGTCAGC	19579
7	ERR4467360	74	RAD-F74	TACGATGTCAGC	26095
7	ERR4467360	75	RAD-F75	TGCATGCATAGC	131132
7	ERR4467360	76	RAD-F76	ACTGCTGATAGC	305308
7	ERR4467360	77	RAD-F77	CGATATGCTAGC	10
7	ERR4467360	78	RAD-F78	TATGTGACACGC	24359
7	ERR4467360	79	RAD-F79	CTGATATGACGC	15482
7	ERR4467360	80	RAD-F80	ATATAGCTGCGC	28322
7	ERR4467360	81	RAD-F81	GCTGATACATGC	52318
7	ERR4467360	82	RAD-F82	TGACTAGCATGC	46838
7	ERR4467360	83	RAD-F83	TAGTACGCATGC	11078
7	ERR4467360	84	RAD-F84	ATGACTGCATGC	23776
7	ERR4467360	85	RAD-F85	CTATGACGATGC	20075
7	ERR4467360	86	RAD-F86	GTACGCATATGC	44055
7	ERR4467360	87	RAD-F87	GACAGTCTATGC	20099
7	ERR4467360	88	RAD-F88	TAGCAGTACTGC	20700
7	ERR4467360	89	RAD-F89	TGACATAGCTGC	22102
7	ERR4467360	90	RAD-F90	CGATACATGTGC	9
7	ERR4467360	91	RAD-F91	TACACGATGTGC	112284
7	ERR4467360	92	RAD-F92	TGTGACGACATC	108698
7	ERR4467360	93	RAD-F93	TCGATGAGACTC	96406
7	ERR4467360	94	RAD-F94	GATAGCTGACTC	23363
7	ERR4467360	95	RAD-F95	GTGACAGTACTC	30721
7	ERR4467360	96	RAD-F96	GCGATATAGCTC	34151
7	ERR4467360	97	RAD-F97	GATGACATGCTC	1178140
7	ERR4467360	98	RAD-F98	AGCTATGCAGTC	683713
7	ERR4467360	99	RAD-F99	GATACTGCAGTC	897104
7	ERR4467360	100	RAD-F100	GCATGACTAGTC	680904
7	ERR4467360	101	RAD-F101	AGCATGCTAGTC	840582
7	ERR4467360	102	RAD-F102	CTGAGACATGTC	1352880
7	ERR4467360	103	RAD-F103	GACTAGCATGTC	16
7	ERR4467360	104	RAD-F104	ACGCATGATGTC	1639248
7	ERR4467360	105	RAD-F105	GCAGACTATGTC	1103583
7	ERR4467360	106	RAD-F106	TGCATGTCACAG	3574437
7	ERR4467360	107	RAD-F107	CTGCTGATACAG	2258701
7	ERR4467360	108	RAD-F108	TCTGATACGCAG	3215562
7	ERR4467360	109	RAD-F109	TGACTACTGCAG	2093992
7	ERR4467360	110	RAD-F110	ACTATGCTGCAG	2816651
7	ERR4467360	111	RAD-F111	TACAGTCTGCAG	2895302
7	ERR4467360	112	RAD-F112	AGTCTAGCTCAG	2881597
7	ERR4467360	113	RAD-F113	CTATGCAGTCAG	2083341
7	ERR4467360	114	RAD-F114	CATGCTAGTCAG	1802564
7	ERR4467360	115	RAD-F115	TCAGCATGTCAG	1500770
7	ERR4467360	116	RAD-F116	ACTAGCTGTCAG	3138207
7	ERR4467360	117	RAD-F117	ACTGTCTACGAG	1215950
7	ERR4467360	118	RAD-F118	CTCTACGATGAG	3016419
7	ERR4467360	119	RAD-F119	CGACTCTATGAG	2421444
7	ERR4467360	120	RAD-F120	CACTGTGCATAG	2677964
7	ERR4467360	121	RAD-F121	TGCTCACGATAG	2334247
7	ERR4467360	122	RAD-F122	TGCACTGACTAG	3464328
7	ERR4467360	123	RAD-F123	TCAGTCAGCTAG	3047462
7	ERR4467360	124	RAD-F124	CTGACTAGCTAG	3388936
7	ERR4467360	125	RAD-F125	TACATGCGCTAG	3389304
7	ERR4467360	126	RAD-F126	GTACACTGCTAG	2443510
7	ERR4467360	127	RAD-F127	CGATGACTCTAG	2145937
7	ERR4467360	128	RAD-F128	GCTACAGTCTAG	2298333
7	ERR4467360	129	RAD-F129	TGTGCATACACG	446185
7	ERR4467360	130	RAD-F130	ATACTGTGCACG	844021
7	ERR4467360	131	RAD-F131	ATAGCTGTCACG	892804
7	ERR4467360	132	RAD-F132	TGCTACATGACG	618365
7	ERR4467360	133	RAD-F133	TCGACTATGACG	667575
7	ERR4467360	134	RAD-F134	CTGATACTGACG	532027
7	ERR4467360	135	RAD-F135	GCTATGCATACG	1178150
7	ERR4467360	136	RAD-F136	CTGACTGATACG	1939382
7	ERR4467360	137	RAD-F137	GTACGCTATACG	1050846
7	ERR4467360	138	RAD-F138	TATGCGACTACG	1220017
7	ERR4467360	139	RAD-F139	TCGATAGCTACG	866181
7	ERR4467360	140	RAD-F140	TGAGACTCTACG	934593
7	ERR4467360	141	RAD-F141	CTATGATACGCG	5
7	ERR4467360	142	RAD-F142	CATATATGCGCG	171308
7	ERR4467360	143	RAD-F143	ATGCTACATGCG	443923
7	ERR4467360	144	RAD-F144	TAGTACACTGCG	457061
7	ERR4467360	145	RAD-F145	CATAGTACTGCG	525668
7	ERR4467360	146	RAD-F146	ACATATGCTGCG	485787
7	ERR4467360	147	RAD-F147	TAGCTGCACATG	700937
7	ERR4467360	148	RAD-F148	ACTGCTAGCATG	1763340
7	ERR4467360	149	RAD-F149	TCGACATGCATG	2036291
7	ERR4467360	150	RAD-F150	CTAGCTACGATG	1476974
7	ERR4467360	151	RAD-F151	GCTGACACTATG	1699041
7	ERR4467360	152	RAD-F152	AGCTGCACTATG	1384416
7	ERR4467360	153	RAD-F153	CTGCAGACTATG	1985989
7	ERR4467360	154	RAD-F154	TATGACGCACTG	1167106
7	ERR4467360	155	RAD-F155	ACGCTAGTACTG	879172
7	ERR4467360	156	RAD-F156	ACTGCATAGCTG	583813
7	ERR4467360	157	RAD-F157	TAGCACTAGCTG	431488
7	ERR4467360	158	RAD-F158	ATACATGCGCTG	441410
7	ERR4467360	159	RAD-F159	CATACGATGCTG	1884016
7	ERR4467360	160	RAD-F160	GACATAGCTCTG	1362292
7	ERR4467360	161	RAD-F161	CGACATAGTCTG	1337498
7	ERR4467360	162	RAD-F162	CATGCACATGTG	1623646
7	ERR4467360	163	RAD-F163	ACTACGACTGTG	2430810
7	ERR4467360	164	RAD-F164	TGCGATGCACAT	2756045
7	ERR4467360	165	RAD-F165	TCTGCGAGACAT	1557549
7	ERR4467360	166	RAD-F166	ATGCGCTGACAT	2837454
7	ERR4467360	167	RAD-F167	CTGTGACAGCAT	2226120
7	ERR4467360	168	RAD-F168	GCTGACTAGCAT	1939130
7	ERR4467360	169	RAD-F169	TGACGCTAGCAT	1374748
7	ERR4467360	170	RAD-F170	GTACTGACGCAT	2374790
7	ERR4467360	171	RAD-F171	GCATATGCGCAT	8
7	ERR4467360	172	RAD-F172	AGTACTGCGCAT	2711553
7	ERR4467360	173	RAD-F173	AGCTGCATGCAT	1526275
7	ERR4467360	174	RAD-F174	TGCTAGCACGAT	1397225
7	ERR4467360	175	RAD-F175	CAGTCTGACGAT	832598
7	ERR4467360	176	RAD-F176	GCATGCTACGAT	853957
7	ERR4467360	177	RAD-F177	CATGACTGCGAT	1865568
7	ERR4467360	178	RAD-F178	TCGACGCATGAT	845311
7	ERR4467360	179	RAD-F179	ACGCTGACTGAT	1223217
7	ERR4467360	180	RAD-F180	CTGACAGCTGAT	964972
7	ERR4467360	181	RAD-F181	TCAGACGCTGAT	824049
7	ERR4467360	182	RAD-F182	GTGCACGCATAT	2675129
7	ERR4467360	183	RAD-F183	TGATGCGACACT	708447
7	ERR4467360	184	RAD-F184	GTGCAGTACACT	189376
7	ERR4467360	185	RAD-F185	ATGTGCAGCACT	959289
7	ERR4467360	186	RAD-F186	GACATGTGCACT	2
7	ERR4467360	187	RAD-F187	GATGCAGTCACT	544615
7	ERR4467360	188	RAD-F188	TGTCAGCAGACT	588912
7	ERR4467360	189	RAD-F189	GACTGTCAGACT	459353
7	ERR4467360	190	RAD-F190	TGCATGACGACT	675518
7	ERR4467360	191	RAD-F191	GCTAGCATGACT	298015
7	ERR4467360	192	RAD-F192	CAGCTGATGACT	1926048
7	ERR4467360	193	RAD-F193	GTACGACTGACT	7862
7	ERR4467360	194	RAD-F194	CGACATGTGACT	147139
7	ERR4467360	195	RAD-F195	GTGACGACTACT	1
7	ERR4467360	196	RAD-F196	GACGATGCTACT	293577
7	ERR4467360	197	RAD-F197	GCGCATAGTACT	386328
7	ERR4467360	198	RAD-F198	GTACTAGCAGCT	170872
7	ERR4467360	199	RAD-F199	GACTGCATAGCT	134409
7	ERR4467360	200	RAD-F200	ATGCAGCTAGCT	1213827
7	ERR4467360	201	RAD-F201	GATACGCTAGCT	1110292
7	ERR4467360	202	RAD-F202	ATAGCATGCGCT	1010359
7	ERR4467360	203	RAD-F203	AGCATAGCTGCT	39
7	ERR4467360	204	RAD-F204	GTGACAGACTCT	50
7	ERR4467360	205	RAD-F205	GTACTCAGCAGT	4
7	ERR4467360	206	RAD-F206	AGCTACTGCAGT	1073
7	ERR4467360	207	RAD-F207	ACGACTGTCAGT	600
7	ERR4467360	208	RAD-F208	CGCAGCTATAGT	3
7	ERR4467360	209	RAD-F209	GCTACAGCTAGT	350
7	ERR4467360	210	RAD-F210	GCACAGTCTAGT	2059
8	ERR4467361	1	RAD-F1	AGCTCTGTGACA	721091
8	ERR4467361	2	RAD-F2	ACTGTGCTAGCA	561466
8	ERR4467361	3	RAD-F3	GACTCTGATGCA	965743
8	ERR4467361	4	RAD-F4	AGCTGCTATGCA	6182
8	ERR4467361	5	RAD-F5	TGCGATACTGCA	749485
8	ERR4467361	6	RAD-F6	GATGACTCTGCA	1311113
8	ERR4467361	7	RAD-F7	AGACTGTCTGCA	1116127
8	ERR4467361	8	RAD-F8	TGCAGACTGTCA	759005
8	ERR4467361	9	RAD-F9	ATGACGCTGTCA	2256
8	ERR4467361	10	RAD-F10	AGTCTGCTCAGA	226
8	ERR4467361	11	RAD-F11	GTCACTCTGAGA	12
8	ERR4467361	12	RAD-F12	ACTCTGTGACGA	83
8	ERR4467361	13	RAD-F13	AGCTGTCTACGA	160
8	ERR4467361	14	RAD-F14	ACTGCTATGCGA	1511507
8	ERR4467361	15	RAD-F15	CTAGTACTGCGA	2840007
8	ERR4467361	16	RAD-F16	CACTATGTGCGA	1664915
8	ERR4467361	17	RAD-F17	CATGCTGCATGA	1914642
8	ERR4467361	18	RAD-F18	GCGCTACTATGA	1516653
8	ERR4467361	19	RAD-F19	GTCTGACACTGA	998879
8	ERR4467361	20	RAD-F20	CTGATGCACTGA	1569599
8	ERR4467361	21	RAD-F21	TGCTACGACTGA	1486932
8	ERR4467361	22	RAD-F22	TCAGCTGACTGA	3236040
8	ERR4467361	23	RAD-F23	ATGCGCTACTGA	3024913
8	ERR4467361	24	RAD-F24	AGCTCTAGCTGA	8746
8	ERR4467361	25	RAD-F25	TATGCACGCTGA	1270514
8	ERR4467361	26	RAD-F26	TCACGATGCTGA	1285679
8	ERR4467361	27	RAD-F27	CGCATATGCTGA	1004930
8	ERR4467361	28	RAD-F28	ACTGACTGCTGA	1050691
8	ERR4467361	29	RAD-F29	GTACAGCTCTGA	1166933
8	ERR4467361	30	RAD-F30	CAGTCAGTCTGA	2297430
8	ERR4467361	31	RAD-F31	CTCAGCATGTGA	2630491
8	ERR4467361	32	RAD-F32	CGCTGTGACATA	721388
8	ERR4467361	33	RAD-F33	CATGTGCGCATA	1238324
8	ERR4467361	34	RAD-F34	CTGCGATGCATA	1016642
8	ERR4467361	35	RAD-F35	GACTGCTGCATA	1369425
8	ERR4467361	36	RAD-F36	TACGCTGCGATA	644681
8	ERR4467361	37	RAD-F37	GCTGCACTGATA	1723146
8	ERR4467361	38	RAD-F38	CGCTAGCTGATA	1742230
8	ERR4467361	39	RAD-F39	TGACTGCGACTA	1750745
8	ERR4467361	40	RAD-F40	CGATGCTGACTA	1167930
8	ERR4467361	41	RAD-F41	TGCGCGATACTA	1229136
8	ERR4467361	42	RAD-F42	TATGCGCAGCTA	1072208
8	ERR4467361	43	RAD-F43	ATGCTGCAGCTA	1014465
8	ERR4467361	44	RAD-F44	ATGTGCACGCTA	1341391
8	ERR4467361	45	RAD-F45	GCTATGACGCTA	1996138
8	ERR4467361	46	RAD-F46	TGATACGCGCTA	1516479
8	ERR4467361	47	RAD-F47	GCGCATATGCTA	1669890
8	ERR4467361	48	RAD-F48	GACTGACTGCTA	14317
8	ERR4467361	49	RAD-F49	GCAGTCAGTCTA	1815321
8	ERR4467361	50	RAD-F50	TCTGCAGCAGTA	1602082
8	ERR4467361	51	RAD-F51	TACTGCGCAGTA	1491006
8	ERR4467361	52	RAD-F52	CTGCATGCAGTA	1523828
8	ERR4467361	53	RAD-F53	CAGCTGCTAGTA	1429903
8	ERR4467361	54	RAD-F54	GACGCTCTAGTA	1432084
8	ERR4467361	55	RAD-F55	TAGCTGTCAGAC	703343
8	ERR4467361	56	RAD-F56	AGTCTATGCGAC	858281
8	ERR4467361	57	RAD-F57	TGATACTGCGAC	916998
8	ERR4467361	58	RAD-F58	TGCGCATATGAC	1201453
8	ERR4467361	59	RAD-F59	TGTCAGACTGAC	1495232
8	ERR4467361	60	RAD-F60	GTACATGCTGAC	440035
8	ERR4467361	61	RAD-F61	CTACGATGTGAC	1966114
8	ERR4467361	62	RAD-F62	TACAGCTGTGAC	2
8	ERR4467361	63	RAD-F63	GCTGCATGATAC	1106
8	ERR4467361	64	RAD-F64	AGCTGCTGATAC	636865
8	ERR4467361	65	RAD-F65	CGACTGTGATAC	5465
8	ERR4467361	66	RAD-F66	GATGCTGACTAC	1664
8	ERR4467361	67	RAD-F67	GTGATACGCTAC	1524638
8	ERR4467361	68	RAD-F68	CATGTGCAGTAC	1055321
8	ERR4467361	69	RAD-F69	GCATGTCAGTAC	1128016
8	ERR4467361	70	RAD-F70	GTCAGCTAGTAC	28763
8	ERR4467361	71	RAD-F71	TGCTGATACAGC	891744
8	ERR4467361	72	RAD-F72	GCTATATGCAGC	2785
8	ERR4467361	73	RAD-F73	ATGCTAGTCAGC	945604
8	ERR4467361	74	RAD-F74	TACGATGTCAGC	1118762
8	ERR4467361	75	RAD-F75	TGCATGCATAGC	1187822
8	ERR4467361	76	RAD-F76	ACTGCTGATAGC	1127541
8	ERR4467361	77	RAD-F77	CGATATGCTAGC	985110
8	ERR4467361	78	RAD-F78	TATGTGACACGC	645676
8	ERR4467361	79	RAD-F79	CTGATATGACGC	542805
8	ERR4467361	80	RAD-F80	ATATAGCTGCGC	624137
8	ERR4467361	81	RAD-F81	GCTGATACATGC	878339
8	ERR4467361	82	RAD-F82	TGACTAGCATGC	1125237
8	ERR4467361	83	RAD-F83	TAGTACGCATGC	449014
8	ERR4467361	84	RAD-F84	ATGACTGCATGC	5062
8	ERR4467361	85	RAD-F85	CTATGACGATGC	720380
8	ERR4467361	86	RAD-F86	GTACGCATATGC	763515
8	ERR4467361	87	RAD-F87	GACAGTCTATGC	412696
8	ERR4467361	88	RAD-F88	TAGCAGTACTGC	512079
8	ERR4467361	89	RAD-F89	TGACATAGCTGC	660147
8	ERR4467361	90	RAD-F90	CGATACATGTGC	2
8	ERR4467361	91	RAD-F91	TACACGATGTGC	1163518
8	ERR4467361	92	RAD-F92	TGTGACGACATC	527311
8	ERR4467361	93	RAD-F93	TCGATGAGACTC	710373
8	ERR4467361	94	RAD-F94	GATAGCTGACTC	220029
8	ERR4467361	95	RAD-F95	GTGACAGTACTC	394275
8	ERR4467361	96	RAD-F96	GCGATATAGCTC	7302
8	ERR4467361	97	RAD-F97	GATGACATGCTC	268822
8	ERR4467361	98	RAD-F98	AGCTATGCAGTC	153843
8	ERR4467361	99	RAD-F99	GATACTGCAGTC	290754
8	ERR4467361	100	RAD-F100	GCATGACTAGTC	222792
8	ERR4467361	101	RAD-F101	AGCATGCTAGTC	251246
8	ERR4467361	102	RAD-F102	CTGAGACATGTC	347088
8	ERR4467361	103	RAD-F103	GACTAGCATGTC	12
8	ERR4467361	104	RAD-F104	ACGCATGATGTC	375126
8	ERR4467361	105	RAD-F105	GCAGACTATGTC	378823
8	ERR4467361	106	RAD-F106	TGCATGTCACAG	1413707
8	ERR4467361	107	RAD-F107	CTGCTGATACAG	701277
8	ERR4467361	108	RAD-F108	TCTGATACGCAG	955075
8	ERR4467361	109	RAD-F109	TGACTACTGCAG	504507
8	ERR4467361	110	RAD-F110	ACTATGCTGCAG	661922
8	ERR4467361	111	RAD-F111	TACAGTCTGCAG	1047272
8	ERR4467361	112	RAD-F112	AGTCTAGCTCAG	673710
8	ERR4467361	113	RAD-F113	CTATGCAGTCAG	610375
8	ERR4467361	114	RAD-F114	CATGCTAGTCAG	549516
8	ERR4467361	115	RAD-F115	TCAGCATGTCAG	824233
8	ERR4467361	116	RAD-F116	ACTAGCTGTCAG	983980
8	ERR4467361	117	RAD-F117	ACTGTCTACGAG	649102
8	ERR4467361	118	RAD-F118	CTCTACGATGAG	1708638
8	ERR4467361	119	RAD-F119	CGACTCTATGAG	1053376
8	ERR4467361	120	RAD-F120	CACTGTGCATAG	1351714
8	ERR4467361	121	RAD-F121	TGCTCACGATAG	1109643
8	ERR4467361	122	RAD-F122	TGCACTGACTAG	1119420
8	ERR4467361	123	RAD-F123	TCAGTCAGCTAG	1419706
8	ERR4467361	124	RAD-F124	CTGACTAGCTAG	1303931
8	ERR4467361	125	RAD-F125	TACATGCGCTAG	1367796
8	ERR4467361	126	RAD-F126	GTACACTGCTAG	953891
8	ERR4467361	127	RAD-F127	CGATGACTCTAG	962764
8	ERR4467361	128	RAD-F128	GCTACAGTCTAG	711093
8	ERR4467361	129	RAD-F129	TGTGCATACACG	231925
8	ERR4467361	130	RAD-F130	ATACTGTGCACG	219286
8	ERR4467361	131	RAD-F131	ATAGCTGTCACG	44252
8	ERR4467361	132	RAD-F132	TGCTACATGACG	164211
8	ERR4467361	133	RAD-F133	TCGACTATGACG	218031
8	ERR4467361	134	RAD-F134	CTGATACTGACG	192098
8	ERR4467361	135	RAD-F135	GCTATGCATACG	525406
8	ERR4467361	136	RAD-F136	CTGACTGATACG	836063
8	ERR4467361	137	RAD-F137	GTACGCTATACG	422130
8	ERR4467361	138	RAD-F138	TATGCGACTACG	501393
8	ERR4467361	139	RAD-F139	TCGATAGCTACG	384587
8	ERR4467361	140	RAD-F140	TGAGACTCTACG	548678
8	ERR4467361	141	RAD-F141	CTATGATACGCG	3
8	ERR4467361	142	RAD-F142	CATATATGCGCG	93248
8	ERR4467361	143	RAD-F143	ATGCTACATGCG	186495
8	ERR4467361	144	RAD-F144	TAGTACACTGCG	161865
8	ERR4467361	145	RAD-F145	CATAGTACTGCG	182905
8	ERR4467361	146	RAD-F146	ACATATGCTGCG	66902
8	ERR4467361	147	RAD-F147	TAGCTGCACATG	222626
8	ERR4467361	148	RAD-F148	ACTGCTAGCATG	668922
8	ERR4467361	149	RAD-F149	TCGACATGCATG	802825
8	ERR4467361	150	RAD-F150	CTAGCTACGATG	550416
8	ERR4467361	151	RAD-F151	GCTGACACTATG	452024
8	ERR4467361	152	RAD-F152	AGCTGCACTATG	483180
8	ERR4467361	153	RAD-F153	CTGCAGACTATG	567822
8	ERR4467361	154	RAD-F154	TATGACGCACTG	359062
8	ERR4467361	155	RAD-F155	ACGCTAGTACTG	306836
8	ERR4467361	156	RAD-F156	ACTGCATAGCTG	222483
8	ERR4467361	157	RAD-F157	TAGCACTAGCTG	126694
8	ERR4467361	158	RAD-F158	ATACATGCGCTG	272925
8	ERR4467361	159	RAD-F159	CATACGATGCTG	677037
8	ERR4467361	160	RAD-F160	GACATAGCTCTG	402665
8	ERR4467361	161	RAD-F161	CGACATAGTCTG	478252
8	ERR4467361	162	RAD-F162	CATGCACATGTG	610794
8	ERR4467361	163	RAD-F163	ACTACGACTGTG	871956
8	ERR4467361	164	RAD-F164	TGCGATGCACAT	694811
8	ERR4467361	165	RAD-F165	TCTGCGAGACAT	530751
8	ERR4467361	166	RAD-F166	ATGCGCTGACAT	662560
8	ERR4467361	167	RAD-F167	CTGTGACAGCAT	700211
8	ERR4467361	168	RAD-F168	GCTGACTAGCAT	518433
8	ERR4467361	169	RAD-F169	TGACGCTAGCAT	269190
8	ERR4467361	170	RAD-F170	GTACTGACGCAT	266383
8	ERR4467361	171	RAD-F171	GCATATGCGCAT	506397
8	ERR4467361	172	RAD-F172	AGTACTGCGCAT	962756
8	ERR4467361	173	RAD-F173	AGCTGCATGCAT	529611
8	ERR4467361	174	RAD-F174	TGCTAGCACGAT	565725
8	ERR4467361	175	RAD-F175	CAGTCTGACGAT	546272
8	ERR4467361	176	RAD-F176	GCATGCTACGAT	857951
8	ERR4467361	177	RAD-F177	CATGACTGCGAT	630509
8	ERR4467361	178	RAD-F178	TCGACGCATGAT	685149
8	ERR4467361	179	RAD-F179	ACGCTGACTGAT	641937
8	ERR4467361	180	RAD-F180	CTGACAGCTGAT	428461
8	ERR4467361	181	RAD-F181	TCAGACGCTGAT	285078
8	ERR4467361	182	RAD-F182	GTGCACGCATAT	415474
8	ERR4467361	183	RAD-F183	TGATGCGACACT	274762
8	ERR4467361	184	RAD-F184	GTGCAGTACACT	109573
8	ERR4467361	185	RAD-F185	ATGTGCAGCACT	153238
8	ERR4467361	186	RAD-F186	GACATGTGCACT	267662
8	ERR4467361	187	RAD-F187	GATGCAGTCACT	327409
8	ERR4467361	188	RAD-F188	TGTCAGCAGACT	387889
8	ERR4467361	189	RAD-F189	GACTGTCAGACT	227402
8	ERR4467361	190	RAD-F190	TGCATGACGACT	319740
8	ERR4467361	191	RAD-F191	GCTAGCATGACT	292958
8	ERR4467361	192	RAD-F192	CAGCTGATGACT	636379
8	ERR4467361	193	RAD-F193	GTACGACTGACT	690658
8	ERR4467361	194	RAD-F194	CGACATGTGACT	792063
8	ERR4467361	195	RAD-F195	GTGACGACTACT	0
8	ERR4467361	196	RAD-F196	GACGATGCTACT	968701
8	ERR4467361	197	RAD-F197	GCGCATAGTACT	1060607
8	ERR4467361	198	RAD-F198	GTACTAGCAGCT	6096
8	ERR4467361	199	RAD-F199	GACTGCATAGCT	406401
8	ERR4467361	200	RAD-F200	ATGCAGCTAGCT	250474
8	ERR4467361	201	RAD-F201	GATACGCTAGCT	1007
8	ERR4467361	202	RAD-F202	ATAGCATGCGCT	411514
8	ERR4467361	203	RAD-F203	AGCATAGCTGCT	539161
8	ERR4467361	204	RAD-F204	GTGACAGACTCT	641280
8	ERR4467361	205	RAD-F205	GTACTCAGCAGT	1102891
8	ERR4467361	206	RAD-F206	AGCTACTGCAGT	268954
8	ERR4467361	207	RAD-F207	ACGACTGTCAGT	1050822
8	ERR4467361	208	RAD-F208	CGCAGCTATAGT	1312476
8	ERR4467361	209	RAD-F209	GCTACAGCTAGT	80
8	ERR4467361	210	RAD-F210	GCACAGTCTAGT	714
9	ERR4467362	1	RAD-F1	AGCTCTGTGACA	835285
9	ERR4467362	2	RAD-F2	ACTGTGCTAGCA	210816
9	ERR4467362	3	RAD-F3	GACTCTGATGCA	723227
9	ERR4467362	4	RAD-F4	AGCTGCTATGCA	2934
9	ERR4467362	5	RAD-F5	TGCGATACTGCA	573748
9	ERR4467362	6	RAD-F6	GATGACTCTGCA	1205862
9	ERR4467362	7	RAD-F7	AGACTGTCTGCA	1389392
9	ERR4467362	8	RAD-F8	TGCAGACTGTCA	491530
9	ERR4467362	9	RAD-F9	ATGACGCTGTCA	1157
9	ERR4467362	10	RAD-F10	AGTCTGCTCAGA	269
9	ERR4467362	11	RAD-F11	GTCACTCTGAGA	23
9	ERR4467362	12	RAD-F12	ACTCTGTGACGA	105
9	ERR4467362	13	RAD-F13	AGCTGTCTACGA	92
9	ERR4467362	14	RAD-F14	ACTGCTATGCGA	1312390
9	ERR4467362	15	RAD-F15	CTAGTACTGCGA	1340685
9	ERR4467362	16	RAD-F16	CACTATGTGCGA	876135
9	ERR4467362	17	RAD-F17	CATGCTGCATGA	972916
9	ERR4467362	18	RAD-F18	GCGCTACTATGA	996493
9	ERR4467362	19	RAD-F19	GTCTGACACTGA	1371326
9	ERR4467362	20	RAD-F20	CTGATGCACTGA	1454921
9	ERR4467362	21	RAD-F21	TGCTACGACTGA	1102215
9	ERR4467362	22	RAD-F22	TCAGCTGACTGA	2625092
9	ERR4467362	23	RAD-F23	ATGCGCTACTGA	2792360
9	ERR4467362	24	RAD-F24	AGCTCTAGCTGA	1484840
9	ERR4467362	25	RAD-F25	TATGCACGCTGA	1279986
9	ERR4467362	26	RAD-F26	TCACGATGCTGA	1579230
9	ERR4467362	27	RAD-F27	CGCATATGCTGA	1208062
9	ERR4467362	28	RAD-F28	ACTGACTGCTGA	1052946
9	ERR4467362	29	RAD-F29	GTACAGCTCTGA	1442742
9	ERR4467362	30	RAD-F30	CAGTCAGTCTGA	2703241
9	ERR4467362	31	RAD-F31	CTCAGCATGTGA	2660806
9	ERR4467362	32	RAD-F32	CGCTGTGACATA	207
9	ERR4467362	33	RAD-F33	CATGTGCGCATA	1101405
9	ERR4467362	34	RAD-F34	CTGCGATGCATA	1083230
9	ERR4467362	35	RAD-F35	GACTGCTGCATA	1162827
9	ERR4467362	36	RAD-F36	TACGCTGCGATA	688029
9	ERR4467362	37	RAD-F37	GCTGCACTGATA	960602
9	ERR4467362	38	RAD-F38	CGCTAGCTGATA	1424692
9	ERR4467362	39	RAD-F39	TGACTGCGACTA	1551772
9	ERR4467362	40	RAD-F40	CGATGCTGACTA	1124984
9	ERR4467362	41	RAD-F41	TGCGCGATACTA	1324881
9	ERR4467362	42	RAD-F42	TATGCGCAGCTA	1278750
9	ERR4467362	43	RAD-F43	ATGCTGCAGCTA	1460383
9	ERR4467362	44	RAD-F44	ATGTGCACGCTA	1405871
9	ERR4467362	45	RAD-F45	GCTATGACGCTA	1654411
9	ERR4467362	46	RAD-F46	TGATACGCGCTA	1001173
9	ERR4467362	47	RAD-F47	GCGCATATGCTA	1109295
9	ERR4467362	48	RAD-F48	GACTGACTGCTA	481837
9	ERR4467362	49	RAD-F49	GCAGTCAGTCTA	1012822
9	ERR4467362	50	RAD-F50	TCTGCAGCAGTA	1237812
9	ERR4467362	51	RAD-F51	TACTGCGCAGTA	1474310
9	ERR4467362	52	RAD-F52	CTGCATGCAGTA	1444624
9	ERR4467362	53	RAD-F53	CAGCTGCTAGTA	1054698
9	ERR4467362	54	RAD-F54	GACGCTCTAGTA	1197901
9	ERR4467362	55	RAD-F55	TAGCTGTCAGAC	868742
9	ERR4467362	56	RAD-F56	AGTCTATGCGAC	605777
9	ERR4467362	57	RAD-F57	TGATACTGCGAC	714632
9	ERR4467362	58	RAD-F58	TGCGCATATGAC	1281464
9	ERR4467362	59	RAD-F59	TGTCAGACTGAC	1076039
9	ERR4467362	60	RAD-F60	GTACATGCTGAC	512294
9	ERR4467362	61	RAD-F61	CTACGATGTGAC	1147697
9	ERR4467362	62	RAD-F62	TACAGCTGTGAC	3
9	ERR4467362	63	RAD-F63	GCTGCATGATAC	528
9	ERR4467362	64	RAD-F64	AGCTGCTGATAC	481047
9	ERR4467362	65	RAD-F65	CGACTGTGATAC	2540
9	ERR4467362	66	RAD-F66	GATGCTGACTAC	1118
9	ERR4467362	67	RAD-F67	GTGATACGCTAC	1011702
9	ERR4467362	68	RAD-F68	CATGTGCAGTAC	861183
9	ERR4467362	69	RAD-F69	GCATGTCAGTAC	956772
9	ERR4467362	70	RAD-F70	GTCAGCTAGTAC	1051553
9	ERR4467362	71	RAD-F71	TGCTGATACAGC	524719
9	ERR4467362	72	RAD-F72	GCTATATGCAGC	350014
9	ERR4467362	73	RAD-F73	ATGCTAGTCAGC	930112
9	ERR4467362	74	RAD-F74	TACGATGTCAGC	741429
9	ERR4467362	75	RAD-F75	TGCATGCATAGC	615628
9	ERR4467362	76	RAD-F76	ACTGCTGATAGC	900308
9	ERR4467362	77	RAD-F77	CGATATGCTAGC	522805
9	ERR4467362	78	RAD-F78	TATGTGACACGC	517899
9	ERR4467362	79	RAD-F79	CTGATATGACGC	446058
9	ERR4467362	80	RAD-F80	ATATAGCTGCGC	488243
9	ERR4467362	81	RAD-F81	GCTGATACATGC	577970
9	ERR4467362	82	RAD-F82	TGACTAGCATGC	809194
9	ERR4467362	83	RAD-F83	TAGTACGCATGC	319011
9	ERR4467362	84	RAD-F84	ATGACTGCATGC	512003
9	ERR4467362	85	RAD-F85	CTATGACGATGC	502500
9	ERR4467362	86	RAD-F86	GTACGCATATGC	554882
9	ERR4467362	87	RAD-F87	GACAGTCTATGC	604394
9	ERR4467362	88	RAD-F88	TAGCAGTACTGC	448893
9	ERR4467362	89	RAD-F89	TGACATAGCTGC	572729
9	ERR4467362	90	RAD-F90	CGATACATGTGC	1
9	ERR4467362	91	RAD-F91	TACACGATGTGC	1061948
9	ERR4467362	92	RAD-F92	TGTGACGACATC	333493
9	ERR4467362	93	RAD-F93	TCGATGAGACTC	658127
9	ERR4467362	94	RAD-F94	GATAGCTGACTC	435841
9	ERR4467362	95	RAD-F95	GTGACAGTACTC	1226601
9	ERR4467362	96	RAD-F96	GCGATATAGCTC	470714
9	ERR4467362	97	RAD-F97	GATGACATGCTC	439207
9	ERR4467362	98	RAD-F98	AGCTATGCAGTC	326887
9	ERR4467362	99	RAD-F99	GATACTGCAGTC	463031
9	ERR4467362	100	RAD-F100	GCATGACTAGTC	316727
9	ERR4467362	101	RAD-F101	AGCATGCTAGTC	324913
9	ERR4467362	102	RAD-F102	CTGAGACATGTC	778441
9	ERR4467362	103	RAD-F103	GACTAGCATGTC	13
9	ERR4467362	104	RAD-F104	ACGCATGATGTC	790115
9	ERR4467362	105	RAD-F105	GCAGACTATGTC	478361
9	ERR4467362	106	RAD-F106	TGCATGTCACAG	1604788
9	ERR4467362	107	RAD-F107	CTGCTGATACAG	903669
9	ERR4467362	108	RAD-F108	TCTGATACGCAG	1108789
9	ERR4467362	109	RAD-F109	TGACTACTGCAG	888411
9	ERR4467362	110	RAD-F110	ACTATGCTGCAG	984071
9	ERR4467362	111	RAD-F111	TACAGTCTGCAG	848787
9	ERR4467362	112	RAD-F112	AGTCTAGCTCAG	864475
9	ERR4467362	113	RAD-F113	CTATGCAGTCAG	616375
9	ERR4467362	114	RAD-F114	CATGCTAGTCAG	507087
9	ERR4467362	115	RAD-F115	TCAGCATGTCAG	505254
9	ERR4467362	116	RAD-F116	ACTAGCTGTCAG	1029092
9	ERR4467362	117	RAD-F117	ACTGTCTACGAG	502248
9	ERR4467362	118	RAD-F118	CTCTACGATGAG	1317479
9	ERR4467362	119	RAD-F119	CGACTCTATGAG	874275
9	ERR4467362	120	RAD-F120	CACTGTGCATAG	670135
9	ERR4467362	121	RAD-F121	TGCTCACGATAG	1246768
9	ERR4467362	122	RAD-F122	TGCACTGACTAG	1447326
9	ERR4467362	123	RAD-F123	TCAGTCAGCTAG	1434059
9	ERR4467362	124	RAD-F124	CTGACTAGCTAG	1354848
9	ERR4467362	125	RAD-F125	TACATGCGCTAG	1315324
9	ERR4467362	126	RAD-F126	GTACACTGCTAG	1208855
9	ERR4467362	127	RAD-F127	CGATGACTCTAG	795098
9	ERR4467362	128	RAD-F128	GCTACAGTCTAG	956899
9	ERR4467362	129	RAD-F129	TGTGCATACACG	118609
9	ERR4467362	130	RAD-F130	ATACTGTGCACG	417529
9	ERR4467362	131	RAD-F131	ATAGCTGTCACG	434698
9	ERR4467362	132	RAD-F132	TGCTACATGACG	13460
9	ERR4467362	133	RAD-F133	TCGACTATGACG	565745
9	ERR4467362	134	RAD-F134	CTGATACTGACG	245390
9	ERR4467362	135	RAD-F135	GCTATGCATACG	425110
9	ERR4467362	136	RAD-F136	CTGACTGATACG	1059425
9	ERR4467362	137	RAD-F137	GTACGCTATACG	593843
9	ERR4467362	138	RAD-F138	TATGCGACTACG	512723
9	ERR4467362	139	RAD-F139	TCGATAGCTACG	502056
9	ERR4467362	140	RAD-F140	TGAGACTCTACG	483624
9	ERR4467362	141	RAD-F141	CTATGATACGCG	0
9	ERR4467362	142	RAD-F142	CATATATGCGCG	119126
9	ERR4467362	143	RAD-F143	ATGCTACATGCG	283509
9	ERR4467362	144	RAD-F144	TAGTACACTGCG	314418
9	ERR4467362	145	RAD-F145	CATAGTACTGCG	4991
9	ERR4467362	146	RAD-F146	ACATATGCTGCG	253302
9	ERR4467362	147	RAD-F147	TAGCTGCACATG	287670
9	ERR4467362	148	RAD-F148	ACTGCTAGCATG	826017
9	ERR4467362	149	RAD-F149	TCGACATGCATG	932622
9	ERR4467362	150	RAD-F150	CTAGCTACGATG	603229
9	ERR4467362	151	RAD-F151	GCTGACACTATG	726862
9	ERR4467362	152	RAD-F152	AGCTGCACTATG	668119
9	ERR4467362	153	RAD-F153	CTGCAGACTATG	859471
9	ERR4467362	154	RAD-F154	TATGACGCACTG	636035
9	ERR4467362	155	RAD-F155	ACGCTAGTACTG	472770
9	ERR4467362	156	RAD-F156	ACTGCATAGCTG	298540
9	ERR4467362	157	RAD-F157	TAGCACTAGCTG	4272
9	ERR4467362	158	RAD-F158	ATACATGCGCTG	497786
9	ERR4467362	159	RAD-F159	CATACGATGCTG	844273
9	ERR4467362	160	RAD-F160	GACATAGCTCTG	649557
9	ERR4467362	161	RAD-F161	CGACATAGTCTG	580771
9	ERR4467362	162	RAD-F162	CATGCACATGTG	692807
9	ERR4467362	163	RAD-F163	ACTACGACTGTG	1101631
9	ERR4467362	164	RAD-F164	TGCGATGCACAT	446093
9	ERR4467362	165	RAD-F165	TCTGCGAGACAT	581598
9	ERR4467362	166	RAD-F166	ATGCGCTGACAT	966495
9	ERR4467362	167	RAD-F167	CTGTGACAGCAT	734496
9	ERR4467362	168	RAD-F168	GCTGACTAGCAT	745119
9	ERR4467362	169	RAD-F169	TGACGCTAGCAT	6550
9	ERR4467362	170	RAD-F170	GTACTGACGCAT	839201
9	ERR4467362	171	RAD-F171	GCATATGCGCAT	1135687
9	ERR4467362	172	RAD-F172	AGTACTGCGCAT	1251506
9	ERR4467362	173	RAD-F173	AGCTGCATGCAT	966763
9	ERR4467362	174	RAD-F174	TGCTAGCACGAT	683939
9	ERR4467362	175	RAD-F175	CAGTCTGACGAT	572348
9	ERR4467362	176	RAD-F176	GCATGCTACGAT	470827
9	ERR4467362	177	RAD-F177	CATGACTGCGAT	762737
9	ERR4467362	178	RAD-F178	TCGACGCATGAT	873879
9	ERR4467362	179	RAD-F179	ACGCTGACTGAT	1158267
9	ERR4467362	180	RAD-F180	CTGACAGCTGAT	696448
9	ERR4467362	181	RAD-F181	TCAGACGCTGAT	73603
9	ERR4467362	182	RAD-F182	GTGCACGCATAT	219802
9	ERR4467362	183	RAD-F183	TGATGCGACACT	580372
9	ERR4467362	184	RAD-F184	GTGCAGTACACT	587707
9	ERR4467362	185	RAD-F185	ATGTGCAGCACT	789483
9	ERR4467362	186	RAD-F186	GACATGTGCACT	947086
9	ERR4467362	187	RAD-F187	GATGCAGTCACT	676168
9	ERR4467362	188	RAD-F188	TGTCAGCAGACT	610516
9	ERR4467362	189	RAD-F189	GACTGTCAGACT	582364
9	ERR4467362	190	RAD-F190	TGCATGACGACT	825510
9	ERR4467362	191	RAD-F191	GCTAGCATGACT	826524
9	ERR4467362	192	RAD-F192	CAGCTGATGACT	794146
9	ERR4467362	193	RAD-F193	GTACGACTGACT	453732
9	ERR4467362	194	RAD-F194	CGACATGTGACT	610343
9	ERR4467362	195	RAD-F195	GTGACGACTACT	2
9	ERR4467362	196	RAD-F196	GACGATGCTACT	359033
9	ERR4467362	197	RAD-F197	GCGCATAGTACT	1018653
9	ERR4467362	198	RAD-F198	GTACTAGCAGCT	299884
9	ERR4467362	199	RAD-F199	GACTGCATAGCT	314467
9	ERR4467362	200	RAD-F200	ATGCAGCTAGCT	397248
9	ERR4467362	201	RAD-F201	GATACGCTAGCT	468
9	ERR4467362	202	RAD-F202	ATAGCATGCGCT	412567
9	ERR4467362	203	RAD-F203	AGCATAGCTGCT	411019
9	ERR4467362	204	RAD-F204	GTGACAGACTCT	409052
9	ERR4467362	205	RAD-F205	GTACTCAGCAGT	755569
9	ERR4467362	206	RAD-F206	AGCTACTGCAGT	562297
9	ERR4467362	207	RAD-F207	ACGACTGTCAGT	400014
9	ERR4467362	208	RAD-F208	CGCAGCTATAGT	753508
9	ERR4467362	209	RAD-F209	GCTACAGCTAGT	247
9	ERR4467362	210	RAD-F210	GCACAGTCTAGT	810
10	ERR4467363	1	RAD-F1	AGCTCTGTGACA	1
10	ERR4467363	2	RAD-F2	ACTGTGCTAGCA	5
10	ERR4467363	3	RAD-F3	GACTCTGATGCA	0
10	ERR4467363	4	RAD-F4	AGCTGCTATGCA	361
10	ERR4467363	5	RAD-F5	TGCGATACTGCA	11
10	ERR4467363	6	RAD-F6	GATGACTCTGCA	7
10	ERR4467363	7	RAD-F7	AGACTGTCTGCA	0
10	ERR4467363	8	RAD-F8	TGCAGACTGTCA	3
10	ERR4467363	9	RAD-F9	ATGACGCTGTCA	1741
10	ERR4467363	10	RAD-F10	AGTCTGCTCAGA	719
10	ERR4467363	11	RAD-F11	GTCACTCTGAGA	0
10	ERR4467363	12	RAD-F12	ACTCTGTGACGA	3
10	ERR4467363	13	RAD-F13	AGCTGTCTACGA	246
10	ERR4467363	14	RAD-F14	ACTGCTATGCGA	2
10	ERR4467363	15	RAD-F15	CTAGTACTGCGA	392
10	ERR4467363	16	RAD-F16	CACTATGTGCGA	0
10	ERR4467363	17	RAD-F17	CATGCTGCATGA	17
10	ERR4467363	18	RAD-F18	GCGCTACTATGA	7
10	ERR4467363	19	RAD-F19	GTCTGACACTGA	3
10	ERR4467363	20	RAD-F20	CTGATGCACTGA	5
10	ERR4467363	21	RAD-F21	TGCTACGACTGA	10
10	ERR4467363	22	RAD-F22	TCAGCTGACTGA	7
10	ERR4467363	23	RAD-F23	ATGCGCTACTGA	6
10	ERR4467363	24	RAD-F24	AGCTCTAGCTGA	12
10	ERR4467363	25	RAD-F25	TATGCACGCTGA	0
10	ERR4467363	26	RAD-F26	TCACGATGCTGA	1
10	ERR4467363	27	RAD-F27	CGCATATGCTGA	2
10	ERR4467363	28	RAD-F28	ACTGACTGCTGA	8
10	ERR4467363	29	RAD-F29	GTACAGCTCTGA	3
10	ERR4467363	30	RAD-F30	CAGTCAGTCTGA	0
10	ERR4467363	31	RAD-F31	CTCAGCATGTGA	1
10	ERR4467363	32	RAD-F32	CGCTGTGACATA	6
10	ERR4467363	33	RAD-F33	CATGTGCGCATA	18
10	ERR4467363	34	RAD-F34	CTGCGATGCATA	0
10	ERR4467363	35	RAD-F35	GACTGCTGCATA	3
10	ERR4467363	36	RAD-F36	TACGCTGCGATA	1
10	ERR4467363	37	RAD-F37	GCTGCACTGATA	3
10	ERR4467363	38	RAD-F38	CGCTAGCTGATA	0
10	ERR4467363	39	RAD-F39	TGACTGCGACTA	248
10	ERR4467363	40	RAD-F40	CGATGCTGACTA	4
10	ERR4467363	41	RAD-F41	TGCGCGATACTA	60
10	ERR4467363	42	RAD-F42	TATGCGCAGCTA	0
10	ERR4467363	43	RAD-F43	ATGCTGCAGCTA	55
10	ERR4467363	44	RAD-F44	ATGTGCACGCTA	122
10	ERR4467363	45	RAD-F45	GCTATGACGCTA	180
10	ERR4467363	46	RAD-F46	TGATACGCGCTA	2
10	ERR4467363	47	RAD-F47	GCGCATATGCTA	467
10	ERR4467363	48	RAD-F48	GACTGACTGCTA	6
10	ERR4467363	49	RAD-F49	GCAGTCAGTCTA	2
10	ERR4467363	50	RAD-F50	TCTGCAGCAGTA	13
10	ERR4467363	51	RAD-F51	TACTGCGCAGTA	123
10	ERR4467363	52	RAD-F52	CTGCATGCAGTA	5962
10	ERR4467363	53	RAD-F53	CAGCTGCTAGTA	2429
10	ERR4467363	54	RAD-F54	GACGCTCTAGTA	674
10	ERR4467363	55	RAD-F55	TAGCTGTCAGAC	267
10	ERR4467363	56	RAD-F56	AGTCTATGCGAC	129
10	ERR4467363	57	RAD-F57	TGATACTGCGAC	111
10	ERR4467363	58	RAD-F58	TGCGCATATGAC	9
10	ERR4467363	59	RAD-F59	TGTCAGACTGAC	160
10	ERR4467363	60	RAD-F60	GTACATGCTGAC	2
10	ERR4467363	61	RAD-F61	CTACGATGTGAC	1
10	ERR4467363	62	RAD-F62	TACAGCTGTGAC	1
10	ERR4467363	63	RAD-F63	GCTGCATGATAC	1007
10	ERR4467363	64	RAD-F64	AGCTGCTGATAC	5
10	ERR4467363	65	RAD-F65	CGACTGTGATAC	859
10	ERR4467363	66	RAD-F66	GATGCTGACTAC	348
10	ERR4467363	67	RAD-F67	GTGATACGCTAC	1338123
10	ERR4467363	68	RAD-F68	CATGTGCAGTAC	1436249
10	ERR4467363	69	RAD-F69	GCATGTCAGTAC	1398034
10	ERR4467363	70	RAD-F70	GTCAGCTAGTAC	1334854
10	ERR4467363	71	RAD-F71	TGCTGATACAGC	1071404
10	ERR4467363	72	RAD-F72	GCTATATGCAGC	694564
10	ERR4467363	73	RAD-F73	ATGCTAGTCAGC	1061563
10	ERR4467363	74	RAD-F74	TACGATGTCAGC	1320932
10	ERR4467363	75	RAD-F75	TGCATGCATAGC	832083
10	ERR4467363	76	RAD-F76	ACTGCTGATAGC	12429
10	ERR4467363	77	RAD-F77	CGATATGCTAGC	874196
10	ERR4467363	78	RAD-F78	TATGTGACACGC	1
10	ERR4467363	79	RAD-F79	CTGATATGACGC	19
10	ERR4467363	80	RAD-F80	ATATAGCTGCGC	2
10	ERR4467363	81	RAD-F81	GCTGATACATGC	908288
10	ERR4467363	82	RAD-F82	TGACTAGCATGC	4
10	ERR4467363	83	RAD-F83	TAGTACGCATGC	544448
10	ERR4467363	84	RAD-F84	ATGACTGCATGC	937725
10	ERR4467363	85	RAD-F85	CTATGACGATGC	1038492
10	ERR4467363	86	RAD-F86	GTACGCATATGC	1059075
10	ERR4467363	87	RAD-F87	GACAGTCTATGC	913067
10	ERR4467363	88	RAD-F88	TAGCAGTACTGC	394919
10	ERR4467363	89	RAD-F89	TGACATAGCTGC	895630
10	ERR4467363	90	RAD-F90	CGATACATGTGC	2
10	ERR4467363	91	RAD-F91	TACACGATGTGC	1454855
10	ERR4467363	92	RAD-F92	TGTGACGACATC	738769
10	ERR4467363	93	RAD-F93	TCGATGAGACTC	408844
10	ERR4467363	94	RAD-F94	GATAGCTGACTC	548863
10	ERR4467363	95	RAD-F95	GTGACAGTACTC	488675
10	ERR4467363	96	RAD-F96	GCGATATAGCTC	624013
10	ERR4467363	97	RAD-F97	GATGACATGCTC	871965
10	ERR4467363	98	RAD-F98	AGCTATGCAGTC	729968
10	ERR4467363	99	RAD-F99	GATACTGCAGTC	16
10	ERR4467363	100	RAD-F100	GCATGACTAGTC	546024
10	ERR4467363	101	RAD-F101	AGCATGCTAGTC	540547
10	ERR4467363	102	RAD-F102	CTGAGACATGTC	905956
10	ERR4467363	103	RAD-F103	GACTAGCATGTC	9
10	ERR4467363	104	RAD-F104	ACGCATGATGTC	881854
10	ERR4467363	105	RAD-F105	GCAGACTATGTC	764769
10	ERR4467363	106	RAD-F106	TGCATGTCACAG	3256352
10	ERR4467363	107	RAD-F107	CTGCTGATACAG	1316320
10	ERR4467363	108	RAD-F108	TCTGATACGCAG	1569659
10	ERR4467363	109	RAD-F109	TGACTACTGCAG	1015787
10	ERR4467363	110	RAD-F110	ACTATGCTGCAG	2092762
10	ERR4467363	111	RAD-F111	TACAGTCTGCAG	2123298
10	ERR4467363	112	RAD-F112	AGTCTAGCTCAG	2103768
10	ERR4467363	113	RAD-F113	CTATGCAGTCAG	1392710
10	ERR4467363	114	RAD-F114	CATGCTAGTCAG	1211649
10	ERR4467363	115	RAD-F115	TCAGCATGTCAG	1243356
10	ERR4467363	116	RAD-F116	ACTAGCTGTCAG	1717007
10	ERR4467363	117	RAD-F117	ACTGTCTACGAG	989187
10	ERR4467363	118	RAD-F118	CTCTACGATGAG	2847325
10	ERR4467363	119	RAD-F119	CGACTCTATGAG	1292200
10	ERR4467363	120	RAD-F120	CACTGTGCATAG	1341760
10	ERR4467363	121	RAD-F121	TGCTCACGATAG	1225453
10	ERR4467363	122	RAD-F122	TGCACTGACTAG	3
10	ERR4467363	123	RAD-F123	TCAGTCAGCTAG	2335378
10	ERR4467363	124	RAD-F124	CTGACTAGCTAG	1607085
10	ERR4467363	125	RAD-F125	TACATGCGCTAG	913977
10	ERR4467363	126	RAD-F126	GTACACTGCTAG	1759769
10	ERR4467363	127	RAD-F127	CGATGACTCTAG	1376365
10	ERR4467363	128	RAD-F128	GCTACAGTCTAG	1856849
10	ERR4467363	129	RAD-F129	TGTGCATACACG	3
10	ERR4467363	130	RAD-F130	ATACTGTGCACG	235131
10	ERR4467363	131	RAD-F131	ATAGCTGTCACG	487256
10	ERR4467363	132	RAD-F132	TGCTACATGACG	320930
10	ERR4467363	133	RAD-F133	TCGACTATGACG	533900
10	ERR4467363	134	RAD-F134	CTGATACTGACG	94257
10	ERR4467363	135	RAD-F135	GCTATGCATACG	809298
10	ERR4467363	136	RAD-F136	CTGACTGATACG	1665128
10	ERR4467363	137	RAD-F137	GTACGCTATACG	907112
10	ERR4467363	138	RAD-F138	TATGCGACTACG	788826
10	ERR4467363	139	RAD-F139	TCGATAGCTACG	448148
10	ERR4467363	140	RAD-F140	TGAGACTCTACG	719326
10	ERR4467363	141	RAD-F141	CTATGATACGCG	1
10	ERR4467363	142	RAD-F142	CATATATGCGCG	6
10	ERR4467363	143	RAD-F143	ATGCTACATGCG	373779
10	ERR4467363	144	RAD-F144	TAGTACACTGCG	442031
10	ERR4467363	145	RAD-F145	CATAGTACTGCG	417122
10	ERR4467363	146	RAD-F146	ACATATGCTGCG	349422
10	ERR4467363	147	RAD-F147	TAGCTGCACATG	486447
10	ERR4467363	148	RAD-F148	ACTGCTAGCATG	953166
10	ERR4467363	149	RAD-F149	TCGACATGCATG	1194983
10	ERR4467363	150	RAD-F150	CTAGCTACGATG	984506
10	ERR4467363	151	RAD-F151	GCTGACACTATG	1345825
10	ERR4467363	152	RAD-F152	AGCTGCACTATG	547136
10	ERR4467363	153	RAD-F153	CTGCAGACTATG	1857479
10	ERR4467363	154	RAD-F154	TATGACGCACTG	1050782
10	ERR4467363	155	RAD-F155	ACGCTAGTACTG	702308
10	ERR4467363	156	RAD-F156	ACTGCATAGCTG	453849
10	ERR4467363	157	RAD-F157	TAGCACTAGCTG	349804
10	ERR4467363	158	RAD-F158	ATACATGCGCTG	613259
10	ERR4467363	159	RAD-F159	CATACGATGCTG	886353
10	ERR4467363	160	RAD-F160	GACATAGCTCTG	731232
10	ERR4467363	161	RAD-F161	CGACATAGTCTG	713570
10	ERR4467363	162	RAD-F162	CATGCACATGTG	851127
10	ERR4467363	163	RAD-F163	ACTACGACTGTG	1634897
10	ERR4467363	164	RAD-F164	TGCGATGCACAT	2239072
10	ERR4467363	165	RAD-F165	TCTGCGAGACAT	67970
10	ERR4467363	166	RAD-F166	ATGCGCTGACAT	668167
10	ERR4467363	167	RAD-F167	CTGTGACAGCAT	1422624
10	ERR4467363	168	RAD-F168	GCTGACTAGCAT	1270954
10	ERR4467363	169	RAD-F169	TGACGCTAGCAT	897116
10	ERR4467363	170	RAD-F170	GTACTGACGCAT	1036168
10	ERR4467363	171	RAD-F171	GCATATGCGCAT	1725664
10	ERR4467363	172	RAD-F172	AGTACTGCGCAT	1307968
10	ERR4467363	173	RAD-F173	AGCTGCATGCAT	2062501
10	ERR4467363	174	RAD-F174	TGCTAGCACGAT	1961123
10	ERR4467363	175	RAD-F175	CAGTCTGACGAT	1692836
10	ERR4467363	176	RAD-F176	GCATGCTACGAT	1658870
10	ERR4467363	177	RAD-F177	CATGACTGCGAT	2110642
10	ERR4467363	178	RAD-F178	TCGACGCATGAT	1921689
10	ERR4467363	179	RAD-F179	ACGCTGACTGAT	1689483
10	ERR4467363	180	RAD-F180	CTGACAGCTGAT	1141623
10	ERR4467363	181	RAD-F181	TCAGACGCTGAT	1933043
10	ERR4467363	182	RAD-F182	GTGCACGCATAT	3811881
10	ERR4467363	183	RAD-F183	TGATGCGACACT	1602150
10	ERR4467363	184	RAD-F184	GTGCAGTACACT	1249725
10	ERR4467363	185	RAD-F185	ATGTGCAGCACT	1374878
10	ERR4467363	186	RAD-F186	GACATGTGCACT	1884127
10	ERR4467363	187	RAD-F187	GATGCAGTCACT	8
10	ERR4467363	188	RAD-F188	TGTCAGCAGACT	1354121
10	ERR4467363	189	RAD-F189	GACTGTCAGACT	1
10	ERR4467363	190	RAD-F190	TGCATGACGACT	2
10	ERR4467363	191	RAD-F191	GCTAGCATGACT	35
10	ERR4467363	192	RAD-F192	CAGCTGATGACT	1350069
10	ERR4467363	193	RAD-F193	GTACGACTGACT	1
10	ERR4467363	194	RAD-F194	CGACATGTGACT	0
10	ERR4467363	195	RAD-F195	GTGACGACTACT	5
10	ERR4467363	196	RAD-F196	GACGATGCTACT	147
10	ERR4467363	197	RAD-F197	GCGCATAGTACT	85
10	ERR4467363	198	RAD-F198	GTACTAGCAGCT	3
10	ERR4467363	199	RAD-F199	GACTGCATAGCT	189
10	ERR4467363	200	RAD-F200	ATGCAGCTAGCT	1
10	ERR4467363	201	RAD-F201	GATACGCTAGCT	1380
10	ERR4467363	202	RAD-F202	ATAGCATGCGCT	155
10	ERR4467363	203	RAD-F203	AGCATAGCTGCT	484
10	ERR4467363	204	RAD-F204	GTGACAGACTCT	61
10	ERR4467363	205	RAD-F205	GTACTCAGCAGT	1
10	ERR4467363	206	RAD-F206	AGCTACTGCAGT	511
10	ERR4467363	207	RAD-F207	ACGACTGTCAGT	396
10	ERR4467363	208	RAD-F208	CGCAGCTATAGT	1
10	ERR4467363	209	RAD-F209	GCTACAGCTAGT	260
10	ERR4467363	210	RAD-F210	GCACAGTCTAGT	1825

## Sheet: 02-genotyping_used_data
Subpopulation	SampleID	Seq. Run	Barcode ID	Barcode Sequence	Barcode Name	Read Pairs
ABBA	AB01	5	137	GTACGCTATACG	RAD-F137	251672
ABBA	AB02	5	138	TATGCGACTACG	RAD-F138	172538
ABBA	AB03	5	139	TCGATAGCTACG	RAD-F139	206687
ABBA	AB04	5	140	TGAGACTCTACG	RAD-F140	349076
ABBA	AB05	7	199	GACTGCATAGCT	RAD-F199	134409
ABBA	AB06	7	97	GATGACATGCTC	RAD-F97	1178140
ABBA	AB07	10	67	GTGATACGCTAC	RAD-F67	1338123
ABBA	AB08	10	68	CATGTGCAGTAC	RAD-F68	1436249
ABBA	AB09	5	143	ATGCTACATGCG	RAD-F143	115840
ABBA	AB10	5	144	TAGTACACTGCG	RAD-F144	165640
ABBA	AB11	5	145	CATAGTACTGCG	RAD-F145	151810
ABBA	AB12	5	146	ACATATGCTGCG	RAD-F146	148454
ABBA	AB13	5	147	TAGCTGCACATG	RAD-F147	272597
ABBA	AB14	5	148	ACTGCTAGCATG	RAD-F148	874578
ABBA	AB15	5	149	TCGACATGCATG	RAD-F149	557071
ABBA	AB16	5	150	CTAGCTACGATG	RAD-F150	422958
ABBA	AB17	5	151	GCTGACACTATG	RAD-F151	527570
ABBA	AB18	6	20	CTGATGCACTGA	RAD-F20	1473770
ABBA	AB19	5	152	AGCTGCACTATG	RAD-F152	459653
ABBA	AB20	5	153	CTGCAGACTATG	RAD-F153	915879
ABBA	AB21	7	98	AGCTATGCAGTC	RAD-F98	683713
ABBA	AB22	6	21	TGCTACGACTGA	RAD-F21	1433877
ABBA	AB23	6	22	TCAGCTGACTGA	RAD-F22	2965288
ABBA	AB24	5	154	TATGACGCACTG	RAD-F154	364473
ABBA	AB26	7	99	GATACTGCAGTC	RAD-F99	897104
ABBA	AB27	5	156	ACTGCATAGCTG	RAD-F156	147321
ABBA	AB29	7	100	GCATGACTAGTC	RAD-F100	680904
ABBA	AB30	7	101	AGCATGCTAGTC	RAD-F101	840582
ABBA	AB31	5	158	ATACATGCGCTG	RAD-F158	278641
ABBA	AB32	5	159	CATACGATGCTG	RAD-F159	533966
ABBA	AB33	5	160	GACATAGCTCTG	RAD-F160	332309
ABBA	AB34	5	161	CGACATAGTCTG	RAD-F161	519659
ABBA	AB35	7	102	CTGAGACATGTC	RAD-F102	1352880
ABBA	AB36	5	162	CATGCACATGTG	RAD-F162	598518
ABBA	AB37	10	70	GTCAGCTAGTAC	RAD-F70	1334854
ABBA	AB38	5	163	ACTACGACTGTG	RAD-F163	952362
ABBA	BA01	5	164	TGCGATGCACAT	RAD-F164	900741
ABBA	BA03	7	104	ACGCATGATGTC	RAD-F104	1639248
ABBA	BA04	5	166	ATGCGCTGACAT	RAD-F166	1139332
ABBA	BA05	7	105	GCAGACTATGTC	RAD-F105	1103583
ABBA	BA07	7	107	CTGCTGATACAG	RAD-F107	2258701
ABBA	BA09	7	112	AGTCTAGCTCAG	RAD-F112	2881597
ABBA	BA10	5	168	GCTGACTAGCAT	RAD-F168	608216
ABBA	BA11	5	169	TGACGCTAGCAT	RAD-F169	662034
ABBA	BA12	5	170	GTACTGACGCAT	RAD-F170	745257
ABBA	BA14	5	172	AGTACTGCGCAT	RAD-F172	1676691
ABBA	BA15	5	173	AGCTGCATGCAT	RAD-F173	1259728
ABBA	BA16	7	110	ACTATGCTGCAG	RAD-F110	2816651
ABBA	BA17	5	174	TGCTAGCACGAT	RAD-F174	922133
ABBA	BA18	5	175	CAGTCTGACGAT	RAD-F175	808870
ABBA	BA19	5	176	GCATGCTACGAT	RAD-F176	623570
ABBA	BA20	6	23	ATGCGCTACTGA	RAD-F23	2726727
ABBA	BA22	6	25	TATGCACGCTGA	RAD-F25	1491133
ABBA	BA23	5	177	CATGACTGCGAT	RAD-F177	832798
ABBA	BA24	7	109	TGACTACTGCAG	RAD-F109	2093992
ABBA	BA25	6	26	TCACGATGCTGA	RAD-F26	1734098
ABBA	BA26	5	178	TCGACGCATGAT	RAD-F178	1014315
ABBA	BA27	5	179	ACGCTGACTGAT	RAD-F179	1362078
ABBA	BA29	6	28	ACTGACTGCTGA	RAD-F28	2081127
ABBA	BA30	5	180	CTGACAGCTGAT	RAD-F180	649593
ABBA	BA31	6	29	GTACAGCTCTGA	RAD-F29	1174103
ABBA	BA32	10	72	GCTATATGCAGC	RAD-F72	694564
ABBA	BA33	6	31	CTCAGCATGTGA	RAD-F31	2204863
ABBA	BA34	10	73	ATGCTAGTCAGC	RAD-F73	1061563
ABBA	BA35	7	111	TACAGTCTGCAG	RAD-F111	2895302
ABBA	BA36	7	108	TCTGATACGCAG	RAD-F108	3215562
ABBA	BA37	7	113	CTATGCAGTCAG	RAD-F113	2083341
ABBA	BA39	5	183	TGATGCGACACT	RAD-F183	584283
ACCA	AC02	7	114	CATGCTAGTCAG	RAD-F114	1802564
ACCA	AC03	7	115	TCAGCATGTCAG	RAD-F115	1500770
ACCA	AC05	7	116	ACTAGCTGTCAG	RAD-F116	3138207
ACCA	AC06	7	117	ACTGTCTACGAG	RAD-F117	1215950
ACCA	AC08	6	33	CATGTGCGCATA	RAD-F33	1127474
ACCA	AC10	8	193	GTACGACTGACT	RAD-F193	690658
ACCA	AC14	7	118	CTCTACGATGAG	RAD-F118	3016419
ACCA	AC15	5	186	GACATGTGCACT	RAD-F186	626867
ACCA	AC16	6	34	CTGCGATGCATA	RAD-F34	927935
ACCA	AC18	6	35	GACTGCTGCATA	RAD-F35	1051058
ACCA	AC19	5	187	GATGCAGTCACT	RAD-F187	531444
ACCA	AC22	7	120	CACTGTGCATAG	RAD-F120	2677964
ACCA	AC23	7	121	TGCTCACGATAG	RAD-F121	2334247
ACCA	AC25	5	188	TGTCAGCAGACT	RAD-F188	736191
ACCA	AC26	10	77	CGATATGCTAGC	RAD-F77	874196
ACCA	AC27	5	190	TGCATGACGACT	RAD-F190	861547
ACCA	AC29	6	37	GCTGCACTGATA	RAD-F37	1212030
ACCA	AC30	6	38	CGCTAGCTGATA	RAD-F38	1733590
ACCA	AC31	6	39	TGACTGCGACTA	RAD-F39	1751331
ACCA	AC32	7	124	CTGACTAGCTAG	RAD-F124	3388936
ACCA	AC33	6	40	CGATGCTGACTA	RAD-F40	1366720
ACCA	AC34	6	41	TGCGCGATACTA	RAD-F41	963873
ACCA	AC36	6	42	TATGCGCAGCTA	RAD-F42	1113946
ACCA	AC38	6	43	ATGCTGCAGCTA	RAD-F43	1319058
ACCA	AC39	6	44	ATGTGCACGCTA	RAD-F44	1451420
ACCA	AC40	6	45	GCTATGACGCTA	RAD-F45	2656081
ACCA	AC41	6	46	TGATACGCGCTA	RAD-F46	1112963
ACCA	CA01	6	47	GCGCATATGCTA	RAD-F47	1247346
ACCA	CA02	6	48	GACTGACTGCTA	RAD-F48	826738
ACCA	CA03	6	49	GCAGTCAGTCTA	RAD-F49	1991474
ACCA	CA04	7	127	CGATGACTCTAG	RAD-F127	2145937
ACCA	CA05	7	128	GCTACAGTCTAG	RAD-F128	2298333
ACCA	CA06	6	50	TCTGCAGCAGTA	RAD-F50	1901781
ACCA	CA07	6	51	TACTGCGCAGTA	RAD-F51	1301110
ACCA	CA08	6	52	CTGCATGCAGTA	RAD-F52	2034960
ACCA	CA09	6	53	CAGCTGCTAGTA	RAD-F53	1012098
ACCA	CA10	8	194	CGACATGTGACT	RAD-F194	792063
ACCA	CA11	7	129	TGTGCATACACG	RAD-F129	446185
ACCA	CA12	8	196	GACGATGCTACT	RAD-F196	968701
ACCA	CA13	6	55	TAGCTGTCAGAC	RAD-F55	1147516
ACCA	CA15	10	83	TAGTACGCATGC	RAD-F83	544448
ACCA	CA16	7	130	ATACTGTGCACG	RAD-F130	844021
ACCA	CA17	6	57	TGATACTGCGAC	RAD-F57	623537
ACCA	CA18	6	58	TGCGCATATGAC	RAD-F58	1122786
ACCA	CA19	6	59	TGTCAGACTGAC	RAD-F59	806950
ACCA	CA20	6	60	GTACATGCTGAC	RAD-F60	462400
ACCA	CA21	6	61	CTACGATGTGAC	RAD-F61	1655314
ACCA	CA22	10	84	ATGACTGCATGC	RAD-F84	937725
ACCA	CA23	7	131	ATAGCTGTCACG	RAD-F131	892804
ACCA	CA24	7	132	TGCTACATGACG	RAD-F132	618365
ACCA	CA25	7	133	TCGACTATGACG	RAD-F133	667575
ACCA	CA26	10	85	CTATGACGATGC	RAD-F85	1038492
ACCA	CA27	6	64	AGCTGCTGATAC	RAD-F64	397710
ACCA	CA28	7	134	CTGATACTGACG	RAD-F134	532027
ACCA	CA29	10	86	GTACGCATATGC	RAD-F86	1059075
ACCA	CA30	10	87	GACAGTCTATGC	RAD-F87	913067
ACCA	CA31	6	67	GTGATACGCTAC	RAD-F67	949035
ACCA	CA32	8	197	GCGCATAGTACT	RAD-F197	1060607
ACCA	CA33	6	56	AGTCTATGCGAC	RAD-F56	458769
ACCA	CA35	6	69	GCATGTCAGTAC	RAD-F69	785359
ACCA	CA36	6	70	GTCAGCTAGTAC	RAD-F70	695250
ACCA	CA38	6	72	GCTATATGCAGC	RAD-F72	502003
ACCA	CA39	7	135	GCTATGCATACG	RAD-F135	1178150
ACCA	CA40	6	73	ATGCTAGTCAGC	RAD-F73	640602
ACCA	CA41	6	74	TACGATGTCAGC	RAD-F74	1179904
ACCA	CA42	6	75	TGCATGCATAGC	RAD-F75	1097659
ACCA	CA43	7	136	CTGACTGATACG	RAD-F136	1939382
ACCA	CA44	6	76	ACTGCTGATAGC	RAD-F76	1152286
ACCA	CA45	6	77	CGATATGCTAGC	RAD-F77	830679
ACCA	CA46	7	137	GTACGCTATACG	RAD-F137	1050846
ADDA	AD01	6	78	TATGTGACACGC	RAD-F78	687007
ADDA	AD03	10	89	TGACATAGCTGC	RAD-F89	895630
ADDA	AD05	7	139	TCGATAGCTACG	RAD-F139	866181
ADDA	AD06	6	81	GCTGATACATGC	RAD-F81	990076
ADDA	AD07	6	82	TGACTAGCATGC	RAD-F82	938590
ADDA	AD08	6	83	TAGTACGCATGC	RAD-F83	349469
ADDA	AD09	6	84	ATGACTGCATGC	RAD-F84	701873
ADDA	AD10	6	85	CTATGACGATGC	RAD-F85	801770
ADDA	AD11	7	140	TGAGACTCTACG	RAD-F140	934593
ADDA	AD12	7	200	ATGCAGCTAGCT	RAD-F200	1213827
ADDA	AD13	6	86	GTACGCATATGC	RAD-F86	725452
ADDA	AD14	7	142	CATATATGCGCG	RAD-F142	171308
ADDA	AD15	7	143	ATGCTACATGCG	RAD-F143	443923
ADDA	AD16	7	144	TAGTACACTGCG	RAD-F144	457061
ADDA	AD17	6	87	GACAGTCTATGC	RAD-F87	629998
ADDA	AD18	7	145	CATAGTACTGCG	RAD-F145	525668
ADDA	AD19	7	146	ACATATGCTGCG	RAD-F146	485787
ADDA	AD20	7	147	TAGCTGCACATG	RAD-F147	700937
ADDA	AD21	6	88	TAGCAGTACTGC	RAD-F88	514202
ADDA	AD22	6	89	TGACATAGCTGC	RAD-F89	638820
ADDA	AD23	10	92	TGTGACGACATC	RAD-F92	738769
ADDA	AD24	10	93	TCGATGAGACTC	RAD-F93	408844
ADDA	AD25	7	148	ACTGCTAGCATG	RAD-F148	1763340
ADDA	AD26	7	149	TCGACATGCATG	RAD-F149	2036291
ADDA	AD27	7	150	CTAGCTACGATG	RAD-F150	1476974
ADDA	AD28	6	91	TACACGATGTGC	RAD-F91	1322279
ADDA	AD29	6	92	TGTGACGACATC	RAD-F92	436400
ADDA	AD30	8	199	GACTGCATAGCT	RAD-F199	406401
ADDA	AD31	7	151	GCTGACACTATG	RAD-F151	1699041
ADDA	AD32	7	152	AGCTGCACTATG	RAD-F152	1384416
ADDA	AD33	8	14	ACTGCTATGCGA	RAD-F14	1511507
ADDA	AD34	6	93	TCGATGAGACTC	RAD-F93	407506
ADDA	AD35	8	15	CTAGTACTGCGA	RAD-F15	2840007
ADDA	AD36	6	94	GATAGCTGACTC	RAD-F94	289329
ADDA	AD37	8	16	CACTATGTGCGA	RAD-F16	1664915
ADDA	AD38	6	95	GTGACAGTACTC	RAD-F95	193183
ADDA	AD39	8	17	CATGCTGCATGA	RAD-F17	1914642
ADDA	AD40	8	18	GCGCTACTATGA	RAD-F18	1516653
ADDA	AD41	8	19	GTCTGACACTGA	RAD-F19	998879
ADDA	DA01	6	96	GCGATATAGCTC	RAD-F96	410816
ADDA	DA02	6	97	GATGACATGCTC	RAD-F97	580243
ADDA	DA03	6	98	AGCTATGCAGTC	RAD-F98	355585
ADDA	DA04	10	94	GATAGCTGACTC	RAD-F94	548863
ADDA	DA05	6	100	GCATGACTAGTC	RAD-F100	274411
ADDA	DA06	6	101	AGCATGCTAGTC	RAD-F101	228171
ADDA	DA07	6	102	CTGAGACATGTC	RAD-F102	551266
ADDA	DA08	10	95	GTGACAGTACTC	RAD-F95	488675
ADDA	DA10	8	21	TGCTACGACTGA	RAD-F21	1486932
ADDA	DA11	8	22	TCAGCTGACTGA	RAD-F22	3236040
ADDA	DA12	8	23	ATGCGCTACTGA	RAD-F23	3024913
ADDA	DA13	10	96	GCGATATAGCTC	RAD-F96	624013
ADDA	DA14	8	25	TATGCACGCTGA	RAD-F25	1270514
ADDA	DA15	8	26	TCACGATGCTGA	RAD-F26	1285679
ADDA	DA17	8	28	ACTGACTGCTGA	RAD-F28	1050691
ADDA	DA18	8	29	GTACAGCTCTGA	RAD-F29	1166933
ADDA	DA19	8	30	CAGTCAGTCTGA	RAD-F30	2297430
ADDA	DA20	8	31	CTCAGCATGTGA	RAD-F31	2630491
ADDA	DA21	8	200	ATGCAGCTAGCT	RAD-F200	250474
ADDA	DA22	8	33	CATGTGCGCATA	RAD-F33	1238324
ADDA	DA23	8	34	CTGCGATGCATA	RAD-F34	1016642
ADDA	DA24	8	35	GACTGCTGCATA	RAD-F35	1369425
ADDA	DA25	8	36	TACGCTGCGATA	RAD-F36	644681
ADDA	DA26	8	37	GCTGCACTGATA	RAD-F37	1723146
ADDA	DA27	8	38	CGCTAGCTGATA	RAD-F38	1742230
ADDA	DA28	8	39	TGACTGCGACTA	RAD-F39	1750745
ADDA	DA29	8	40	CGATGCTGACTA	RAD-F40	1167930
ADDA	DA30	8	41	TGCGCGATACTA	RAD-F41	1229136
ADDA	DA31	8	42	TATGCGCAGCTA	RAD-F42	1072208
ADDA	DA32	8	43	ATGCTGCAGCTA	RAD-F43	1014465
ADDA	DA33	8	44	ATGTGCACGCTA	RAD-F44	1341391
ADDA	DA34	8	45	GCTATGACGCTA	RAD-F45	1996138
ADDA	DA35	8	46	TGATACGCGCTA	RAD-F46	1516479
ADDA	DA36	8	47	GCGCATATGCTA	RAD-F47	1669890
ADDA	DA37	10	98	AGCTATGCAGTC	RAD-F98	729968
ADDA	DA38	6	104	ACGCATGATGTC	RAD-F104	458052
ADDA	DA39	6	105	GCAGACTATGTC	RAD-F105	480421
ADDA	DA40	6	106	TGCATGTCACAG	RAD-F106	2163224
ADDA	DA41	6	107	CTGCTGATACAG	RAD-F107	865314
ADDA	DA43	6	109	TGACTACTGCAG	RAD-F109	1450349
ADDA	DA44	6	110	ACTATGCTGCAG	RAD-F110	1341765
ADDA	DA45	8	49	GCAGTCAGTCTA	RAD-F49	1815321
ADDA	DA46	6	111	TACAGTCTGCAG	RAD-F111	1933868
BCCB	BC01	6	112	AGTCTAGCTCAG	RAD-F112	1241327
BCCB	BC02	6	113	CTATGCAGTCAG	RAD-F113	921972
BCCB	BC03	6	114	CATGCTAGTCAG	RAD-F114	742644
BCCB	BC04	6	115	TCAGCATGTCAG	RAD-F115	937010
BCCB	BC05	6	116	ACTAGCTGTCAG	RAD-F116	2117482
BCCB	BC06	6	117	ACTGTCTACGAG	RAD-F117	823207
BCCB	BC07	6	118	CTCTACGATGAG	RAD-F118	1651844
BCCB	BC08	6	119	CGACTCTATGAG	RAD-F119	1410093
BCCB	BC09	6	120	CACTGTGCATAG	RAD-F120	1708457
BCCB	BC10	6	121	TGCTCACGATAG	RAD-F121	1193348
BCCB	BC11	6	122	TGCACTGACTAG	RAD-F122	1692053
BCCB	BC12	6	123	TCAGTCAGCTAG	RAD-F123	1385073
BCCB	BC13	6	124	CTGACTAGCTAG	RAD-F124	1538841
BCCB	BC14	6	125	TACATGCGCTAG	RAD-F125	1573280
BCCB	BC15	6	126	GTACACTGCTAG	RAD-F126	1199920
BCCB	BC16	6	127	CGATGACTCTAG	RAD-F127	1249538
BCCB	BC17	6	128	GCTACAGTCTAG	RAD-F128	1218642
BCCB	BC18	7	153	CTGCAGACTATG	RAD-F153	1985989
BCCB	BC19	10	101	AGCATGCTAGTC	RAD-F101	540547
BCCB	BC20	6	130	ATACTGTGCACG	RAD-F130	267997
BCCB	BC21	6	131	ATAGCTGTCACG	RAD-F131	297614
BCCB	BC22	6	132	TGCTACATGACG	RAD-F132	178791
BCCB	BC23	6	133	TCGACTATGACG	RAD-F133	460646
BCCB	BC24	6	134	CTGATACTGACG	RAD-F134	240512
BCCB	BC25	6	135	GCTATGCATACG	RAD-F135	548311
BCCB	BC26	6	136	CTGACTGATACG	RAD-F136	701105
BCCB	BC27	6	137	GTACGCTATACG	RAD-F137	369009
BCCB	BC28	6	138	TATGCGACTACG	RAD-F138	495278
BCCB	BC29	7	154	TATGACGCACTG	RAD-F154	1167106
BCCB	BC30	6	139	TCGATAGCTACG	RAD-F139	384416
BCCB	BC31	6	140	TGAGACTCTACG	RAD-F140	452827
BCCB	BC33	7	156	ACTGCATAGCTG	RAD-F156	583813
BCCB	BC34	7	157	TAGCACTAGCTG	RAD-F157	431488
BCCB	BC35	7	158	ATACATGCGCTG	RAD-F158	441410
BCCB	BC37	7	160	GACATAGCTCTG	RAD-F160	1362292
BCCB	BC38	7	161	CGACATAGTCTG	RAD-F161	1337498
BCCB	BC39	7	162	CATGCACATGTG	RAD-F162	1623646
BCCB	BC40	10	102	CTGAGACATGTC	RAD-F102	905956
BCCB	BC41	7	163	ACTACGACTGTG	RAD-F163	2430810
BCCB	BC42	7	164	TGCGATGCACAT	RAD-F164	2756045
BCCB	CB01	10	104	ACGCATGATGTC	RAD-F104	881854
BCCB	CB02	6	143	ATGCTACATGCG	RAD-F143	149760
BCCB	CB03	6	144	TAGTACACTGCG	RAD-F144	139941
BCCB	CB05	8	50	TCTGCAGCAGTA	RAD-F50	1602082
BCCB	CB06	6	146	ACATATGCTGCG	RAD-F146	119676
BCCB	CB07	8	51	TACTGCGCAGTA	RAD-F51	1491006
BCCB	CB08	10	106	TGCATGTCACAG	RAD-F106	3256352
BCCB	CB09	6	148	ACTGCTAGCATG	RAD-F148	591875
BCCB	CB10	6	149	TCGACATGCATG	RAD-F149	758527
BCCB	CB11	6	150	CTAGCTACGATG	RAD-F150	617609
BCCB	CB12	6	151	GCTGACACTATG	RAD-F151	762161
BCCB	CB13	6	152	AGCTGCACTATG	RAD-F152	566717
BCCB	CB14	6	153	CTGCAGACTATG	RAD-F153	549468
BCCB	CB15	6	154	TATGACGCACTG	RAD-F154	346395
BCCB	CB16	8	52	CTGCATGCAGTA	RAD-F52	1523828
BCCB	CB17	6	155	ACGCTAGTACTG	RAD-F155	199566
BCCB	CB18	6	156	ACTGCATAGCTG	RAD-F156	180913
BCCB	CB19	6	157	TAGCACTAGCTG	RAD-F157	151046
BCCB	CB20	6	158	ATACATGCGCTG	RAD-F158	221089
BCCB	CB21	6	159	CATACGATGCTG	RAD-F159	610925
BCCB	CB22	10	107	CTGCTGATACAG	RAD-F107	1316320
BCCB	CB23	6	161	CGACATAGTCTG	RAD-F161	681623
BCCB	CB24	6	162	CATGCACATGTG	RAD-F162	652351
BCCB	CB25	6	163	ACTACGACTGTG	RAD-F163	766711
BCCB	CB26	6	164	TGCGATGCACAT	RAD-F164	1161241
BCCB	CB27	10	108	TCTGATACGCAG	RAD-F108	1569659
BCCB	CB28	6	166	ATGCGCTGACAT	RAD-F166	594883
BCCB	CB29	6	167	CTGTGACAGCAT	RAD-F167	841422
BCCB	CB30	8	53	CAGCTGCTAGTA	RAD-F53	1429903
BCCB	CB31	8	54	GACGCTCTAGTA	RAD-F54	1432084
BCCB	CB32	8	55	TAGCTGTCAGAC	RAD-F55	703343
BCCB	CB33	8	56	AGTCTATGCGAC	RAD-F56	858281
BCCB	CB34	8	57	TGATACTGCGAC	RAD-F57	916998
BCCB	CB35	8	58	TGCGCATATGAC	RAD-F58	1201453
BCCB	CB36	8	59	TGTCAGACTGAC	RAD-F59	1495232
BCCB	CB37	8	60	GTACATGCTGAC	RAD-F60	440035
BCCB	CB38	8	61	CTACGATGTGAC	RAD-F61	1966114
BCCB	CB39	8	202	ATAGCATGCGCT	RAD-F202	411514
BCCB	CB40	8	203	AGCATAGCTGCT	RAD-F203	539161
BCCB	CB41	8	64	AGCTGCTGATAC	RAD-F64	636865
BCCB	CB43	8	204	GTGACAGACTCT	RAD-F204	641280
BCCB	CB44	8	205	GTACTCAGCAGT	RAD-F205	1102891
BCCB	CB45	8	67	GTGATACGCTAC	RAD-F67	1524638
BCCB	CB46	8	68	CATGTGCAGTAC	RAD-F68	1055321
BCCB	CB47	8	69	GCATGTCAGTAC	RAD-F69	1128016
BCCB	CB48	10	109	TGACTACTGCAG	RAD-F109	1015787
BCCB	CB49	8	71	TGCTGATACAGC	RAD-F71	891744
BDDB	BD01	6	168	GCTGACTAGCAT	RAD-F168	1053677
BDDB	BD02	6	169	TGACGCTAGCAT	RAD-F169	593962
BDDB	BD03	6	170	GTACTGACGCAT	RAD-F170	1603983
BDDB	BD04	6	171	GCATATGCGCAT	RAD-F171	2243096
BDDB	BD05	6	172	AGTACTGCGCAT	RAD-F172	2416929
BDDB	BD06	6	173	AGCTGCATGCAT	RAD-F173	1838505
BDDB	BD07	6	174	TGCTAGCACGAT	RAD-F174	1877748
BDDB	BD08	6	175	CAGTCTGACGAT	RAD-F175	1409470
BDDB	BD09	6	176	GCATGCTACGAT	RAD-F176	1274890
BDDB	BD10	6	177	CATGACTGCGAT	RAD-F177	1235460
BDDB	BD11	6	178	TCGACGCATGAT	RAD-F178	1541125
BDDB	BD12	6	179	ACGCTGACTGAT	RAD-F179	3103287
BDDB	BD13	6	180	CTGACAGCTGAT	RAD-F180	1773587
BDDB	BD14	6	181	TCAGACGCTGAT	RAD-F181	1217878
BDDB	BD15	6	182	GTGCACGCATAT	RAD-F182	1422591
BDDB	BD16	6	183	TGATGCGACACT	RAD-F183	1140830
BDDB	BD17	6	184	GTGCAGTACACT	RAD-F184	828608
BDDB	BD18	6	185	ATGTGCAGCACT	RAD-F185	585315
BDDB	BD20	10	110	ACTATGCTGCAG	RAD-F110	2092762
BDDB	BD21	6	188	TGTCAGCAGACT	RAD-F188	700245
BDDB	BD22	6	189	GACTGTCAGACT	RAD-F189	233837
BDDB	BD23	6	190	TGCATGACGACT	RAD-F190	465424
BDDB	BD24	6	191	GCTAGCATGACT	RAD-F191	2443966
BDDB	BD25	6	192	CAGCTGATGACT	RAD-F192	1060796
BDDB	BD26	7	165	TCTGCGAGACAT	RAD-F165	1557549
BDDB	BD27	7	166	ATGCGCTGACAT	RAD-F166	2837454
BDDB	BD29	7	168	GCTGACTAGCAT	RAD-F168	1939130
BDDB	BD30	7	169	TGACGCTAGCAT	RAD-F169	1374748
BDDB	BD31	7	170	GTACTGACGCAT	RAD-F170	2374790
BDDB	BD32	10	111	TACAGTCTGCAG	RAD-F111	2123298
BDDB	BD33	8	73	ATGCTAGTCAGC	RAD-F73	945604
BDDB	BD34	8	74	TACGATGTCAGC	RAD-F74	1118762
BDDB	BD35	8	75	TGCATGCATAGC	RAD-F75	1187822
BDDB	BD36	8	76	ACTGCTGATAGC	RAD-F76	1127541
BDDB	BD37	8	77	CGATATGCTAGC	RAD-F77	985110
BDDB	BD38	8	78	TATGTGACACGC	RAD-F78	645676
BDDB	BD39	7	201	GATACGCTAGCT	RAD-F201	1110292
BDDB	BD40	7	172	AGTACTGCGCAT	RAD-F172	2711553
BDDB	BD41	7	173	AGCTGCATGCAT	RAD-F173	1526275
BDDB	BD42	7	174	TGCTAGCACGAT	RAD-F174	1397225
BDDB	BD43	7	175	CAGTCTGACGAT	RAD-F175	832598
BDDB	BD44	8	79	CTGATATGACGC	RAD-F79	542805
BDDB	BD45	8	80	ATATAGCTGCGC	RAD-F80	624137
BDDB	DB01	7	176	GCATGCTACGAT	RAD-F176	853957
BDDB	DB02	7	177	CATGACTGCGAT	RAD-F177	1865568
BDDB	DB03	7	178	TCGACGCATGAT	RAD-F178	845311
BDDB	DB04	7	179	ACGCTGACTGAT	RAD-F179	1223217
BDDB	DB07	7	182	GTGCACGCATAT	RAD-F182	2675129
BDDB	DB08	7	183	TGATGCGACACT	RAD-F183	708447
BDDB	DB09	7	184	GTGCAGTACACT	RAD-F184	189376
BDDB	DB10	7	185	ATGTGCAGCACT	RAD-F185	959289
BDDB	DB11	7	202	ATAGCATGCGCT	RAD-F202	1010359
BDDB	DB12	7	187	GATGCAGTCACT	RAD-F187	544615
BDDB	DB13	7	188	TGTCAGCAGACT	RAD-F188	588912
BDDB	DB14	7	189	GACTGTCAGACT	RAD-F189	459353
BDDB	DB15	7	190	TGCATGACGACT	RAD-F190	675518
BDDB	DB16	7	191	GCTAGCATGACT	RAD-F191	298015
BDDB	DB17	7	192	CAGCTGATGACT	RAD-F192	1926048
BDDB	DB18	8	81	GCTGATACATGC	RAD-F81	878339
BDDB	DB20	8	83	TAGTACGCATGC	RAD-F83	449014
BDDB	DB21	10	112	AGTCTAGCTCAG	RAD-F112	2103768
BDDB	DB23	8	86	GTACGCATATGC	RAD-F86	763515
BDDB	DB24	8	87	GACAGTCTATGC	RAD-F87	412696
BDDB	DB25	8	88	TAGCAGTACTGC	RAD-F88	512079
BDDB	DB26	8	89	TGACATAGCTGC	RAD-F89	660147
BDDB	DB27	8	206	AGCTACTGCAGT	RAD-F206	268954
BDDB	DB29	10	114	CATGCTAGTCAG	RAD-F114	1211649
BDDB	DB30	8	91	TACACGATGTGC	RAD-F91	1163518
BDDB	DB31	8	92	TGTGACGACATC	RAD-F92	527311
BDDB	DB32	8	93	TCGATGAGACTC	RAD-F93	710373
BDDB	DB33	8	94	GATAGCTGACTC	RAD-F94	220029
BDDB	DB34	8	95	GTGACAGTACTC	RAD-F95	394275
BDDB	DB35	10	115	TCAGCATGTCAG	RAD-F115	1243356
BDDB	DB36	8	97	GATGACATGCTC	RAD-F97	268822
BDDB	DB37	8	98	AGCTATGCAGTC	RAD-F98	153843
BDDB	DB38	8	99	GATACTGCAGTC	RAD-F99	290754
BDDB	DB39	8	100	GCATGACTAGTC	RAD-F100	222792
BDDB	DB40	8	101	AGCATGCTAGTC	RAD-F101	251246
BDDB	DB41	8	102	CTGAGACATGTC	RAD-F102	347088
BDDB	DB43	8	104	ACGCATGATGTC	RAD-F104	375126
BDDB	DB44	8	105	GCAGACTATGTC	RAD-F105	378823
BDDB	DB45	8	106	TGCATGTCACAG	RAD-F106	1413707
BDDB	DB46	8	107	CTGCTGATACAG	RAD-F107	701277
BDDB	DB47	8	108	TCTGATACGCAG	RAD-F108	955075
BDDB	DB50	8	110	ACTATGCTGCAG	RAD-F110	661922
CDDC	CD01	8	111	TACAGTCTGCAG	RAD-F111	1047272
CDDC	CD02	8	112	AGTCTAGCTCAG	RAD-F112	673710
CDDC	CD03	8	113	CTATGCAGTCAG	RAD-F113	610375
CDDC	CD04	8	114	CATGCTAGTCAG	RAD-F114	549516
CDDC	CD06	8	116	ACTAGCTGTCAG	RAD-F116	983980
CDDC	CD07	8	117	ACTGTCTACGAG	RAD-F117	649102
CDDC	CD08	8	118	CTCTACGATGAG	RAD-F118	1708638
CDDC	CD10	8	120	CACTGTGCATAG	RAD-F120	1351714
CDDC	CD11	8	121	TGCTCACGATAG	RAD-F121	1109643
CDDC	CD12	8	122	TGCACTGACTAG	RAD-F122	1119420
CDDC	CD13	8	123	TCAGTCAGCTAG	RAD-F123	1419706
CDDC	CD14	8	124	CTGACTAGCTAG	RAD-F124	1303931
CDDC	CD15	8	125	TACATGCGCTAG	RAD-F125	1367796
CDDC	CD16	8	126	GTACACTGCTAG	RAD-F126	953891
CDDC	CD17	8	127	CGATGACTCTAG	RAD-F127	962764
CDDC	CD18	8	128	GCTACAGTCTAG	RAD-F128	711093
CDDC	CD19	8	129	TGTGCATACACG	RAD-F129	231925
CDDC	CD21	10	116	ACTAGCTGTCAG	RAD-F116	1717007
CDDC	CD22	8	132	TGCTACATGACG	RAD-F132	164211
CDDC	CD23	8	133	TCGACTATGACG	RAD-F133	218031
CDDC	CD24	8	134	CTGATACTGACG	RAD-F134	192098
CDDC	CD25	8	135	GCTATGCATACG	RAD-F135	525406
CDDC	CD26	8	136	CTGACTGATACG	RAD-F136	836063
CDDC	CD27	8	137	GTACGCTATACG	RAD-F137	422130
CDDC	CD28	8	138	TATGCGACTACG	RAD-F138	501393
CDDC	CD29	8	139	TCGATAGCTACG	RAD-F139	384587
CDDC	CD30	8	140	TGAGACTCTACG	RAD-F140	548678
CDDC	CD31	8	208	CGCAGCTATAGT	RAD-F208	1312476
CDDC	CD32	8	142	CATATATGCGCG	RAD-F142	93248
CDDC	CD33	8	143	ATGCTACATGCG	RAD-F143	186495
CDDC	CD34	8	144	TAGTACACTGCG	RAD-F144	161865
CDDC	CD35	8	145	CATAGTACTGCG	RAD-F145	182905
CDDC	CD38	8	148	ACTGCTAGCATG	RAD-F148	668922
CDDC	CD39	8	149	TCGACATGCATG	RAD-F149	802825
CDDC	CD40	8	150	CTAGCTACGATG	RAD-F150	550416
CDDC	CD41	8	151	GCTGACACTATG	RAD-F151	452024
CDDC	CD42	8	152	AGCTGCACTATG	RAD-F152	483180
CDDC	CD43	8	153	CTGCAGACTATG	RAD-F153	567822
CDDC	CD44	8	154	TATGACGCACTG	RAD-F154	359062
CDDC	CD45	8	155	ACGCTAGTACTG	RAD-F155	306836
CDDC	CD46	8	156	ACTGCATAGCTG	RAD-F156	222483
CDDC	CD48	8	158	ATACATGCGCTG	RAD-F158	272925
CDDC	DC01	8	159	CATACGATGCTG	RAD-F159	677037
CDDC	DC02	8	160	GACATAGCTCTG	RAD-F160	402665
CDDC	DC03	8	161	CGACATAGTCTG	RAD-F161	478252
CDDC	DC04	8	162	CATGCACATGTG	RAD-F162	610794
CDDC	DC05	8	163	ACTACGACTGTG	RAD-F163	871956
CDDC	DC06	8	164	TGCGATGCACAT	RAD-F164	694811
CDDC	DC07	8	165	TCTGCGAGACAT	RAD-F165	530751
CDDC	DC08	8	166	ATGCGCTGACAT	RAD-F166	662560
CDDC	DC09	8	167	CTGTGACAGCAT	RAD-F167	700211
CDDC	DC10	8	168	GCTGACTAGCAT	RAD-F168	518433
CDDC	DC11	8	169	TGACGCTAGCAT	RAD-F169	269190
CDDC	DC12	8	170	GTACTGACGCAT	RAD-F170	266383
CDDC	DC13	8	171	GCATATGCGCAT	RAD-F171	506397
CDDC	DC14	8	172	AGTACTGCGCAT	RAD-F172	962756
CDDC	DC15	8	173	AGCTGCATGCAT	RAD-F173	529611
CDDC	DC16	8	174	TGCTAGCACGAT	RAD-F174	565725
CDDC	DC17	8	175	CAGTCTGACGAT	RAD-F175	546272
CDDC	DC18	8	176	GCATGCTACGAT	RAD-F176	857951
CDDC	DC19	8	177	CATGACTGCGAT	RAD-F177	630509
CDDC	DC20	8	178	TCGACGCATGAT	RAD-F178	685149
CDDC	DC21	8	179	ACGCTGACTGAT	RAD-F179	641937
CDDC	DC22	8	180	CTGACAGCTGAT	RAD-F180	428461
CDDC	DC23	8	181	TCAGACGCTGAT	RAD-F181	285078
CDDC	DC24	8	182	GTGCACGCATAT	RAD-F182	415474
CDDC	DC25	8	183	TGATGCGACACT	RAD-F183	274762
CDDC	DC26	8	184	GTGCAGTACACT	RAD-F184	109573
CDDC	DC27	8	185	ATGTGCAGCACT	RAD-F185	153238
CDDC	DC29	8	187	GATGCAGTCACT	RAD-F187	327409
CDDC	DC30	8	188	TGTCAGCAGACT	RAD-F188	387889
CDDC	DC31	8	189	GACTGTCAGACT	RAD-F189	227402
CDDC	DC32	8	190	TGCATGACGACT	RAD-F190	319740
CDDC	DC33	8	191	GCTAGCATGACT	RAD-F191	292958
CDDC	DC34	8	192	CAGCTGATGACT	RAD-F192	636379
CDDC	DC36	9	2	ACTGTGCTAGCA	RAD-F2	210816
CDDC	DC42	9	14	ACTGCTATGCGA	RAD-F14	1312390
CDDC	DC43	9	15	CTAGTACTGCGA	RAD-F15	1340685
CDDC	DC44	9	16	CACTATGTGCGA	RAD-F16	876135
CDDC	DC45	9	17	CATGCTGCATGA	RAD-F17	972916
CDDC	DC46	9	18	GCGCTACTATGA	RAD-F18	996493
EFFE	EF02	3	19	GTCTGACACTGA	RAD-F19	1179664
EFFE	EF03	2	5	TGCGATACTGCA	RAD-F5	709803
EFFE	EF04	3	20	CTGATGCACTGA	RAD-F20	841818
EFFE	EF05	3	21	TGCTACGACTGA	RAD-F21	1014638
EFFE	EF06	3	22	TCAGCTGACTGA	RAD-F22	1358400
EFFE	EF07	9	19	GTCTGACACTGA	RAD-F19	1371326
EFFE	EF08	3	24	AGCTCTAGCTGA	RAD-F24	1079869
EFFE	EF09	3	25	TATGCACGCTGA	RAD-F25	845495
EFFE	EF10	3	26	TCACGATGCTGA	RAD-F26	794364
EFFE	EF11	3	27	CGCATATGCTGA	RAD-F27	508426
EFFE	EF12	3	28	ACTGACTGCTGA	RAD-F28	572351
EFFE	EF13	3	29	GTACAGCTCTGA	RAD-F29	635919
EFFE	EF14	3	30	CAGTCAGTCTGA	RAD-F30	1487337
EFFE	EF15	3	31	CTCAGCATGTGA	RAD-F31	2651694
EFFE	EF16	9	20	CTGATGCACTGA	RAD-F20	1454921
EFFE	EF17	3	33	CATGTGCGCATA	RAD-F33	1248504
EFFE	EF18	2	6	GATGACTCTGCA	RAD-F6	2930413
EFFE	EF19	3	34	CTGCGATGCATA	RAD-F34	885583
EFFE	EF20	9	21	TGCTACGACTGA	RAD-F21	1102215
EFFE	EF21	3	36	TACGCTGCGATA	RAD-F36	909675
EFFE	EF22	3	37	GCTGCACTGATA	RAD-F37	1180174
EFFE	EF23	3	38	CGCTAGCTGATA	RAD-F38	1659218
EFFE	EF24	9	22	TCAGCTGACTGA	RAD-F22	2625092
EFFE	EF25	3	40	CGATGCTGACTA	RAD-F40	881971
EFFE	EF26	10	117	ACTGTCTACGAG	RAD-F117	989187
EFFE	EF29	2	9	ATGACGCTGTCA	RAD-F9	1326979
EFFE	EF30	3	42	TATGCGCAGCTA	RAD-F42	922765
EFFE	EF31	3	43	ATGCTGCAGCTA	RAD-F43	1107008
EFFE	EF32	3	44	ATGTGCACGCTA	RAD-F44	1453583
EFFE	EF34	3	46	TGATACGCGCTA	RAD-F46	1040633
EFFE	EF35	3	47	GCGCATATGCTA	RAD-F47	1143149
EFFE	EF36	9	24	AGCTCTAGCTGA	RAD-F24	1484840
EFFE	EF37	3	48	GACTGACTGCTA	RAD-F48	684678
EFFE	EF38	10	118	CTCTACGATGAG	RAD-F118	2847325
EFFE	EF40	3	51	TACTGCGCAGTA	RAD-F51	790515
EFFE	EF41	3	52	CTGCATGCAGTA	RAD-F52	700031
EFFE	EF42	3	53	CAGCTGCTAGTA	RAD-F53	1423639
EFFE	EF43	3	54	GACGCTCTAGTA	RAD-F54	522992
EFFE	EF44	3	55	TAGCTGTCAGAC	RAD-F55	416538
EFFE	EF45	3	56	AGTCTATGCGAC	RAD-F56	469265
EFFE	EF46	3	57	TGATACTGCGAC	RAD-F57	250412
EFFE	EF47	3	58	TGCGCATATGAC	RAD-F58	460598
EFFE	EF49	3	60	GTACATGCTGAC	RAD-F60	331101
EFFE	FE01	3	61	CTACGATGTGAC	RAD-F61	955861
EFFE	FE02	9	25	TATGCACGCTGA	RAD-F25	1279986
EFFE	FE03	9	26	TCACGATGCTGA	RAD-F26	1579230
EFFE	FE04	10	119	CGACTCTATGAG	RAD-F119	1292200
EFFE	FE05	9	27	CGCATATGCTGA	RAD-F27	1208062
EFFE	FE06	9	28	ACTGACTGCTGA	RAD-F28	1052946
EFFE	FE07	3	67	GTGATACGCTAC	RAD-F67	660332
EFFE	FE08	3	68	CATGTGCAGTAC	RAD-F68	659715
EFFE	FE10	3	70	GTCAGCTAGTAC	RAD-F70	785775
EFFE	FE11	3	71	TGCTGATACAGC	RAD-F71	1995175
EFFE	FE12	3	72	GCTATATGCAGC	RAD-F72	1313310
EFFE	FE13	3	73	ATGCTAGTCAGC	RAD-F73	757066
EFFE	FE14	2	11	GTCACTCTGAGA	RAD-F11	3150602
EFFE	FE15	3	74	TACGATGTCAGC	RAD-F74	384344
EFFE	FE16	3	75	TGCATGCATAGC	RAD-F75	688000
EFFE	FE17	3	76	ACTGCTGATAGC	RAD-F76	1153985
EFFE	FE18	2	12	ACTCTGTGACGA	RAD-F12	2518111
EFFE	FE19	9	29	GTACAGCTCTGA	RAD-F29	1442742
EFFE	FE20	3	78	TATGTGACACGC	RAD-F78	1274220
EFFE	FE22	2	13	AGCTGTCTACGA	RAD-F13	3209033
EFFE	FE23	3	80	ATATAGCTGCGC	RAD-F80	575987
EFFE	FE24	2	14	ACTGCTATGCGA	RAD-F14	1829830
EFFE	FE25	3	81	GCTGATACATGC	RAD-F81	1902555
EFFE	FE26	9	30	CAGTCAGTCTGA	RAD-F30	2703241
EFFE	FE27	3	82	TGACTAGCATGC	RAD-F82	1120244
EFFE	FE28	3	83	TAGTACGCATGC	RAD-F83	833563
EFFE	FE29	2	16	CACTATGTGCGA	RAD-F16	5312175
EFFE	FE30	2	17	CATGCTGCATGA	RAD-F17	4750562
EFFE	FE33	3	85	CTATGACGATGC	RAD-F85	708266
EFFE	FE34	2	18	GCGCTACTATGA	RAD-F18	4827361
EFFE	FE35	3	86	GTACGCATATGC	RAD-F86	996545
EFFE	FE36	3	87	GACAGTCTATGC	RAD-F87	438796
EFFE	FE37	3	88	TAGCAGTACTGC	RAD-F88	900735
EFFE	FE38	9	31	CTCAGCATGTGA	RAD-F31	2660806
EFFE	FE40	9	33	CATGTGCGCATA	RAD-F33	1101405
EFFE	FE41	10	120	CACTGTGCATAG	RAD-F120	1341760
EFFE	FE43	3	92	TGTGACGACATC	RAD-F92	653373
EFFE	FE44	2	21	TGCTACGACTGA	RAD-F21	2712167
EFFE	FE45	3	93	TCGATGAGACTC	RAD-F93	473359
EFFE	FE46	3	94	GATAGCTGACTC	RAD-F94	399539
EFFE	FE47	2	22	TCAGCTGACTGA	RAD-F22	1837089
EFFE	FE49	3	95	GTGACAGTACTC	RAD-F95	669184
EFFE	FE51	3	96	GCGATATAGCTC	RAD-F96	1025799
EGGE	EG01	9	34	CTGCGATGCATA	RAD-F34	1083230
EGGE	EG02	9	35	GACTGCTGCATA	RAD-F35	1162827
EGGE	EG03	9	36	TACGCTGCGATA	RAD-F36	688029
EGGE	EG04	9	37	GCTGCACTGATA	RAD-F37	960602
EGGE	EG05	9	38	CGCTAGCTGATA	RAD-F38	1424692
EGGE	EG06	3	102	CTGAGACATGTC	RAD-F102	1126296
EGGE	EG07	10	121	TGCTCACGATAG	RAD-F121	1225453
EGGE	EG08	9	39	TGACTGCGACTA	RAD-F39	1551772
EGGE	EG09	9	40	CGATGCTGACTA	RAD-F40	1124984
EGGE	EG10	3	106	TGCATGTCACAG	RAD-F106	720245
EGGE	EG11	3	107	CTGCTGATACAG	RAD-F107	1053380
EGGE	EG12	3	108	TCTGATACGCAG	RAD-F108	945192
EGGE	EG13	3	109	TGACTACTGCAG	RAD-F109	1022767
EGGE	EG15	3	110	ACTATGCTGCAG	RAD-F110	905527
EGGE	EG16	3	111	TACAGTCTGCAG	RAD-F111	614329
EGGE	EG17	9	41	TGCGCGATACTA	RAD-F41	1324881
EGGE	EG18	3	113	CTATGCAGTCAG	RAD-F113	581265
EGGE	EG21	3	115	TCAGCATGTCAG	RAD-F115	716362
EGGE	EG23	3	117	ACTGTCTACGAG	RAD-F117	427960
EGGE	EG25	3	119	CGACTCTATGAG	RAD-F119	1007926
EGGE	EG26	3	120	CACTGTGCATAG	RAD-F120	1463577
EGGE	EG27	9	44	ATGTGCACGCTA	RAD-F44	1405871
EGGE	EG28	5	1	AGCTCTGTGACA	RAD-F1	606119
EGGE	EG29	3	122	TGCACTGACTAG	RAD-F122	584288
EGGE	EG30	3	123	TCAGTCAGCTAG	RAD-F123	674480
EGGE	EG31	9	45	GCTATGACGCTA	RAD-F45	1654411
EGGE	EG32	9	46	TGATACGCGCTA	RAD-F46	1001173
EGGE	EG33	3	126	GTACACTGCTAG	RAD-F126	820023
EGGE	EG34	9	47	GCGCATATGCTA	RAD-F47	1109295
EGGE	EG35	9	48	GACTGACTGCTA	RAD-F48	481837
EGGE	EG36	9	49	GCAGTCAGTCTA	RAD-F49	1012822
EGGE	EG37	9	50	TCTGCAGCAGTA	RAD-F50	1237812
EGGE	EG38	9	51	TACTGCGCAGTA	RAD-F51	1474310
EGGE	EG39	9	52	CTGCATGCAGTA	RAD-F52	1444624
EGGE	EG40	9	53	CAGCTGCTAGTA	RAD-F53	1054698
EGGE	EG42	4	7	AGACTGTCTGCA	RAD-F7	702889
EGGE	EG43	9	55	TAGCTGTCAGAC	RAD-F55	868742
EGGE	EG45	9	57	TGATACTGCGAC	RAD-F57	714632
EGGE	EG46	9	58	TGCGCATATGAC	RAD-F58	1281464
EGGE	EG47	9	59	TGTCAGACTGAC	RAD-F59	1076039
EGGE	EG48	9	60	GTACATGCTGAC	RAD-F60	512294
EGGE	EG49	9	61	CTACGATGTGAC	RAD-F61	1147697
EGGE	GE01	9	64	AGCTGCTGATAC	RAD-F64	481047
EGGE	GE02	9	67	GTGATACGCTAC	RAD-F67	1011702
EGGE	GE03	9	68	CATGTGCAGTAC	RAD-F68	861183
EGGE	GE04	9	69	GCATGTCAGTAC	RAD-F69	956772
EGGE	GE05	9	70	GTCAGCTAGTAC	RAD-F70	1051553
EGGE	GE06	9	71	TGCTGATACAGC	RAD-F71	524719
EGGE	GE07	3	149	TCGACATGCATG	RAD-F149	873903
EGGE	GE08	9	72	GCTATATGCAGC	RAD-F72	350014
EGGE	GE09	3	151	GCTGACACTATG	RAD-F151	811192
EGGE	GE10	3	152	AGCTGCACTATG	RAD-F152	769130
EGGE	GE11	4	17	CATGCTGCATGA	RAD-F17	1109159
EGGE	GE13	3	153	CTGCAGACTATG	RAD-F153	974463
EGGE	GE14	3	154	TATGACGCACTG	RAD-F154	716907
EGGE	GE15	3	155	ACGCTAGTACTG	RAD-F155	599910
EGGE	GE16	9	73	ATGCTAGTCAGC	RAD-F73	930112
EGGE	GE17	9	74	TACGATGTCAGC	RAD-F74	741429
EGGE	GE18	5	2	ACTGTGCTAGCA	RAD-F2	435333
EGGE	GE19	3	158	ATACATGCGCTG	RAD-F158	661893
EGGE	GE21	9	75	TGCATGCATAGC	RAD-F75	615628
EGGE	GE23	9	76	ACTGCTGATAGC	RAD-F76	900308
EGGE	GE24	3	160	GACATAGCTCTG	RAD-F160	636115
EGGE	GE25	3	161	CGACATAGTCTG	RAD-F161	520696
EGGE	GE26	5	3	GACTCTGATGCA	RAD-F3	1057175
EGGE	GE27	3	162	CATGCACATGTG	RAD-F162	546426
EGGE	GE28	3	163	ACTACGACTGTG	RAD-F163	1421556
EGGE	GE29	3	164	TGCGATGCACAT	RAD-F164	2390040
EGGE	GE30	3	165	TCTGCGAGACAT	RAD-F165	1094837
EGGE	GE31	3	166	ATGCGCTGACAT	RAD-F166	1382519
EGGE	GE32	9	77	CGATATGCTAGC	RAD-F77	522805
EGGE	GE33	4	21	TGCTACGACTGA	RAD-F21	1290486
EGGE	GE34	4	22	TCAGCTGACTGA	RAD-F22	1312994
EGGE	GE35	3	168	GCTGACTAGCAT	RAD-F168	1461227
EGGE	GE36	3	167	CTGTGACAGCAT	RAD-F167	1065616
EGGE	GE37	3	169	TGACGCTAGCAT	RAD-F169	1297124
EGGE	GE39	3	170	GTACTGACGCAT	RAD-F170	667299
EGGE	GE40	9	78	TATGTGACACGC	RAD-F78	517899
EGGE	GE41	3	172	AGTACTGCGCAT	RAD-F172	1687182
EGGE	GE42	3	173	AGCTGCATGCAT	RAD-F173	1278965
EGGE	GE43	3	174	TGCTAGCACGAT	RAD-F174	722196
EGGE	GE44	3	175	CAGTCTGACGAT	RAD-F175	940483
EGGE	GE45	3	176	GCATGCTACGAT	RAD-F176	872154
EGGE	GE46	3	177	CATGACTGCGAT	RAD-F177	1475557
EGGE	GE47	3	178	TCGACGCATGAT	RAD-F178	1826406
EGGE	GE48	3	179	ACGCTGACTGAT	RAD-F179	1301683
EGGE	GE49	3	180	CTGACAGCTGAT	RAD-F180	1073185
EGGE	GE51	3	181	TCAGACGCTGAT	RAD-F181	1466953
EGGF	GF01	5	14	ACTGCTATGCGA	RAD-F14	1918909
EGGF	GF02	5	15	CTAGTACTGCGA	RAD-F15	2918780
EGGF	GF03	5	16	CACTATGTGCGA	RAD-F16	1465118
EGGF	GF04	4	108	TCTGATACGCAG	RAD-F108	1356857
EGGF	GF05	4	109	TGACTACTGCAG	RAD-F109	1274035
EGGF	GF06	4	110	ACTATGCTGCAG	RAD-F110	1214693
EGGF	GF07	4	111	TACAGTCTGCAG	RAD-F111	1364886
EGGF	GF08	4	112	AGTCTAGCTCAG	RAD-F112	1343870
EGGF	GF09	4	113	CTATGCAGTCAG	RAD-F113	1052852
EGGF	GF10	4	114	CATGCTAGTCAG	RAD-F114	1194429
EGGF	GF11	5	17	CATGCTGCATGA	RAD-F17	1312760
EGGF	GF12	4	115	TCAGCATGTCAG	RAD-F115	1124672
EGGF	GF13	4	116	ACTAGCTGTCAG	RAD-F116	1324778
EGGF	GF14	4	117	ACTGTCTACGAG	RAD-F117	1343578
EGGF	GF15	4	118	CTCTACGATGAG	RAD-F118	1175944
EGGF	GF16	4	119	CGACTCTATGAG	RAD-F119	2077510
EGGF	GF17	5	18	GCGCTACTATGA	RAD-F18	883341
EGGF	GF18	4	120	CACTGTGCATAG	RAD-F120	1021772
EGGF	GF19	4	121	TGCTCACGATAG	RAD-F121	702659
EGGF	GF20	4	122	TGCACTGACTAG	RAD-F122	1194931
EGGF	GF21	9	146	ACATATGCTGCG	RAD-F146	253302
EGGF	GF22	4	124	CTGACTAGCTAG	RAD-F124	1198116
EGGF	GF24	4	126	GTACACTGCTAG	RAD-F126	446050
EGGF	GF26	5	19	GTCTGACACTGA	RAD-F19	1129274
EGGF	GF27	5	20	CTGATGCACTGA	RAD-F20	859727
EGGF	GF28	4	128	GCTACAGTCTAG	RAD-F128	1297474
EGGF	GF30	4	129	TGTGCATACACG	RAD-F129	719193
EGGF	GF31	4	130	ATACTGTGCACG	RAD-F130	780979
EGGF	GF32	5	21	TGCTACGACTGA	RAD-F21	1186980
EGGF	GF33	4	131	ATAGCTGTCACG	RAD-F131	775427
EGGF	GF34	5	22	TCAGCTGACTGA	RAD-F22	2166462
EGGF	GF35	4	132	TGCTACATGACG	RAD-F132	982817
EGGF	GF36	4	133	TCGACTATGACG	RAD-F133	876612
EGGF	GF37	4	134	CTGATACTGACG	RAD-F134	970925
EGGF	GF39	4	135	GCTATGCATACG	RAD-F135	905281
EGGF	GF40	9	149	TCGACATGCATG	RAD-F149	932622
EGGF	GF41	9	150	CTAGCTACGATG	RAD-F150	603229
EGGF	GF42	9	151	GCTGACACTATG	RAD-F151	726862
EGGF	GF43	5	24	AGCTCTAGCTGA	RAD-F24	1699619
EGGF	GF44	4	136	CTGACTGATACG	RAD-F136	1276538
EGGF	GF45	4	137	GTACGCTATACG	RAD-F137	688948
EGGF	GF46	4	138	TATGCGACTACG	RAD-F138	1029848
EGGF	GF47	9	153	CTGCAGACTATG	RAD-F153	859471
EGGF	GF48	9	154	TATGACGCACTG	RAD-F154	636035
EHHE	EH01	9	79	CTGATATGACGC	RAD-F79	446058
EHHE	EH03	9	80	ATATAGCTGCGC	RAD-F80	488243
EHHE	EH04	9	81	GCTGATACATGC	RAD-F81	577970
EHHE	EH05	9	82	TGACTAGCATGC	RAD-F82	809194
EHHE	EH06	9	83	TAGTACGCATGC	RAD-F83	319011
EHHE	EH09	9	86	GTACGCATATGC	RAD-F86	554882
EHHE	EH10	9	87	GACAGTCTATGC	RAD-F87	604394
EHHE	EH11	9	88	TAGCAGTACTGC	RAD-F88	448893
EHHE	EH12	4	34	CTGCGATGCATA	RAD-F34	657199
EHHE	EH13	9	89	TGACATAGCTGC	RAD-F89	572729
EHHE	EH15	4	37	GCTGCACTGATA	RAD-F37	911638
EHHE	EH16	9	91	TACACGATGTGC	RAD-F91	1061948
EHHE	EH17	9	92	TGTGACGACATC	RAD-F92	333493
EHHE	EH18	9	93	TCGATGAGACTC	RAD-F93	658127
EHHE	EH20	9	111	TACAGTCTGCAG	RAD-F111	848787
EHHE	EH21	9	112	AGTCTAGCTCAG	RAD-F112	864475
EHHE	EH22	9	113	CTATGCAGTCAG	RAD-F113	616375
EHHE	EH23	9	114	CATGCTAGTCAG	RAD-F114	507087
EHHE	EH24	4	46	TGATACGCGCTA	RAD-F46	1006963
EHHE	EH25	9	115	TCAGCATGTCAG	RAD-F115	505254
EHHE	EH26	9	94	GATAGCTGACTC	RAD-F94	435841
EHHE	EH27	9	116	ACTAGCTGTCAG	RAD-F116	1029092
EHHE	EH28	4	49	GCAGTCAGTCTA	RAD-F49	1278580
EHHE	EH29	4	50	TCTGCAGCAGTA	RAD-F50	1316566
EHHE	EH30	4	51	TACTGCGCAGTA	RAD-F51	1188468
EHHE	EH31	4	52	CTGCATGCAGTA	RAD-F52	1344788
EHHE	EH32	4	53	CAGCTGCTAGTA	RAD-F53	815038
EHHE	EH33	4	54	GACGCTCTAGTA	RAD-F54	874937
EHHE	EH34	4	55	TAGCTGTCAGAC	RAD-F55	1563527
EHHE	EH35	4	56	AGTCTATGCGAC	RAD-F56	1151059
EHHE	EH37	4	58	TGCGCATATGAC	RAD-F58	1344689
EHHE	EH39	4	60	GTACATGCTGAC	RAD-F60	1083168
EHHE	EH40	5	5	TGCGATACTGCA	RAD-F5	688472
EHHE	EH41	4	61	CTACGATGTGAC	RAD-F61	1135617
EHHE	EH42	9	117	ACTGTCTACGAG	RAD-F117	502248
EHHE	EH44	9	118	CTCTACGATGAG	RAD-F118	1317479
EHHE	EH46	9	119	CGACTCTATGAG	RAD-F119	874275
EHHE	EH47	9	120	CACTGTGCATAG	RAD-F120	670135
EHHE	EH48	4	67	GTGATACGCTAC	RAD-F67	1080258
EHHE	HE01	3	182	GTGCACGCATAT	RAD-F182	1969352
EHHE	HE02	3	183	TGATGCGACACT	RAD-F183	911163
EHHE	HE03	3	184	GTGCAGTACACT	RAD-F184	1135313
EHHE	HE04	3	185	ATGTGCAGCACT	RAD-F185	1025425
EHHE	HE05	9	95	GTGACAGTACTC	RAD-F95	1226601
EHHE	HE06	2	23	ATGCGCTACTGA	RAD-F23	2081053
EHHE	HE07	2	24	AGCTCTAGCTGA	RAD-F24	991954
EHHE	HE08	2	25	TATGCACGCTGA	RAD-F25	718843
EHHE	HE09	3	187	GATGCAGTCACT	RAD-F187	1048242
EHHE	HE10	3	188	TGTCAGCAGACT	RAD-F188	509871
EHHE	HE11	3	189	GACTGTCAGACT	RAD-F189	1512296
EHHE	HE12	3	190	TGCATGACGACT	RAD-F190	1460695
EHHE	HE13	2	26	TCACGATGCTGA	RAD-F26	1202123
EHHE	HE14	3	191	GCTAGCATGACT	RAD-F191	1811497
EHHE	HE15	3	192	CAGCTGATGACT	RAD-F192	1391649
EHHE	HE16	3	193	GTACGACTGACT	RAD-F193	1010941
EHHE	HE17	3	194	CGACATGTGACT	RAD-F194	1144799
EHHE	HE19	9	97	GATGACATGCTC	RAD-F97	439207
EHHE	HE20	2	27	CGCATATGCTGA	RAD-F27	1505046
EHHE	HE21	3	196	GACGATGCTACT	RAD-F196	1538622
EHHE	HE22	2	28	ACTGACTGCTGA	RAD-F28	930845
EHHE	HE23	3	197	GCGCATAGTACT	RAD-F197	661750
EHHE	HE24	2	29	GTACAGCTCTGA	RAD-F29	1142803
EHHE	HE25	2	30	CAGTCAGTCTGA	RAD-F30	590754
EHHE	HE26	3	198	GTACTAGCAGCT	RAD-F198	763331
EHHE	HE27	2	31	CTCAGCATGTGA	RAD-F31	923396
EHHE	HE28	9	99	GATACTGCAGTC	RAD-F99	463031
EHHE	HE29	9	100	GCATGACTAGTC	RAD-F100	316727
EHHE	HE30	3	200	ATGCAGCTAGCT	RAD-F200	468231
EHHE	HE32	9	102	CTGAGACATGTC	RAD-F102	778441
EHHE	HE33	3	203	AGCATAGCTGCT	RAD-F203	880319
EHHE	HE34	9	104	ACGCATGATGTC	RAD-F104	790115
EHHE	HE35	9	105	GCAGACTATGTC	RAD-F105	478361
EHHE	HE36	9	106	TGCATGTCACAG	RAD-F106	1604788
EHHE	HE37	4	71	TGCTGATACAGC	RAD-F71	849518
EHHE	HE38	4	72	GCTATATGCAGC	RAD-F72	1139311
EHHE	HE39	4	73	ATGCTAGTCAGC	RAD-F73	1081496
EHHE	HE40	9	107	CTGCTGATACAG	RAD-F107	903669
EHHE	HE41	9	108	TCTGATACGCAG	RAD-F108	1108789
EHHE	HE42	5	6	GATGACTCTGCA	RAD-F6	1334828
EHHE	HE43	4	76	ACTGCTGATAGC	RAD-F76	979486
EHHE	HE44	9	109	TGACTACTGCAG	RAD-F109	888411
EHHE	HE46	4	78	TATGTGACACGC	RAD-F78	977403
EHHE	HE47	4	79	CTGATATGACGC	RAD-F79	1079852
EHHE	HE48	10	123	TCAGTCAGCTAG	RAD-F123	2335378
EHHE	HE50	4	81	GCTGATACATGC	RAD-F81	853328
FGGF	FG01	4	82	TGACTAGCATGC	RAD-F82	968967
FGGF	FG03	4	83	TAGTACGCATGC	RAD-F83	972578
FGGF	FG04	9	121	TGCTCACGATAG	RAD-F121	1246768
FGGF	FG05	4	86	GTACGCATATGC	RAD-F86	891991
FGGF	FG06	4	87	GACAGTCTATGC	RAD-F87	498717
FGGF	FG07	9	122	TGCACTGACTAG	RAD-F122	1447326
FGGF	FG08	4	89	TGACATAGCTGC	RAD-F89	787295
FGGF	FG09	4	90	CGATACATGTGC	RAD-F90	822392
FGGF	FG11	4	91	TACACGATGTGC	RAD-F91	1062856
FGGF	FG12	4	92	TGTGACGACATC	RAD-F92	1205597
FGGF	FG13	5	7	AGACTGTCTGCA	RAD-F7	1541829
FGGF	FG14	5	8	TGCAGACTGTCA	RAD-F8	888934
FGGF	FG15	9	123	TCAGTCAGCTAG	RAD-F123	1434059
FGGF	FG16	4	94	GATAGCTGACTC	RAD-F94	942355
FGGF	FG17	4	95	GTGACAGTACTC	RAD-F95	959154
FGGF	FG18	9	124	CTGACTAGCTAG	RAD-F124	1354848
FGGF	FG19	4	97	GATGACATGCTC	RAD-F97	1777540
FGGF	FG20	4	98	AGCTATGCAGTC	RAD-F98	1130974
FGGF	FG21	4	99	GATACTGCAGTC	RAD-F99	1220928
FGGF	FG22	9	125	TACATGCGCTAG	RAD-F125	1315324
FGGF	FG23	9	126	GTACACTGCTAG	RAD-F126	1208855
FGGF	FG24	4	101	AGCATGCTAGTC	RAD-F101	991030
FGGF	FG25	9	127	CGATGACTCTAG	RAD-F127	795098
FGGF	FG26	9	128	GCTACAGTCTAG	RAD-F128	956899
FGGF	FG27	9	129	TGTGCATACACG	RAD-F129	118609
FGGF	FG28	9	130	ATACTGTGCACG	RAD-F130	417529
FGGF	FG29	4	103	GACTAGCATGTC	RAD-F103	1103689
FGGF	FG30	4	104	ACGCATGATGTC	RAD-F104	1220033
FGGF	FG31	9	131	ATAGCTGTCACG	RAD-F131	434698
FGGF	FG33	9	133	TCGACTATGACG	RAD-F133	565745
FGGF	FG34	9	134	CTGATACTGACG	RAD-F134	245390
FGGF	FG35	9	135	GCTATGCATACG	RAD-F135	425110
FGGF	FG36	9	136	CTGACTGATACG	RAD-F136	1059425
FGGF	FG37	4	105	GCAGACTATGTC	RAD-F105	1126603
FGGF	FG38	9	137	GTACGCTATACG	RAD-F137	593843
FGGF	FG39	9	138	TATGCGACTACG	RAD-F138	512723
FGGF	FG40	9	139	TCGATAGCTACG	RAD-F139	502056
FGGF	FG41	4	106	TGCATGTCACAG	RAD-F106	967514
FGGF	FG42	9	140	TGAGACTCTACG	RAD-F140	483624
FGGF	FG43	9	142	CATATATGCGCG	RAD-F142	119126
FGGF	FG44	9	143	ATGCTACATGCG	RAD-F143	283509
FGGF	FG46	9	144	TAGTACACTGCG	RAD-F144	314418
FGGF	FG49	4	107	CTGCTGATACAG	RAD-F107	1823240
FHHF	FH01	9	155	ACGCTAGTACTG	RAD-F155	472770
FHHF	FH02	4	14	ACTGCTATGCGA	RAD-F14	1267651
FHHF	FH03	4	15	CTAGTACTGCGA	RAD-F15	1099794
FHHF	FH04	4	140	TGAGACTCTACG	RAD-F140	768275
FHHF	FH05	9	158	ATACATGCGCTG	RAD-F158	497786
FHHF	FH06	4	142	CATATATGCGCG	RAD-F142	573020
FHHF	FH08	9	160	GACATAGCTCTG	RAD-F160	649557
FHHF	FH09	4	144	TAGTACACTGCG	RAD-F144	1096912
FHHF	FH10	9	161	CGACATAGTCTG	RAD-F161	580771
FHHF	FH11	4	145	CATAGTACTGCG	RAD-F145	1099563
FHHF	FH12	9	162	CATGCACATGTG	RAD-F162	692807
FHHF	FH13	4	146	ACATATGCTGCG	RAD-F146	804317
FHHF	FH14	4	147	TAGCTGCACATG	RAD-F147	769271
FHHF	FH15	9	163	ACTACGACTGTG	RAD-F163	1101631
FHHF	FH16	4	148	ACTGCTAGCATG	RAD-F148	1131272
FHHF	FH17	4	149	TCGACATGCATG	RAD-F149	1197835
FHHF	FH18	4	150	CTAGCTACGATG	RAD-F150	1086632
FHHF	FH19	4	151	GCTGACACTATG	RAD-F151	962447
FHHF	FH20	4	152	AGCTGCACTATG	RAD-F152	938984
FHHF	FH21	4	153	CTGCAGACTATG	RAD-F153	867208
FHHF	FH22	4	154	TATGACGCACTG	RAD-F154	819318
FHHF	FH23	9	164	TGCGATGCACAT	RAD-F164	446093
FHHF	FH24	5	28	ACTGACTGCTGA	RAD-F28	1675537
FHHF	FH25	4	155	ACGCTAGTACTG	RAD-F155	1023048
FHHF	FH26	4	156	ACTGCATAGCTG	RAD-F156	866146
FHHF	FH27	4	157	TAGCACTAGCTG	RAD-F157	867254
FHHF	FH28	9	166	ATGCGCTGACAT	RAD-F166	966495
FHHF	FH29	9	167	CTGTGACAGCAT	RAD-F167	734496
FHHF	FH30	9	168	GCTGACTAGCAT	RAD-F168	745119
FHHF	FH32	9	170	GTACTGACGCAT	RAD-F170	839201
FHHF	FH33	4	159	CATACGATGCTG	RAD-F159	1113941
FHHF	FH34	9	171	GCATATGCGCAT	RAD-F171	1135687
FHHF	FH35	9	172	AGTACTGCGCAT	RAD-F172	1251506
FHHF	FH36	9	173	AGCTGCATGCAT	RAD-F173	966763
FHHF	FH38	9	174	TGCTAGCACGAT	RAD-F174	683939
FHHF	FH39	9	175	CAGTCTGACGAT	RAD-F175	572348
FHHF	FH40	9	176	GCATGCTACGAT	RAD-F176	470827
FHHF	FH41	4	163	ACTACGACTGTG	RAD-F163	1069849
FHHF	FH42	4	164	TGCGATGCACAT	RAD-F164	1546347
FHHF	FH43	9	177	CATGACTGCGAT	RAD-F177	762737
FHHF	FH44	4	165	TCTGCGAGACAT	RAD-F165	1147873
FHHF	FH45	2	47	GCGCATATGCTA	RAD-F47	2229018
FHHF	FH46	2	48	GACTGACTGCTA	RAD-F48	3558117
FHHF	FH47	4	166	ATGCGCTGACAT	RAD-F166	1396549
FHHF	HF01	2	33	CATGTGCGCATA	RAD-F33	2587740
FHHF	HF02	4	167	CTGTGACAGCAT	RAD-F167	1306918
FHHF	HF03	9	178	TCGACGCATGAT	RAD-F178	873879
FHHF	HF06	2	34	CTGCGATGCATA	RAD-F34	3546108
FHHF	HF07	9	180	CTGACAGCTGAT	RAD-F180	696448
FHHF	HF08	9	181	TCAGACGCTGAT	RAD-F181	73603
FHHF	HF09	9	182	GTGCACGCATAT	RAD-F182	219802
FHHF	HF10	4	172	AGTACTGCGCAT	RAD-F172	872023
FHHF	HF11	4	173	AGCTGCATGCAT	RAD-F173	880162
FHHF	HF12	9	183	TGATGCGACACT	RAD-F183	580372
FHHF	HF13	9	184	GTGCAGTACACT	RAD-F184	587707
FHHF	HF15	4	176	GCATGCTACGAT	RAD-F176	602620
FHHF	HF19	4	179	ACGCTGACTGAT	RAD-F179	885084
FHHF	HF20	4	180	CTGACAGCTGAT	RAD-F180	1011754
FHHF	HF21	2	37	GCTGCACTGATA	RAD-F37	1170361
FHHF	HF22	2	38	CGCTAGCTGATA	RAD-F38	633758
FHHF	HF23	2	39	TGACTGCGACTA	RAD-F39	1527882
FHHF	HF24	9	186	GACATGTGCACT	RAD-F186	947086
FHHF	HF25	9	187	GATGCAGTCACT	RAD-F187	676168
FHHF	HF26	5	40	CGATGCTGACTA	RAD-F40	1406640
FHHF	HF29	2	41	TGCGCGATACTA	RAD-F41	3400236
FHHF	HF30	2	42	TATGCGCAGCTA	RAD-F42	2508889
FHHF	HF31	9	190	TGCATGACGACT	RAD-F190	825510
FHHF	HF32	9	191	GCTAGCATGACT	RAD-F191	826524
FHHF	HF33	2	43	ATGCTGCAGCTA	RAD-F43	2271837
FHHF	HF34	10	124	CTGACTAGCTAG	RAD-F124	1607085
FHHF	HF35	2	44	ATGTGCACGCTA	RAD-F44	3531266
FHHF	HF36	2	45	GCTATGACGCTA	RAD-F45	2814377
FHHF	HF37	4	187	GATGCAGTCACT	RAD-F187	1051135
FHHF	HF39	2	46	TGATACGCGCTA	RAD-F46	2167218
FHHF	HF40	5	41	TGCGCGATACTA	RAD-F41	1483371
FHHF	HF44	4	192	CAGCTGATGACT	RAD-F192	922676
FHHF	HF45	5	42	TATGCGCAGCTA	RAD-F42	1855947
FHHF	HF46	5	43	ATGCTGCAGCTA	RAD-F43	1685881
FHHF	HF47	5	44	ATGTGCACGCTA	RAD-F44	2176873
FHHF	HF48	5	45	GCTATGACGCTA	RAD-F45	871126
GHHG	GH01	9	197	GCGCATAGTACT	RAD-F197	1018653
GHHG	GH02	5	47	GCGCATATGCTA	RAD-F47	2157492
GHHG	GH03	5	48	GACTGACTGCTA	RAD-F48	1198106
GHHG	GH04	5	49	GCAGTCAGTCTA	RAD-F49	1527332
GHHG	GH05	5	50	TCTGCAGCAGTA	RAD-F50	2168564
GHHG	GH06	9	198	GTACTAGCAGCT	RAD-F198	299884
GHHG	GH07	9	199	GACTGCATAGCT	RAD-F199	314467
GHHG	GH08	5	53	CAGCTGCTAGTA	RAD-F53	2086835
GHHG	GH09	5	54	GACGCTCTAGTA	RAD-F54	2028398
GHHG	GH10	5	55	TAGCTGTCAGAC	RAD-F55	767139
GHHG	GH11	5	56	AGTCTATGCGAC	RAD-F56	1040428
GHHG	GH12	5	57	TGATACTGCGAC	RAD-F57	1030533
GHHG	GH13	9	200	ATGCAGCTAGCT	RAD-F200	397248
GHHG	GH14	5	59	TGTCAGACTGAC	RAD-F59	1427263
GHHG	GH16	5	61	CTACGATGTGAC	RAD-F61	1633769
GHHG	GH17	9	202	ATAGCATGCGCT	RAD-F202	412567
GHHG	GH18	9	203	AGCATAGCTGCT	RAD-F203	411019
GHHG	GH19	5	64	AGCTGCTGATAC	RAD-F64	722452
GHHG	GH20	9	204	GTGACAGACTCT	RAD-F204	409052
GHHG	GH21	5	191	GCTAGCATGACT	RAD-F191	577674
GHHG	GH22	9	205	GTACTCAGCAGT	RAD-F205	755569
GHHG	GH23	5	67	GTGATACGCTAC	RAD-F67	1236222
GHHG	GH24	5	68	CATGTGCAGTAC	RAD-F68	1279595
GHHG	GH25	5	69	GCATGTCAGTAC	RAD-F69	824138
GHHG	GH26	5	70	GTCAGCTAGTAC	RAD-F70	1309874
GHHG	GH27	5	71	TGCTGATACAGC	RAD-F71	624218
GHHG	GH28	5	72	GCTATATGCAGC	RAD-F72	795853
GHHG	GH29	5	73	ATGCTAGTCAGC	RAD-F73	775732
GHHG	GH30	5	74	TACGATGTCAGC	RAD-F74	1408224
GHHG	GH31	5	75	TGCATGCATAGC	RAD-F75	1309271
GHHG	GH32	5	192	CAGCTGATGACT	RAD-F192	425448
GHHG	GH33	5	76	ACTGCTGATAGC	RAD-F76	1117215
GHHG	GH34	5	77	CGATATGCTAGC	RAD-F77	831133
GHHG	GH35	10	126	GTACACTGCTAG	RAD-F126	1759769
GHHG	GH36	5	79	CTGATATGACGC	RAD-F79	488430
GHHG	GH37	5	80	ATATAGCTGCGC	RAD-F80	673121
GHHG	GH39	10	125	TACATGCGCTAG	RAD-F125	913977
GHHG	GH40	10	127	CGATGACTCTAG	RAD-F127	1376365
GHHG	GH41	5	83	TAGTACGCATGC	RAD-F83	470253
GHHG	GH42	5	84	ATGACTGCATGC	RAD-F84	849625
GHHG	GH43	10	128	GCTACAGTCTAG	RAD-F128	1856849
GHHG	GH44	5	86	GTACGCATATGC	RAD-F86	412366
GHHG	GH45	5	87	GACAGTCTATGC	RAD-F87	600618
GHHG	GH46	5	88	TAGCAGTACTGC	RAD-F88	577592
GHHG	GH47	5	89	TGACATAGCTGC	RAD-F89	722170
GHHG	GH48	10	130	ATACTGTGCACG	RAD-F130	235131
GHHG	HG01	5	91	TACACGATGTGC	RAD-F91	636336
GHHG	HG02	5	92	TGTGACGACATC	RAD-F92	532234
GHHG	HG03	5	93	TCGATGAGACTC	RAD-F93	301022
GHHG	HG04	5	94	GATAGCTGACTC	RAD-F94	338260
GHHG	HG05	5	95	GTGACAGTACTC	RAD-F95	350072
GHHG	HG06	5	96	GCGATATAGCTC	RAD-F96	493303
GHHG	HG07	5	97	GATGACATGCTC	RAD-F97	290459
GHHG	HG08	5	98	AGCTATGCAGTC	RAD-F98	159256
GHHG	HG09	5	99	GATACTGCAGTC	RAD-F99	245062
GHHG	HG10	10	131	ATAGCTGTCACG	RAD-F131	487256
GHHG	HG11	5	101	AGCATGCTAGTC	RAD-F101	225952
GHHG	HG12	5	102	CTGAGACATGTC	RAD-F102	532487
GHHG	HG13	10	133	TCGACTATGACG	RAD-F133	533900
GHHG	HG14	5	104	ACGCATGATGTC	RAD-F104	601931
GHHG	HG15	5	105	GCAGACTATGTC	RAD-F105	503898
GHHG	HG16	5	106	TGCATGTCACAG	RAD-F106	1439685
GHHG	HG17	5	107	CTGCTGATACAG	RAD-F107	706007
GHHG	HG18	5	108	TCTGATACGCAG	RAD-F108	1163546
GHHG	HG19	5	109	TGACTACTGCAG	RAD-F109	782053
GHHG	HG20	5	110	ACTATGCTGCAG	RAD-F110	663143
GHHG	HG21	7	198	GTACTAGCAGCT	RAD-F198	170872
GHHG	HG22	5	111	TACAGTCTGCAG	RAD-F111	880186
GHHG	HG23	5	112	AGTCTAGCTCAG	RAD-F112	599971
GHHG	HG24	5	113	CTATGCAGTCAG	RAD-F113	566960
GHHG	HG25	5	114	CATGCTAGTCAG	RAD-F114	591017
GHHG	HG26	5	115	TCAGCATGTCAG	RAD-F115	573320
GHHG	HG27	5	116	ACTAGCTGTCAG	RAD-F116	1436351
GHHG	HG28	5	117	ACTGTCTACGAG	RAD-F117	442390
GHHG	HG29	5	118	CTCTACGATGAG	RAD-F118	1385946
GHHG	HG30	5	119	CGACTCTATGAG	RAD-F119	1061968
GHHG	HG31	5	120	CACTGTGCATAG	RAD-F120	1656550
GHHG	HG32	5	121	TGCTCACGATAG	RAD-F121	1078448
GHHG	HG33	5	122	TGCACTGACTAG	RAD-F122	836298
GHHG	HG34	5	123	TCAGTCAGCTAG	RAD-F123	2071064
GHHG	HG35	5	124	CTGACTAGCTAG	RAD-F124	1279904
GHHG	HG36	5	125	TACATGCGCTAG	RAD-F125	1162755
GHHG	HG37	5	126	GTACACTGCTAG	RAD-F126	735080
GHHG	HG38	5	127	CGATGACTCTAG	RAD-F127	562362
GHHG	HG39	5	128	GCTACAGTCTAG	RAD-F128	1047154
GHHG	HG40	10	136	CTGACTGATACG	RAD-F136	1665128
GHHG	HG41	5	130	ATACTGTGCACG	RAD-F130	161651
GHHG	HG42	5	131	ATAGCTGTCACG	RAD-F131	360168
GHHG	HG43	5	132	TGCTACATGACG	RAD-F132	124806
GHHG	HG44	5	133	TCGACTATGACG	RAD-F133	199617
GHHG	HG45	5	134	CTGATACTGACG	RAD-F134	135657
GHHG	HG46	5	135	GCTATGCATACG	RAD-F135	296379
GHHG	HG47	5	136	CTGACTGATACG	RAD-F136	933424
