# Supplementary material for: The Evolutionary Dynamics of Genetic Incompatibilities Introduced by Duplicated Genes in Arabidopsis thaliana
Source: Mol Biol Evol. 2020 Nov 28;38(4):1225–40. doi: 10.1093/molbev/msaa306 (PMC8042742; doi:10.1093/molbev/msaa306)
Supplement: msaa306_Supplementary_Data [file msaa306_supplementary_data.zip › Supplementary.Data.2.interChr.dup.genes.xlsx]

## Sheet: SupData
DupGene2: duplicated gene pair of which two copies exist on different chromosome of Col-0 and at least one copy exists in each of other seven genomes
DupGene1: only one copy in Col-0, at least one copy on different chromosome of other parental genomes, and at least one copy exists in each of other seven genomes
Dup. Type	Copy1 Chr.	Copy1 Pos.	Copy2 Chr.	Copy2 Pos.	An-1	C24	Col-0	Cvi-0	Eri-1	Kyo	Ler	Sha
DupGene2	3	13171304	5	12786068	ATAN-2G21580,ATAN-2G23500,ATAN-2G30280,ATAN-4G23380,ATAN-5G46550,ATAN-5G49740	ATC24-2G21400,ATC24-3G49900,ATC24-4G23410,ATC24-5G42010,ATC24-5G47710	AT3G32200,AT5G33806	ATCVI-2G20310,ATCVI-4G22670	ATERI-2G31490,ATERI-4G21810,ATERI-5G46530,ATERI-5G49750,ATERI-UG11010	ATKYO-2G22710,ATKYO-4G22730	ATLER-4G20480,ATLER-4G25050,ATLER-5G41600	ATSHA-3G48840
DupGene2	3	18004758	5	20552338	ATAN-3G66190,ATAN-4G51740,ATAN-4G51750,ATAN-5G72230	ATC24-3G68690,ATC24-4G54620,ATC24-5G68970	AT3G48570,AT5G50460	ATCVI-3G67720,ATCVI-4G49250,ATCVI-4G49260,ATCVI-5G70250	ATERI-3G68640,ATERI-4G50620,ATERI-5G71310	ATKYO-3G70570,ATKYO-4G51660,ATKYO-5G71450	ATLER-3G67160,ATLER-4G52230,ATLER-4G52240,ATLER-5G69080	ATSHA-3G64750,ATSHA-4G52620,ATSHA-5G73760
DupGene2	2	19441791	5	24653640	ATAN-2G68050,ATAN-3G81180,ATAN-5G84240	ATC24-2G66390,ATC24-3G83680,ATC24-5G80880	AT2G47380,AT5G61310	ATCVI-2G70660,ATCVI-3G82930,ATCVI-5G82210	ATERI-2G68630,ATERI-3G83900,ATERI-5G83320	ATKYO-2G68200,ATKYO-3G86200,ATKYO-5G83530	ATLER-2G68000,ATLER-3G82150,ATLER-5G81160	ATSHA-2G67710,ATSHA-3G79800,ATSHA-5G85790
DupGene2	4	11812481	5	6804588	ATAN-4G36750,ATAN-4G48860,ATAN-5G30650	ATC24-4G39660,ATC24-4G51660,ATC24-5G30580	AT4G22380,AT5G20160	ATCVI-4G34340,ATCVI-4G46350,ATCVI-5G30740	ATERI-4G35430,ATERI-4G47620,ATERI-5G30730	ATKYO-4G36560,ATKYO-4G48720,ATKYO-5G30470	ATLER-4G37220,ATLER-4G49320,ATLER-5G30610	ATSHA-4G37540,ATSHA-4G49610,ATSHA-5G30580
DupGene2	4	13587591	5	22265771	ATAN-4G54210,ATAN-4G54400,ATAN-4G54450,ATAN-5G77030	ATC24-4G57150,ATC24-5G73740	AT4G27070,AT5G54810	ATCVI-4G51740,ATCVI-5G75000	ATERI-4G53130,ATERI-5G76060	ATKYO-4G54240,ATKYO-4G54310,ATKYO-5G76240,ATKYO-UG10910	ATLER-4G54740,ATLER-5G73880	ATSHA-4G55150,ATSHA-5G78550
DupGene2	2	8135657	5	1696725	ATAN-2G35970,ATAN-5G15210	ATC24-2G34470,ATC24-5G15270,ATC24-5G15280	AT2G18770,AT5G05670	ATCVI-2G38480,ATCVI-5G15350,ATCVI-5G15360	ATERI-2G36800,ATERI-5G15300	ATKYO-2G36070,ATKYO-5G15250	ATLER-2G35920,ATLER-5G15300	ATSHA-2G35550,ATSHA-5G15250,ATSHA-5G15260
DupGene2	1	13308688	3	12131256	ATAN-3G45890,ATAN-3G60070	ATC24-1G48280,ATC24-3G47520,ATC24-3G61680	AT1G35820,AT3G30520	ATCVI-1G48520,ATCVI-3G46510	ATERI-1G48000,ATERI-3G47360	ATKYO-1G48150,ATKYO-3G64300	ATLER-1G48300,ATLER-3G47320,ATLER-3G61250	ATSHA-1G48270,ATSHA-3G46270,ATSHA-3G58580
DupGene2	4	13813218	5	21972653	ATAN-4G55090,ATAN-4G55100,ATAN-5G76270	ATC24-4G57790,ATC24-4G57800,ATC24-5G72980	AT4G27657,AT5G54145	ATCVI-4G52420,ATCVI-4G52430,ATCVI-5G74250	ATERI-4G53790,ATERI-5G75300	ATKYO-4G54960,ATKYO-5G75500	ATLER-4G55430,ATLER-5G73090	ATSHA-4G55810,ATSHA-5G77790
DupGene2	1	23472842	3	301207	ATAN-1G80610,ATAN-3G11010	ATC24-1G75180,ATC24-3G11040	AT1G63290,AT3G01850	ATCVI-1G77040,ATCVI-3G11010	ATERI-1G74540,ATERI-1G74550,ATERI-3G11020	ATKYO-1G75730,ATKYO-3G11030	ATLER-1G76400,ATLER-1G76410,ATLER-3G10980	ATSHA-1G77230,ATSHA-3G11030
DupGene2	4	15557386	5	2979873	ATAN-4G60260,ATAN-5G19240	ATC24-4G63020,ATC24-5G19230	AT4G32210,AT5G09600	ATCVI-4G57610,ATCVI-5G19370	ATERI-4G59020,ATERI-4G59050,ATERI-5G19320	ATKYO-4G60140,ATKYO-5G19300	ATLER-4G60690,ATLER-4G60720,ATLER-5G19310	ATSHA-4G61130,ATSHA-5G19290
DupGene2	1	1121168	5	17587194	ATAN-1G13620,ATAN-5G64490	ATC24-1G13610,ATC24-5G61290	AT1G04220,AT5G43760	ATCVI-1G13620,ATCVI-5G62540,ATCVI-5G62550	ATERI-1G13590,ATERI-5G63540	ATKYO-1G13620,ATKYO-5G63650	ATLER-1G13650,ATLER-5G61300	ATSHA-1G13620,ATSHA-5G66170
DupGene2	1	4199751	5	410658	ATAN-1G22840,ATAN-5G11210	ATC24-1G22900,ATC24-5G11270	AT1G12350,AT5G02080	ATCVI-1G22940,ATCVI-5G11230,ATCVI-UG15780	ATERI-1G22840,ATERI-5G11280	ATKYO-1G22910,ATKYO-5G11240	ATLER-1G22990,ATLER-5G11200	ATSHA-1G22890,ATSHA-5G11240
DupGene2	1	24554673	5	5712990	ATAN-1G83490,ATAN-5G27410	ATC24-1G78910,ATC24-5G27410	AT1G65960,AT5G17330	ATCVI-1G79880,ATCVI-5G27500	ATERI-1G77440,ATERI-5G27550	ATKYO-1G78630,ATKYO-5G27320	ATLER-1G79340,ATLER-5G27390,ATLER-5G27420	ATSHA-1G80180,ATSHA-5G27390
DupGene2	1	4745005	2	1052799	ATAN-1G24530,ATAN-2G13160	ATC24-1G24590,ATC24-2G12790	AT1G13860,AT2G03480	ATCVI-1G24660,ATCVI-2G12990	ATERI-1G24500,ATERI-2G12800	ATKYO-1G24580,ATKYO-2G12880	ATLER-1G24640,ATLER-2G12970	ATSHA-1G24540,ATSHA-1G24560,ATSHA-2G13070
DupGene2	1	20435309	5	11380790	ATAN-1G72190,ATAN-5G43110	ATC24-1G68070,ATC24-5G43050	AT1G54770,AT5G30495	ATCVI-1G70140,ATCVI-5G43730	ATERI-1G66380,ATERI-5G43280,ATERI-5G43300	ATKYO-1G67600,ATKYO-5G43710	ATLER-1G68390,ATLER-5G43310	ATSHA-1G69590,ATSHA-5G44350
DupGene2	1	2411092	5	1667474	ATAN-1G17610,ATAN-1G40540,ATAN-5G15100	ATC24-1G17640,ATC24-5G15180	AT1G07780,AT5G05590	ATCVI-1G17630,ATCVI-5G15230	ATERI-1G17570,ATERI-1G40590,ATERI-5G15190	ATKYO-1G17640,ATKYO-5G15150	ATLER-1G17650,ATLER-5G15190	ATSHA-5G15150
DupGene2	2	16259302	3	20249266	ATAN-2G58550,ATAN-3G72880	ATC24-2G57000,ATC24-3G75400	AT2G38940,AT3G54700	ATCVI-2G61220,ATCVI-3G74440	ATERI-2G59310,ATERI-3G75470	ATKYO-2G58810,ATKYO-2G58880,ATKYO-3G77540	ATLER-2G58580,ATLER-3G73850	ATSHA-2G58270,ATSHA-3G71490
DupGene2	2	2958706	3	15879186	ATAN-2G19030,ATAN-3G60280	ATC24-2G18700,ATC24-3G62070	AT2G07140,AT3G44120	ATCVI-2G18870,ATCVI-3G62020	ATERI-2G20030,ATERI-3G62880	ATKYO-2G19100,ATKYO-3G29780,ATKYO-3G64730	ATLER-2G18890,ATLER-3G61370	ATSHA-2G18970,ATSHA-3G58770
DupGene2	3	97973	5	4881256	ATAN-3G10340,ATAN-5G24950	ATC24-3G10350,ATC24-5G24950	AT3G01310,AT5G15070	ATCVI-3G10340,ATCVI-5G25070	ATERI-3G10340,ATERI-5G25080	ATKYO-3G10340,ATKYO-5G24930	ATLER-3G10300,ATLER-5G24960	ATSHA-3G10340,ATSHA-3G10350,ATSHA-5G24950
DupGene2	1	3166681	3	2609960	ATAN-1G19860,ATAN-3G18350	ATC24-1G19860,ATC24-3G18350	AT1G09780,AT3G08590	ATCVI-1G19820,ATCVI-3G18190	ATERI-1G19800,ATERI-3G18330	ATKYO-1G19870,ATKYO-3G18360	ATLER-1G19890,ATLER-3G18280	ATSHA-1G19840,ATSHA-3G18390
DupGene2	1	7148210	4	16702076	ATAN-1G31950,ATAN-4G63590	ATC24-1G31940,ATC24-4G66270	AT1G20630,AT4G35090	ATCVI-1G32080,ATCVI-4G60830	ATERI-1G31860,ATERI-4G62270	ATKYO-1G32000,ATKYO-4G63360	ATLER-1G32010,ATLER-4G63950	ATSHA-1G32050,ATSHA-4G64410
DupGene2	1	19455205	3	5469042	ATAN-1G69290,ATAN-3G27310	ATC24-1G65080,ATC24-3G27300	AT1G52230,AT3G16140	ATCVI-1G65930,ATCVI-3G27180	ATERI-1G63370,ATERI-3G27330	ATKYO-1G64650,ATKYO-3G27280	ATLER-1G65500,ATLER-3G27250	ATSHA-1G66730,ATSHA-3G27400
DupGene2	1	12151608	4	6323479	ATAN-1G45200,ATAN-4G33550	ATC24-1G45300,ATC24-4G36500	AT1G33490,AT4G10140	ATCVI-1G45630,ATCVI-4G31160	ATERI-1G45420,ATERI-4G32350	ATKYO-1G45670,ATKYO-4G33490	ATLER-1G45540,ATLER-4G34210	ATSHA-1G45710,ATSHA-4G34530
DupGene2	1	1630108	2	13614852	ATAN-1G15050,ATAN-2G50710	ATC24-1G15060,ATC24-2G49210	AT1G05510,AT2G31985	ATCVI-1G15040,ATCVI-2G53440	ATERI-1G14990,ATERI-2G51450	ATKYO-1G15060,ATKYO-2G51010	ATLER-1G15070,ATLER-2G50720	ATSHA-1G15050,ATSHA-2G50360
DupGene2	1	5918154	5	20535336	ATAN-1G28310,ATAN-5G72190	ATC24-1G28350,ATC24-5G68930	AT1G17280,AT5G50430	ATCVI-1G28420,ATCVI-5G70210	ATERI-1G28260,ATERI-5G71270	ATKYO-1G28330,ATKYO-5G71410	ATLER-1G28380,ATLER-5G69040	ATSHA-1G28340,ATSHA-5G73720
DupGene2	1	20648722	3	4409178	ATAN-1G72820,ATAN-3G24120	ATC24-1G68700,ATC24-3G24090	AT1G55330,AT3G13520	ATCVI-1G68620,ATCVI-3G24080	ATERI-1G67030,ATERI-3G24110	ATKYO-1G68300,ATKYO-3G24130	ATLER-1G69040,ATLER-3G24040	ATSHA-1G70260,ATSHA-3G21400
DupGene2	1	19712182	3	5215233	ATAN-1G70160,ATAN-3G26540	ATC24-1G65950,ATC24-3G26500	AT1G52930,AT3G15460	ATCVI-1G66740,ATCVI-3G26410	ATERI-1G64300,ATERI-3G26540	ATKYO-1G65550,ATKYO-3G26510	ATLER-1G66380,ATLER-3G26450	ATSHA-1G67550,ATSHA-3G19000
DupGene2	1	17010413	5	17249788	ATAN-1G62600,ATAN-5G63500	ATC24-1G58490,ATC24-5G60240	AT1G45000,AT5G43010	ATCVI-1G59500,ATCVI-5G61600	ATERI-1G56890,ATERI-5G62540	ATKYO-1G58140,ATKYO-5G62680	ATLER-1G59100,ATLER-5G60430	ATSHA-1G60300,ATSHA-5G65230
DupGene2	1	23826280	5	16666378	ATAN-1G81490,ATAN-5G61950	ATC24-1G76900,ATC24-5G58630	AT1G64190,AT5G41670	ATCVI-1G77950,ATCVI-5G60010	ATERI-1G75500,ATERI-5G60920	ATKYO-1G76660,ATKYO-5G61020	ATLER-1G77370,ATLER-5G58880	ATSHA-1G78180,ATSHA-5G63610
DupGene2	1	26344260	5	2346564	ATAN-1G87990,ATAN-5G17190	ATC24-1G83390,ATC24-5G17200	AT1G69940,AT5G07410	ATCVI-1G84380,ATCVI-5G17280	ATERI-1G81990,ATERI-5G17260	ATKYO-1G83280,ATKYO-5G17190	ATLER-1G83820,ATLER-5G17240	ATSHA-1G84640,ATSHA-5G17220
DupGene2	1	24811887	5	17523269	ATAN-1G84130,ATAN-5G64300	ATC24-1G79510,ATC24-5G61100	AT1G66500,AT5G43620	ATCVI-1G80460,ATCVI-5G62370	ATERI-1G78040,ATERI-5G63340	ATKYO-1G79230,ATKYO-5G63490	ATLER-1G79910,ATLER-5G61140	ATSHA-1G80750,ATSHA-5G66020
DupGene2	1	20942719	4	16146650	ATAN-1G73630,ATAN-4G61870	ATC24-1G69480,ATC24-4G64620	AT1G55990,AT4G33610	ATCVI-1G69430,ATCVI-4G59200	ATERI-1G67830,ATERI-4G60620	ATKYO-1G69080,ATKYO-4G61720	ATLER-1G69830,ATLER-4G62280	ATSHA-1G71080,ATSHA-4G62760
DupGene2	1	4369829	3	9869403	ATAN-1G23360,ATAN-3G39740	ATC24-1G23410,ATC24-3G39880	AT1G12820,AT3G26810	ATCVI-1G23470,ATCVI-3G39810	ATERI-1G23340,ATERI-3G39770	ATKYO-1G23420,ATKYO-3G39720	ATLER-1G23490,ATLER-3G39920	ATSHA-1G23380,ATSHA-3G39980
DupGene2	1	18371870	3	6628726	ATAN-1G66420,ATAN-3G30780	ATC24-1G62090,ATC24-3G30790	AT1G49630,AT3G19170	ATCVI-1G63050,ATCVI-3G30620	ATERI-1G60550,ATERI-3G30820	ATKYO-1G61840,ATKYO-3G30750	ATLER-1G62750,ATLER-3G30820	ATSHA-1G63900,ATSHA-3G30850
DupGene2	1	4873815	2	863163	ATAN-1G24960,ATAN-2G12600	ATC24-1G25050,ATC24-2G12310	AT1G14260,AT2G02960	ATCVI-1G25110,ATCVI-2G12490	ATERI-1G24930,ATERI-2G12290	ATKYO-1G25020,ATKYO-2G12400	ATLER-1G25060,ATLER-2G12460	ATSHA-1G25000,ATSHA-2G12580
DupGene2	1	13206757	4	6050872	ATAN-1G47970,ATAN-4G32790	ATC24-1G48080,ATC24-4G35760	AT1G35670,AT4G09570	ATCVI-1G48140,ATCVI-4G30460	ATERI-1G47820,ATERI-4G31620	ATKYO-1G47990,ATKYO-4G32790	ATLER-1G48120,ATLER-4G33500	ATSHA-1G48080,ATSHA-4G33770
DupGene2	1	2405081	2	12303932	ATAN-1G17580,ATAN-2G47020	ATC24-1G17580,ATC24-2G45580	AT1G07750,AT2G28680	ATCVI-1G17580,ATCVI-2G49740	ATERI-1G17540,ATERI-2G47830	ATKYO-1G17610,ATKYO-2G47330	ATLER-1G17620,ATLER-2G47030	ATSHA-1G17590,ATSHA-2G46690
DupGene2	1	1961369	2	13175872	ATAN-1G16100,ATAN-2G49450	ATC24-1G16110,ATC24-2G47990	AT1G06430,AT2G30950	ATCVI-1G16090,ATCVI-2G52210	ATERI-1G16030,ATERI-2G50250	ATKYO-1G16120,ATKYO-2G49780	ATLER-1G16140,ATLER-2G49490	ATSHA-1G16130,ATSHA-2G49140
DupGene2	1	21099722	4	17174797	ATAN-1G74140,ATAN-4G64940	ATC24-1G70020,ATC24-4G67680	AT1G56360,AT4G36350	ATCVI-1G70720,ATCVI-4G62170	ATERI-1G68310,ATERI-4G63640	ATKYO-1G69670,ATKYO-4G64720	ATLER-1G70320,ATLER-4G65320	ATSHA-1G71610,ATSHA-4G65760
DupGene2	1	1653278	2	13594805	ATAN-1G15110,ATAN-2G50660	ATC24-1G15120,ATC24-2G49160	AT1G05570,AT2G31960	ATCVI-1G15100,ATCVI-2G53390	ATERI-1G15050,ATERI-2G51400	ATKYO-1G15120,ATKYO-2G50960	ATLER-1G15150,ATLER-2G50670	ATSHA-1G15130,ATSHA-2G50310
DupGene2	1	137351	5	1962195	ATAN-1G10370,ATAN-5G16060	ATC24-1G10350,ATC24-5G16120	AT1G01350,AT5G06420	ATCVI-1G10340,ATCVI-5G16210	ATERI-1G10350,ATERI-5G16150	ATKYO-1G10380,ATKYO-5G16100	ATLER-1G10380,ATLER-5G16150	ATSHA-1G10360,ATSHA-5G16100
DupGene2	1	10148658	4	8377320	ATAN-1G40160,ATAN-4G39520	ATC24-1G40170,ATC24-4G42230	AT1G29060,AT4G14600	ATCVI-1G40420,ATCVI-4G36940	ATERI-1G40210,ATERI-4G38080	ATKYO-1G40340,ATKYO-4G39210	ATLER-1G40500,ATLER-4G39870	ATSHA-1G40550,ATSHA-4G40220
DupGene2	1	23557209	5	16505483	ATAN-1G80760,ATAN-5G61450	ATC24-1G76140,ATC24-5G58160	AT1G63500,AT5G41260	ATCVI-1G77180,ATCVI-5G59560	ATERI-1G74780,ATERI-5G60450	ATKYO-1G75880,ATKYO-5G60520	ATLER-1G76640,ATLER-5G58340	ATSHA-1G77380,ATSHA-5G63150
DupGene2	1	10465342	2	14520386	ATAN-1G41150,ATAN-2G53500	ATC24-1G41140,ATC24-2G52000	AT1G29890,AT2G34410	ATCVI-1G41410,ATCVI-2G56160	ATERI-1G41170,ATERI-2G54250	ATKYO-1G41430,ATKYO-2G53760	ATLER-1G41440,ATLER-2G53530	ATSHA-1G41560,ATSHA-2G53190
DupGene2	1	9166594	2	18985154	ATAN-1G37380,ATAN-2G66760	ATC24-1G37360,ATC24-2G65110	AT1G26530,AT2G46230	ATCVI-1G37470,ATCVI-2G69340	ATERI-1G37350,ATERI-2G67340	ATKYO-1G37430,ATKYO-2G66920	ATLER-1G37560,ATLER-2G66700	ATSHA-1G37740,ATSHA-2G66370
DupGene2	1	3501465	2	16501053	ATAN-1G20780,ATAN-2G59200	ATC24-1G20800,ATC24-2G57650	AT1G10588,AT2G39540	ATCVI-1G20780,ATCVI-2G61850	ATERI-1G20710,ATERI-2G59960	ATKYO-1G20800,ATKYO-2G59510	ATLER-1G20900,ATLER-2G59230	ATSHA-1G20770,ATSHA-2G58900
DupGene2	1	17807434	3	5967779	ATAN-1G64850,ATAN-3G28780	ATC24-1G60600,ATC24-3G28790	AT1G48230,AT3G17430	ATCVI-1G61530,ATCVI-3G28600	ATERI-1G59050,ATERI-3G28780	ATKYO-1G60240,ATKYO-3G28730	ATLER-1G61160,ATLER-3G28690	ATSHA-1G62160,ATSHA-3G28850
DupGene2	1	17320060	5	17160122	ATAN-1G63440,ATAN-5G63250	ATC24-1G59340,ATC24-5G59960	AT1G47250,AT5G42790	ATCVI-1G60200,ATCVI-5G61330	ATERI-1G57650,ATERI-5G62270	ATKYO-1G58950,ATKYO-5G62390	ATLER-1G59820,ATLER-5G60160	ATSHA-1G61010,ATSHA-5G64990
DupGene2	1	8079835	4	6277682	ATAN-1G34430,ATAN-4G33440	ATC24-1G34380,ATC24-4G36390	AT1G22840,AT4G10040	ATCVI-1G34510,ATCVI-4G31040	ATERI-1G34310,ATERI-4G32210	ATKYO-1G34430,ATKYO-4G33380	ATLER-1G34420,ATLER-4G34110	ATSHA-1G34520,ATSHA-4G34380
DupGene2	1	20758826	3	4352345	ATAN-1G73080,ATAN-3G23900	ATC24-1G68950,ATC24-3G23870	AT1G55570,AT3G13390	ATCVI-1G68870,ATCVI-3G23860	ATERI-1G67280,ATERI-3G23890	ATKYO-1G68550,ATKYO-3G23910	ATLER-1G69290,ATLER-3G23820	ATSHA-1G70530,ATSHA-3G21630
DupGene2	1	17097071	5	17235831	ATAN-1G62810,ATAN-5G63450	ATC24-1G58680,ATC24-5G60190	AT1G45170,AT5G42960	ATCVI-1G59700,ATCVI-5G61550	ATERI-1G57090,ATERI-5G62490	ATKYO-1G58450,ATKYO-5G62630	ATLER-1G59300,ATLER-5G60380	ATSHA-1G60480,ATSHA-5G65180
DupGene2	1	11606849	2	14922122	ATAN-1G43820,ATAN-2G54720	ATC24-1G43900,ATC24-2G53190	AT1G32210,AT2G35520	ATCVI-1G44210,ATCVI-2G57340	ATERI-1G43920,ATERI-2G55430	ATKYO-1G44210,ATKYO-2G54960	ATLER-1G44110,ATLER-2G54710	ATSHA-1G44280,ATSHA-2G54390
DupGene2	1	27336295	2	7164170	ATAN-1G90690,ATAN-2G33340	ATC24-1G86090,ATC24-2G31940	AT1G72590,AT2G16530	ATCVI-1G87060,ATCVI-2G35740	ATERI-1G84690,ATERI-2G34290	ATKYO-1G85960,ATKYO-2G33500	ATLER-1G86520,ATLER-2G33330	ATSHA-1G87300,ATSHA-2G33000
DupGene2	1	6986754	2	10949232	ATAN-1G31470,ATAN-2G43820	ATC24-1G31450,ATC24-2G42380	AT1G20140,AT2G25700	ATCVI-1G31580,ATCVI-2G46470	ATERI-1G31360,ATERI-2G44590	ATKYO-1G31510,ATKYO-2G44120	ATLER-1G31520,ATLER-2G43840	ATSHA-1G31540,ATSHA-2G43550
DupGene2	1	11086656	2	14758640	ATAN-1G42520,ATAN-2G54150	ATC24-1G42590,ATC24-2G52630	AT1G31070,AT2G35020	ATCVI-1G42820,ATCVI-2G56780	ATERI-1G42550,ATERI-2G54870	ATKYO-1G42820,ATKYO-2G54400	ATLER-1G42830,ATLER-2G54150	ATSHA-1G43040,ATSHA-2G53830
DupGene2	1	19643922	3	5291936	ATAN-1G69930,ATAN-3G26740	ATC24-1G65720,ATC24-3G26740	AT1G52730,AT3G15610	ATCVI-1G66530,ATCVI-3G26620	ATERI-1G64050,ATERI-3G26770	ATKYO-1G65310,ATKYO-3G26710	ATLER-1G66170,ATLER-3G26690	ATSHA-1G67340,ATSHA-3G26840
DupGene2	1	3344678	4	8589446	ATAN-1G20320,ATAN-4G40170	ATC24-1G20330,ATC24-4G42830	AT1G10190,AT4G15050	ATCVI-1G20320,ATCVI-4G37610	ATERI-1G20260,ATERI-4G38750	ATKYO-1G20340,ATKYO-4G39890	ATLER-1G20430,ATLER-4G40510	ATSHA-1G20310,ATSHA-4G40860
DupGene2	1	4453652	3	9651586	ATAN-1G23630,ATAN-3G39120	ATC24-1G23700,ATC24-3G39280	AT1G13060,AT3G26340	ATCVI-1G23730,ATCVI-3G39240	ATERI-1G23600,ATERI-3G39170	ATKYO-1G23680,ATKYO-3G39120	ATLER-1G23750,ATLER-3G39270	ATSHA-1G23650,ATSHA-3G39340
DupGene2	1	11683131	2	14896554	ATAN-1G44080,ATAN-2G54610	ATC24-1G44150,ATC24-2G53080	AT1G32380,AT2G35390	ATCVI-1G44450,ATCVI-2G57230	ATERI-1G44230,ATERI-2G55320	ATKYO-1G44500,ATKYO-2G54850	ATLER-1G44360,ATLER-2G54600	ATSHA-1G44470,ATSHA-2G54280
DupGene2	1	7920414	4	11712684	ATAN-1G34030,ATAN-4G48460	ATC24-1G33970,ATC24-4G51260	AT1G22430,AT4G22110	ATCVI-1G34120,ATCVI-4G45970	ATERI-1G33930,ATERI-4G47220	ATKYO-1G34050,ATKYO-4G48330	ATLER-1G34040,ATLER-4G48920	ATSHA-1G34140,ATSHA-4G49190
DupGene2	1	28140874	3	17788104	ATAN-1G93220,ATAN-3G65630	ATC24-1G88610,ATC24-3G68150	AT1G74920,AT3G48170	ATCVI-1G89690,ATCVI-3G67120	ATERI-1G87300,ATERI-3G68070	ATKYO-1G88490,ATKYO-3G69990	ATLER-1G89090,ATLER-3G66580	ATSHA-1G89860,ATSHA-3G64170
DupGene2	1	4640262	3	9297063	ATAN-1G24150,ATAN-3G38080	ATC24-1G24210,ATC24-3G38290	AT1G13560,AT3G25585	ATCVI-1G24270,ATCVI-3G38280	ATERI-1G24110,ATERI-3G38140	ATKYO-1G24190,ATKYO-3G38100	ATLER-1G24260,ATLER-3G38210	ATSHA-1G24180,ATSHA-3G38270
DupGene2	1	10224026	2	14426751	ATAN-1G40360,ATAN-2G53120	ATC24-1G40370,ATC24-2G51620	AT1G29250,AT2G34160	ATCVI-1G40630,ATCVI-2G55790	ATERI-1G40410,ATERI-2G53880	ATKYO-1G40600,ATKYO-2G53390	ATLER-1G40700,ATLER-2G53160	ATSHA-1G40760,ATSHA-2G52820
DupGene2	1	19632583	3	5306885	ATAN-1G69870,ATAN-3G26790	ATC24-1G65690,ATC24-3G26790	AT1G52700,AT3G15650	ATCVI-1G66460,ATCVI-3G26670	ATERI-1G64020,ATERI-3G26820	ATKYO-1G65230,ATKYO-3G26760	ATLER-1G66110,ATLER-3G26740	ATSHA-1G67310,ATSHA-3G26890
DupGene2	1	20726816	3	4381093	ATAN-1G73010,ATAN-3G24040	ATC24-1G68880,ATC24-3G24010	AT1G55520,AT3G13445	ATCVI-1G68800,ATCVI-3G24000	ATERI-1G67210,ATERI-3G24030	ATKYO-1G68480,ATKYO-3G24050	ATLER-1G69220,ATLER-3G23960	ATSHA-1G70460,ATSHA-3G21480
DupGene2	1	853277	4	1330545	ATAN-1G12700,ATAN-4G13930	ATC24-1G12690,ATC24-4G13920	AT1G03440,AT4G03010	ATCVI-1G12690,ATCVI-4G13710	ATERI-1G12680,ATERI-4G13930	ATKYO-1G12710,ATKYO-4G13990	ATLER-1G12730,ATLER-4G14230	ATSHA-1G12700,ATSHA-4G14120
DupGene2	1	2937966	3	1604766	ATAN-1G19070,ATAN-3G15210	ATC24-1G19090,ATC24-3G15200	AT1G09100,AT3G05530	ATCVI-1G19040,ATCVI-3G15110	ATERI-1G19020,ATERI-3G15220	ATKYO-1G19090,ATKYO-3G15240	ATLER-1G19110,ATLER-3G15150	ATSHA-1G19070,ATSHA-3G15220
DupGene2	1	19502500	3	5415006	ATAN-1G69450,ATAN-3G27140	ATC24-1G65240,ATC24-3G27140	AT1G52360,AT3G15980	ATCVI-1G66090,ATCVI-3G27020	ATERI-1G63550,ATERI-3G27170	ATKYO-1G64810,ATKYO-3G27110	ATLER-1G65690,ATLER-3G27090	ATSHA-1G66910,ATSHA-3G27240
DupGene2	1	10825527	4	12921961	ATAN-1G41900,ATAN-4G52070	ATC24-1G41880,ATC24-4G54950	AT1G30560,AT4G25220	ATCVI-1G42210,ATCVI-4G49570	ATERI-1G41940,ATERI-4G50950	ATKYO-1G42200,ATKYO-4G52000	ATLER-1G42220,ATLER-4G52580	ATSHA-1G42430,ATSHA-4G52950
DupGene2	1	19670776	4	8384328	ATAN-1G70030,ATAN-4G39550	ATC24-1G65830,ATC24-4G42250	AT1G52825,AT4G14615	ATCVI-1G66640,ATCVI-4G36960	ATERI-1G64160,ATERI-4G38110	ATKYO-1G65410,ATKYO-4G39250	ATLER-1G66270,ATLER-4G39900	ATSHA-1G67440,ATSHA-4G40260
DupGene2	1	10585413	2	14569900	ATAN-1G41420,ATAN-2G53690	ATC24-1G41390,ATC24-2G52190	AT1G30120,AT2G34590	ATCVI-1G41670,ATCVI-2G56350	ATERI-1G41430,ATERI-2G54440	ATKYO-1G41690,ATKYO-2G53950	ATLER-1G41710,ATLER-2G53720	ATSHA-1G41850,ATSHA-2G53380
DupGene2	1	4947483	2	673447	ATAN-1G25180,ATAN-2G12130	ATC24-1G25270,ATC24-2G11810	AT1G14450,AT2G02510	ATCVI-1G25330,ATCVI-2G12000	ATERI-1G25150,ATERI-2G11740	ATKYO-1G25240,ATKYO-2G11890	ATLER-1G25280,ATLER-2G11940	ATSHA-1G25220,ATSHA-2G11980
DupGene2	1	5467337	4	169203	ATAN-1G26850,ATAN-4G10680	ATC24-1G26910,ATC24-4G10650	AT1G15910,AT4G00380	ATCVI-1G26990,ATCVI-4G10600	ATERI-1G26790,ATERI-4G10580	ATKYO-1G26870,ATKYO-4G10640	ATLER-1G26920,ATLER-4G10910	ATSHA-1G26860,ATSHA-4G10930
DupGene2	1	19855884	3	5057040	ATAN-1G70480,ATAN-3G25970	ATC24-1G66320,ATC24-3G25920	AT1G53240,AT3G15020	ATCVI-1G67060,ATCVI-3G25840	ATERI-1G64610,ATERI-3G25980	ATKYO-1G65870,ATKYO-3G25970	ATLER-1G66710,ATLER-3G25890	ATSHA-1G67860,ATSHA-3G19560
DupGene2	1	19585245	3	5332154	ATAN-1G69660,ATAN-3G26870	ATC24-1G65480,ATC24-3G26870	AT1G52570,AT3G15730	ATCVI-1G66320,ATCVI-3G26750	ATERI-1G63790,ATERI-3G26900	ATKYO-1G65030,ATKYO-3G26840	ATLER-1G65920,ATLER-3G26820	ATSHA-1G67130,ATSHA-3G26970
DupGene2	1	20755500	3	4356281	ATAN-1G73070,ATAN-3G23910	ATC24-1G68940,ATC24-3G23880	AT1G55560,AT3G13400	ATCVI-1G68860,ATCVI-3G23870	ATERI-1G67270,ATERI-3G23900	ATKYO-1G68540,ATKYO-3G23920	ATLER-1G69280,ATLER-3G23830	ATSHA-1G70520,ATSHA-3G21620
DupGene2	1	698361	3	23261692	ATAN-1G12210,ATAN-3G81870	ATC24-1G12200,ATC24-3G84280	AT1G03020,AT3G62930	ATCVI-1G12210,ATCVI-3G83510	ATERI-1G12190,ATERI-3G84550	ATKYO-1G12220,ATKYO-3G86730	ATLER-1G12240,ATLER-3G82790	ATSHA-1G12220,ATSHA-3G80400
DupGene2	1	19591549	3	5324174	ATAN-1G69690,ATAN-3G26850	ATC24-1G65510,ATC24-3G26850	AT1G52600,AT3G15710	ATCVI-1G66350,ATCVI-3G26730	ATERI-1G63820,ATERI-3G26880	ATKYO-1G65060,ATKYO-3G26820	ATLER-1G65950,ATLER-3G26800	ATSHA-1G67160,ATSHA-3G26950
DupGene2	1	2575434	2	11865763	ATAN-1G18150,ATAN-2G46110	ATC24-1G18170,ATC24-2G44680	AT1G08200,AT2G27860	ATCVI-1G18120,ATCVI-2G48860	ATERI-1G18100,ATERI-2G46950	ATKYO-1G18170,ATKYO-2G46440	ATLER-1G18190,ATLER-2G46130	ATSHA-1G18140,ATSHA-2G45840
DupGene2	1	4393521	3	9796037	ATAN-1G23460,ATAN-3G39550	ATC24-1G23510,ATC24-3G39670	AT1G12900,AT3G26650	ATCVI-1G23570,ATCVI-3G39620	ATERI-1G23440,ATERI-3G39570	ATKYO-1G23520,ATKYO-3G39520	ATLER-1G23590,ATLER-3G39720	ATSHA-1G23480,ATSHA-3G39760
DupGene2	1	10856733	4	11030766	ATAN-1G41960,ATAN-4G46800	ATC24-1G41940,ATC24-4G49510	AT1G30620,AT4G20460	ATCVI-1G42270,ATCVI-4G44020	ATERI-1G42000,ATERI-4G45500	ATKYO-1G42260,ATKYO-4G46410	ATLER-1G42280,ATLER-4G47100	ATSHA-1G42490,ATSHA-4G47370
DupGene2	1	17875908	3	6035697	ATAN-1G64980,ATAN-3G29040	ATC24-1G60740,ATC24-3G29050	AT1G48370,AT3G17650	ATCVI-1G61730,ATCVI-3G28860	ATERI-1G59200,ATERI-3G29040	ATKYO-1G60440,ATKYO-3G28990	ATLER-1G61310,ATLER-3G29050	ATSHA-1G62010,ATSHA-3G29110
DupGene2	1	24055207	2	8418985	ATAN-1G82230,ATAN-2G36700	ATC24-1G77580,ATC24-2G35260	AT1G64760,AT2G19440	ATCVI-1G78610,ATCVI-2G39300	ATERI-1G76150,ATERI-2G37590	ATKYO-1G77300,ATKYO-2G36790	ATLER-1G78030,ATLER-2G36630	ATSHA-1G78820,ATSHA-2G36340
DupGene2	1	20801517	4	138146	ATAN-1G73200,ATAN-4G10580	ATC24-1G69060,ATC24-4G10550	AT1G55660,AT4G00315	ATCVI-1G68980,ATCVI-4G10500	ATERI-1G67400,ATERI-4G10480	ATKYO-1G68650,ATKYO-4G10540	ATLER-1G69400,ATLER-4G10810	ATSHA-1G70650,ATSHA-4G10830
DupGene2	1	24981350	2	15260605	ATAN-1G84580,ATAN-2G55790	ATC24-1G79990,ATC24-2G54250	AT1G66950,AT2G36380	ATCVI-1G80930,ATCVI-2G58420	ATERI-1G78520,ATERI-2G56510	ATKYO-1G79820,ATKYO-2G56040	ATLER-1G80360,ATLER-2G55790	ATSHA-1G81210,ATSHA-2G55460
DupGene2	1	25492138	4	18032255	ATAN-1G85750,ATAN-4G67380	ATC24-1G81160,ATC24-4G70150	AT1G68000,AT4G38570	ATCVI-1G82110,ATCVI-4G64660	ATERI-1G79700,ATERI-4G66160	ATKYO-1G81040,ATKYO-4G67140	ATLER-1G81530,ATLER-4G67820	ATSHA-1G82410,ATSHA-4G68220
DupGene2	1	1352782	2	13882826	ATAN-1G14280,ATAN-2G51480	ATC24-1G14260,ATC24-2G49980	AT1G04810,AT2G32730	ATCVI-1G14250,ATCVI-2G54180	ATERI-1G14220,ATERI-2G52220	ATKYO-1G14250,ATKYO-2G51770	ATLER-1G14290,ATLER-2G51500	ATSHA-1G14280,ATSHA-2G51150
DupGene2	1	11218746	2	14981493	ATAN-1G42860,ATAN-2G54880	ATC24-1G42960,ATC24-2G53350	AT1G31340,AT2G35635	ATCVI-1G43190,ATCVI-2G57490	ATERI-1G42910,ATERI-2G55600	ATKYO-1G43200,ATKYO-2G55130	ATLER-1G43200,ATLER-2G54880	ATSHA-1G43380,ATSHA-2G54540
DupGene2	1	1859337	2	13369626	ATAN-1G15770,ATAN-2G49980	ATC24-1G15780,ATC24-2G48490	AT1G06130,AT2G31350	ATCVI-1G15760,ATCVI-2G52710	ATERI-1G15700,ATERI-2G50750	ATKYO-1G15790,ATKYO-2G50280	ATLER-1G15810,ATLER-2G49990	ATSHA-1G15790,ATSHA-2G49640
DupGene2	1	18705654	3	7003605	ATAN-1G67270,ATAN-3G31780	ATC24-1G62980,ATC24-3G31800	AT1G50490,AT3G20060	ATCVI-1G63940,ATCVI-3G31630	ATERI-1G61460,ATERI-3G31830	ATKYO-1G62730,ATKYO-3G31750	ATLER-1G63630,ATLER-3G31810	ATSHA-1G64790,ATSHA-3G31850
DupGene2	1	2598918	2	11587784	ATAN-1G18210,ATAN-2G45300	ATC24-1G18230,ATC24-2G43870	AT1G08260,AT2G27120	ATCVI-1G18180,ATCVI-2G47960	ATERI-1G18160,ATERI-2G46120	ATKYO-1G18230,ATKYO-2G45600	ATLER-1G18250,ATLER-2G45330	ATSHA-1G18200,ATSHA-2G45010
DupGene2	1	89253	4	4799210	ATAN-1G10210,ATAN-4G28630	ATC24-1G10200,ATC24-4G31570	AT1G01210,AT4G07950	ATCVI-1G10200,ATCVI-4G28160	ATERI-1G10210,ATERI-4G27060	ATKYO-1G10220,ATKYO-4G28330	ATLER-1G10220,ATLER-4G30230	ATSHA-1G10220,ATSHA-4G29320
DupGene2	1	19459039	3	5465215	ATAN-1G69310,ATAN-3G27290	ATC24-1G65100,ATC24-3G27280	AT1G52245,AT3G16120	ATCVI-1G65950,ATCVI-3G27160	ATERI-1G63390,ATERI-3G27310	ATKYO-1G64670,ATKYO-3G27260	ATLER-1G65520,ATLER-3G27230	ATSHA-1G66750,ATSHA-3G27380
DupGene2	1	1190342	5	17391500	ATAN-1G13830,ATAN-5G63930	ATC24-1G13820,ATC24-5G60670	AT1G04410,AT5G43330	ATCVI-1G13810,ATCVI-5G62000	ATERI-1G13780,ATERI-5G62960	ATKYO-1G13810,ATKYO-5G63120	ATLER-1G13840,ATLER-5G60810	ATSHA-1G13830,ATSHA-5G65660
DupGene2	1	23668445	5	16539126	ATAN-1G81060,ATAN-5G61550	ATC24-1G76440,ATC24-5G58260	AT1G63800,AT5G41340	ATCVI-1G77500,ATCVI-5G59670	ATERI-1G75080,ATERI-5G60560	ATKYO-1G76180,ATKYO-5G60660	ATLER-1G76920,ATLER-5G58510	ATSHA-1G77680,ATSHA-5G63250
DupGene2	1	18283399	3	6509828	ATAN-1G66170,ATAN-3G30460	ATC24-1G61820,ATC24-3G30470	AT1G49400,AT3G18880	ATCVI-1G62810,ATCVI-3G30280	ATERI-1G60280,ATERI-3G30460	ATKYO-1G61600,ATKYO-3G30420	ATLER-1G62490,ATLER-3G30490	ATSHA-1G63650,ATSHA-3G30510
DupGene2	1	20255772	3	22017276	ATAN-1G71670,ATAN-3G78140	ATC24-1G67530,ATC24-3G80630	AT1G54250,AT3G59600	ATCVI-1G68230,ATCVI-3G79690	ATERI-1G65810,ATERI-3G80890	ATKYO-1G67070,ATKYO-3G82890	ATLER-1G67860,ATLER-3G79170	ATSHA-1G69030,ATSHA-3G76800
DupGene2	1	20241649	3	4614245	ATAN-1G71610,ATAN-3G24720	ATC24-1G67460,ATC24-3G24690	AT1G54210,AT3G13970	ATCVI-1G68170,ATCVI-3G24690	ATERI-1G65750,ATERI-3G24710	ATKYO-1G67010,ATKYO-3G24740	ATLER-1G67800,ATLER-3G24660	ATSHA-1G68970,ATSHA-3G20770
DupGene2	1	30359050	2	13641242	ATAN-1G99530,ATAN-2G50800	ATC24-1G94990,ATC24-2G49300	AT1G80780,AT2G32070	ATCVI-1G96000,ATCVI-2G53530	ATERI-1G93650,ATERI-2G51540	ATKYO-1G94820,ATKYO-2G51100	ATLER-1G95400,ATLER-2G50810	ATSHA-1G96200,ATSHA-2G50450
DupGene2	1	730763	4	1186778	ATAN-1G12270,ATAN-4G13560	ATC24-1G12260,ATC24-4G13530	AT1G03070,AT4G02690	ATCVI-1G12270,ATCVI-4G13330	ATERI-1G12250,ATERI-4G13570	ATKYO-1G12280,ATKYO-4G13620	ATLER-1G12300,ATLER-4G13860	ATSHA-1G12280,ATSHA-4G13760
DupGene2	1	753835	4	1229560	ATAN-1G12350,ATAN-4G13690	ATC24-1G12340,ATC24-4G13660	AT1G03130,AT4G02770	ATCVI-1G12350,ATCVI-4G13460	ATERI-1G12330,ATERI-4G13700	ATKYO-1G12360,ATKYO-4G13750	ATLER-1G12380,ATLER-4G13990	ATSHA-1G12360,ATSHA-4G13880
DupGene2	1	2332289	2	12425558	ATAN-1G17330,ATAN-2G47290	ATC24-1G17330,ATC24-2G45850	AT1G07570,AT2G28930	ATCVI-1G17330,ATCVI-2G50010	ATERI-1G17290,ATERI-2G48100	ATKYO-1G17370,ATKYO-2G47600	ATLER-1G17370,ATLER-2G47300	ATSHA-1G17340,ATSHA-2G46950
DupGene2	1	4395634	3	9793796	ATAN-1G23470,ATAN-3G39540	ATC24-1G23520,ATC24-3G39660	AT1G12910,AT3G26640	ATCVI-1G23580,ATCVI-3G39610	ATERI-1G23450,ATERI-3G39560	ATKYO-1G23530,ATKYO-3G39510	ATLER-1G23600,ATLER-3G39710	ATSHA-1G23490,ATSHA-3G39750
DupGene2	1	1105305	5	17649494	ATAN-1G13580,ATAN-5G64620	ATC24-1G13570,ATC24-5G61420	AT1G04180,AT5G43890	ATCVI-1G13580,ATCVI-5G62670	ATERI-1G13550,ATERI-5G63670	ATKYO-1G13580,ATKYO-5G63780	ATLER-1G13610,ATLER-5G61430	ATSHA-1G13580,ATSHA-5G66300
DupGene2	1	643774	2	18452132	ATAN-1G12060,ATAN-2G65170	ATC24-1G12060,ATC24-2G63560	AT1G02880,AT2G44750	ATCVI-1G12060,ATCVI-2G67800	ATERI-1G12040,ATERI-2G65810	ATKYO-1G12070,ATKYO-2G65360	ATLER-1G12090,ATLER-2G65170	ATSHA-1G12070,ATSHA-2G64840
DupGene2	1	20265029	3	4588416	ATAN-1G71710,ATAN-3G24640	ATC24-1G67570,ATC24-3G24610	AT1G54280,AT3G13900	ATCVI-1G68270,ATCVI-3G24610	ATERI-1G65850,ATERI-3G24630	ATKYO-1G67110,ATKYO-3G24660	ATLER-1G67900,ATLER-3G24580	ATSHA-1G69070,ATSHA-3G20850
DupGene2	1	20806141	3	4333486	ATAN-1G73240,ATAN-3G23850	ATC24-1G69100,ATC24-3G23820	AT1G55680,AT3G13340	ATCVI-1G69020,ATCVI-3G23810	ATERI-1G67440,ATERI-3G23840	ATKYO-1G68690,ATKYO-3G23860	ATLER-1G69440,ATLER-3G23770	ATSHA-1G70690,ATSHA-3G21680
DupGene2	1	98333	5	16800068	ATAN-1G10240,ATAN-5G62330	ATC24-1G10230,ATC24-5G59040	AT1G01230,AT5G42000	ATCVI-1G10230,ATCVI-5G60390	ATERI-1G10240,ATERI-5G61340	ATKYO-1G10250,ATKYO-5G61450	ATLER-1G10250,ATLER-5G59290	ATSHA-1G10250,ATSHA-5G64060
DupGene2	1	17174595	2	18574583	ATAN-1G63090,ATAN-2G65450	ATC24-1G58980,ATC24-2G63850	AT1G45332,AT2G45030	ATCVI-1G59890,ATCVI-2G68060	ATERI-1G57280,ATERI-2G66100	ATKYO-1G58640,ATKYO-2G65640	ATLER-1G59500,ATLER-2G65460	ATSHA-1G60670,ATSHA-2G65130
DupGene2	1	2112811	2	12977469	ATAN-1G16570,ATAN-2G48890	ATC24-1G16580,ATC24-2G47470	AT1G06890,AT2G30460	ATCVI-1G16560,ATCVI-2G51680	ATERI-1G16510,ATERI-2G49720	ATKYO-1G16600,ATKYO-2G49240	ATLER-1G16610,ATLER-2G48930	ATSHA-1G16600,ATSHA-2G48600
DupGene2	1	19143111	3	7433561	ATAN-1G68560,ATAN-3G33080	ATC24-1G64310,ATC24-3G33200	AT1G51630,AT3G21190	ATCVI-1G65140,ATCVI-3G33030	ATERI-1G62680,ATERI-3G33160	ATKYO-1G63960,ATKYO-3G33060	ATLER-1G64820,ATLER-3G33150	ATSHA-1G66030,ATSHA-3G33220
DupGene2	1	18783299	3	7117606	ATAN-1G67450,ATAN-3G32150	ATC24-1G63230,ATC24-3G32220	AT1G50700,AT3G20410	ATCVI-1G64140,ATCVI-3G32020	ATERI-1G61670,ATERI-3G32210	ATKYO-1G62930,ATKYO-3G32120	ATLER-1G63820,ATLER-3G32210	ATSHA-1G64990,ATSHA-3G32260
DupGene2	1	13641754	4	10187608	ATAN-1G49160,ATAN-4G44580	ATC24-1G49300,ATC24-4G47320	AT1G36280,AT4G18440	ATCVI-1G49420,ATCVI-4G41800	ATERI-1G48920,ATERI-4G43130	ATKYO-1G49190,ATKYO-4G44170	ATLER-1G49290,ATLER-4G44840	ATSHA-1G49060,ATSHA-4G45100
DupGene2	1	5067636	2	386256	ATAN-1G25530,ATAN-2G11390	ATC24-1G25610,ATC24-2G11080	AT1G14720,AT2G01850	ATCVI-1G25690,ATCVI-2G11240	ATERI-1G25480,ATERI-2G11050	ATKYO-1G25580,ATKYO-2G11160	ATLER-1G25610,ATLER-2G11200	ATSHA-1G25560,ATSHA-2G11260
DupGene2	1	18070111	2	18678818	ATAN-1G65470,ATAN-2G65710	ATC24-1G61250,ATC24-2G64110	AT1G48860,AT2G45300	ATCVI-1G62270,ATCVI-2G68320	ATERI-1G59700,ATERI-2G66370	ATKYO-1G61010,ATKYO-2G65910	ATLER-1G61860,ATLER-2G65720	ATSHA-1G63000,ATSHA-2G65390
DupGene2	1	7713882	3	14311016	ATAN-1G33490,ATAN-3G53990	ATC24-1G33440,ATC24-3G56880	AT1G21930,AT3G42150	ATCVI-1G33600,ATCVI-3G56240	ATERI-1G33420,ATERI-3G56800	ATKYO-1G33520,ATKYO-3G57170	ATLER-1G33520,ATLER-3G55980	ATSHA-1G33570,ATSHA-3G52130
DupGene2	1	10995444	3	21987639	ATAN-1G42320,ATAN-3G78050	ATC24-1G42290,ATC24-3G80520	AT1G30890,AT3G59500	ATCVI-1G42610,ATCVI-3G79600	ATERI-1G42350,ATERI-3G80800	ATKYO-1G42620,ATKYO-3G82800	ATLER-1G42630,ATLER-3G79080	ATSHA-1G42840,ATSHA-3G76710
DupGene2	1	14176154	2	10953890	ATAN-1G51400,ATAN-2G43830	ATC24-1G51740,ATC24-2G42390	AT1G37150,AT2G25710	ATCVI-1G50700,ATCVI-2G46480	ATERI-1G51090,ATERI-2G44600	ATKYO-1G51590,ATKYO-2G44130	ATLER-1G51330,ATLER-2G43850	ATSHA-1G51440,ATSHA-2G43560
DupGene2	1	22921771	2	9154502	ATAN-1G79140,ATAN-2G38970	ATC24-1G74480,ATC24-2G37490	AT1G62020,AT2G21390	ATCVI-1G75580,ATCVI-2G41560	ATERI-1G73090,ATERI-2G39770	ATKYO-1G74210,ATKYO-2G39210	ATLER-1G74910,ATLER-2G38870	ATSHA-1G75830,ATSHA-2G38580
DupGene2	1	50619	5	19328371	ATAN-1G10100,ATAN-5G69120	ATC24-1G10100,ATC24-5G65880	AT1G01100,AT5G47700	ATCVI-1G10100,ATCVI-5G67090	ATERI-1G10100,ATERI-5G68170	ATKYO-1G10100,ATKYO-5G68310	ATLER-1G10100,ATLER-5G65950	ATSHA-1G10100,ATSHA-5G70700
DupGene2	1	20862598	4	13386211	ATAN-1G73390,ATAN-4G53610	ATC24-1G69240,ATC24-4G56490	AT1G55810,AT4G26510	ATCVI-1G69150,ATCVI-4G51050	ATERI-1G67590,ATERI-4G52490	ATKYO-1G68840,ATKYO-4G53520	ATLER-1G69590,ATLER-4G54100	ATSHA-1G70840,ATSHA-4G54500
DupGene2	1	1323248	2	14049398	ATAN-1G14190,ATAN-2G51950	ATC24-1G14170,ATC24-2G50460	AT1G04710,AT2G33150	ATCVI-1G14160,ATCVI-2G54650	ATERI-1G14130,ATERI-2G52720	ATKYO-1G14160,ATKYO-2G52250	ATLER-1G14200,ATLER-2G52010	ATSHA-1G14180,ATSHA-2G51650
DupGene2	1	17810439	3	5971099	ATAN-1G64860,ATAN-3G28790	ATC24-1G60610,ATC24-3G28800	AT1G48240,AT3G17440	ATCVI-1G61540,ATCVI-3G28610	ATERI-1G59060,ATERI-3G28790	ATKYO-1G60250,ATKYO-3G28740	ATLER-1G61170,ATLER-3G28700	ATSHA-1G62150,ATSHA-3G28860
DupGene2	1	30122813	4	18106233	ATAN-1G98770,ATAN-4G67570	ATC24-1G94230,ATC24-4G70340	AT1G80070,AT4G38780	ATCVI-1G95250,ATCVI-4G64850	ATERI-1G92880,ATERI-4G66350	ATKYO-1G94070,ATKYO-4G67320	ATLER-1G94630,ATLER-4G68010	ATSHA-1G95450,ATSHA-4G68400
DupGene2	1	20104961	3	4765372	ATAN-1G71220,ATAN-3G25130	ATC24-1G67100,ATC24-3G25070	AT1G53850,AT3G14290	ATCVI-1G67810,ATCVI-3G25080	ATERI-1G65370,ATERI-3G25090	ATKYO-1G66630,ATKYO-3G25120	ATLER-1G67450,ATLER-3G25040	ATSHA-1G68610,ATSHA-3G20390
DupGene2	1	74274	4	359708	ATAN-1G10170,ATAN-4G11190	ATC24-1G10160,ATC24-4G11170	AT1G01170,AT4G00860	ATCVI-1G10160,ATCVI-4G11130	ATERI-1G10160,ATERI-4G11110	ATKYO-1G10170,ATKYO-4G11170	ATLER-1G10170,ATLER-4G11420	ATSHA-1G10170,ATSHA-4G11440
DupGene2	1	9530239	5	24840534	ATAN-1G38410,ATAN-5G84850	ATC24-1G38470,ATC24-5G81500	AT1G27440,AT5G61840	ATCVI-1G38530,ATCVI-5G82820	ATERI-1G38430,ATERI-5G83940	ATKYO-1G38500,ATKYO-5G84140	ATLER-1G38640,ATLER-5G81770	ATSHA-1G38740,ATSHA-5G86400
DupGene2	1	19762030	3	5178422	ATAN-1G70250,ATAN-3G26370	ATC24-1G66080,ATC24-3G26330	AT1G53035,AT3G15358	ATCVI-1G66830,ATCVI-3G26250	ATERI-1G64390,ATERI-3G26380	ATKYO-1G65650,ATKYO-3G26350	ATLER-1G66490,ATLER-3G26290	ATSHA-1G67640,ATSHA-3G19160
DupGene2	1	24143024	4	13794506	ATAN-1G82460,ATAN-4G55050	ATC24-1G77820,ATC24-4G57750	AT1G64990,AT4G27630	ATCVI-1G78840,ATCVI-4G52380	ATERI-1G76380,ATERI-4G53740	ATKYO-1G77540,ATKYO-4G54910	ATLER-1G78270,ATLER-4G55380	ATSHA-1G79060,ATSHA-4G55760
DupGene2	1	10311896	2	14475363	ATAN-1G40660,ATAN-2G53330	ATC24-1G40680,ATC24-2G51830	AT1G29470,AT2G34300	ATCVI-1G40940,ATCVI-2G56000	ATERI-1G40710,ATERI-2G54090	ATKYO-1G40930,ATKYO-2G53590	ATLER-1G41020,ATLER-2G53370	ATSHA-1G41100,ATSHA-2G53030
DupGene2	1	12637802	3	20979732	ATAN-1G46670,ATAN-3G75000	ATC24-1G46520,ATC24-3G77470	AT1G34540,AT3G56630	ATCVI-1G46920,ATCVI-3G76530	ATERI-1G46500,ATERI-3G77710	ATKYO-1G46860,ATKYO-3G79680	ATLER-1G46830,ATLER-3G76020	ATSHA-1G46830,ATSHA-3G73600
DupGene2	1	11739862	2	14891644	ATAN-1G44220,ATAN-2G54550	ATC24-1G44290,ATC24-2G53020	AT1G32470,AT2G35370	ATCVI-1G44640,ATCVI-2G57170	ATERI-1G44370,ATERI-2G55260	ATKYO-1G44640,ATKYO-2G54790	ATLER-1G44500,ATLER-2G54540	ATSHA-1G44600,ATSHA-2G54220
DupGene2	1	28585202	2	18299115	ATAN-1G94540,ATAN-2G64650	ATC24-1G89910,ATC24-2G63040	AT1G76170,AT2G44270	ATCVI-1G91010,ATCVI-2G67290	ATERI-1G88590,ATERI-2G65300	ATKYO-1G89780,ATKYO-2G64850	ATLER-1G90390,ATLER-2G64670	ATSHA-1G91140,ATSHA-2G64330
DupGene2	1	4972508	2	561968	ATAN-1G25270,ATAN-2G11820	ATC24-1G25370,ATC24-2G11520	AT1G14530,AT2G02180	ATCVI-1G25420,ATCVI-2G11700	ATERI-1G25240,ATERI-2G11440	ATKYO-1G25340,ATKYO-2G11580	ATLER-1G25370,ATLER-2G11620	ATSHA-1G25320,ATSHA-2G11670
DupGene2	1	20200486	3	20621511	ATAN-1G71510,ATAN-3G73880	ATC24-1G67360,ATC24-3G76380	AT1G54110,AT3G55600	ATCVI-1G68070,ATCVI-3G75420	ATERI-1G65650,ATERI-3G76550	ATKYO-1G66910,ATKYO-3G78570	ATLER-1G67700,ATLER-3G74900	ATSHA-1G68870,ATSHA-3G72520
DupGene2	1	12368162	4	6176153	ATAN-1G46120,ATAN-4G33180	ATC24-1G45900,ATC24-4G36120	AT1G34020,AT4G09810	ATCVI-1G46340,ATCVI-4G30780	ATERI-1G45930,ATERI-4G31970	ATKYO-1G46170,ATKYO-4G33140	ATLER-1G46270,ATLER-4G33800	ATSHA-1G46380,ATSHA-4G34130
DupGene2	1	12356901	4	6222845	ATAN-1G46080,ATAN-4G33280	ATC24-1G45860,ATC24-4G36230	AT1G33990,AT4G09900	ATCVI-1G46280,ATCVI-4G30880	ATERI-1G45890,ATERI-4G32050	ATKYO-1G46130,ATKYO-4G33230	ATLER-1G46230,ATLER-4G33900	ATSHA-1G46340,ATSHA-4G34220
DupGene2	1	18808313	3	7161437	ATAN-1G67510,ATAN-3G32260	ATC24-1G63300,ATC24-3G32330	AT1G50740,AT3G20510	ATCVI-1G64190,ATCVI-3G32130	ATERI-1G61720,ATERI-3G32320	ATKYO-1G62990,ATKYO-3G32230	ATLER-1G63870,ATLER-3G32320	ATSHA-1G65050,ATSHA-3G32370
DupGene2	1	19099469	3	7393215	ATAN-1G68420,ATAN-3G32960	ATC24-1G64170,ATC24-3G33080	AT1G51500,AT3G21090	ATCVI-1G65000,ATCVI-3G32910	ATERI-1G62540,ATERI-3G33040	ATKYO-1G63820,ATKYO-3G32940	ATLER-1G64680,ATLER-3G33030	ATSHA-1G65890,ATSHA-3G33100
DupGene2	1	20276762	3	4050650	ATAN-1G71750,ATAN-3G23080	ATC24-1G67610,ATC24-3G23040	AT1G54320,AT3G12740	ATCVI-1G69700,ATCVI-3G23080	ATERI-1G65890,ATERI-3G23070	ATKYO-1G67150,ATKYO-3G23090	ATLER-1G67940,ATLER-3G23000	ATSHA-1G69110,ATSHA-3G22470
DupGene2	1	17963580	3	6152766	ATAN-1G65210,ATAN-3G29430	ATC24-1G60980,ATC24-3G29420	AT1G48590,AT3G17980	ATCVI-1G61970,ATCVI-3G29260	ATERI-1G59440,ATERI-3G29430	ATKYO-1G60680,ATKYO-3G29370	ATLER-1G61550,ATLER-3G29440	ATSHA-1G62740,ATSHA-3G29480
DupGene2	1	27960534	5	2456443	ATAN-1G92620,ATAN-5G17590	ATC24-1G88020,ATC24-5G17610	AT1G74380,AT5G07720	ATCVI-1G89060,ATCVI-5G17700	ATERI-1G86700,ATERI-5G17660	ATKYO-1G87890,ATKYO-5G17630	ATLER-1G88480,ATLER-5G17650	ATSHA-1G89260,ATSHA-5G17640
DupGene2	1	17907701	3	6087572	ATAN-1G65050,ATAN-3G29240	ATC24-1G60820,ATC24-3G29230	AT1G48440,AT3G17780	ATCVI-1G61810,ATCVI-3G29040	ATERI-1G59280,ATERI-3G29250	ATKYO-1G60520,ATKYO-3G29180	ATLER-1G61390,ATLER-3G29250	ATSHA-1G62580,ATSHA-3G29290
DupGene2	1	17718286	3	5891222	ATAN-1G64610,ATAN-3G28560	ATC24-1G60360,ATC24-3G28550	AT1G48030,AT3G17240	ATCVI-1G61290,ATCVI-3G28370	ATERI-1G58820,ATERI-3G28560	ATKYO-1G60000,ATKYO-3G28500	ATLER-1G60920,ATLER-3G28460	ATSHA-1G62390,ATSHA-3G28630
DupGene2	1	2653261	2	11633185	ATAN-1G18370,ATAN-2G45400	ATC24-1G18390,ATC24-2G43970	AT1G08420,AT2G27210	ATCVI-1G18340,ATCVI-2G48060	ATERI-1G18320,ATERI-2G46220	ATKYO-1G18390,ATKYO-2G45700	ATLER-1G18410,ATLER-2G45430	ATSHA-1G18360,ATSHA-2G45110
DupGene2	1	19507875	4	14030110	ATAN-1G69460,ATAN-4G55890	ATC24-1G65250,ATC24-4G58580	AT1G52370,AT4G28360	ATCVI-1G66100,ATCVI-4G53210	ATERI-1G63570,ATERI-4G54570	ATKYO-1G64820,ATKYO-4G55740	ATLER-1G65700,ATLER-4G56200	ATSHA-1G66920,ATSHA-4G56590
DupGene2	1	6608725	3	4668353	ATAN-1G30370,ATAN-3G24850	ATC24-1G30360,ATC24-3G24820	AT1G19120,AT3G14080	ATCVI-1G30490,ATCVI-3G24840	ATERI-1G30280,ATERI-3G24840	ATKYO-1G30410,ATKYO-3G24870	ATLER-1G30430,ATLER-3G24790	ATSHA-1G30440,ATSHA-3G20640
DupGene2	1	4912195	2	802466	ATAN-1G25080,ATAN-2G12420	ATC24-1G25170,ATC24-2G12150	AT1G14360,AT2G02810	ATCVI-1G25230,ATCVI-2G12300	ATERI-1G25050,ATERI-2G12110	ATKYO-1G25140,ATKYO-2G12240	ATLER-1G25180,ATLER-2G12270	ATSHA-1G25120,ATSHA-2G12370
DupGene2	1	20034962	3	4816917	ATAN-1G71020,ATAN-3G25280	ATC24-1G66880,ATC24-3G25220	AT1G53660,AT3G14410	ATCVI-1G67600,ATCVI-3G25230	ATERI-1G65150,ATERI-3G25250	ATKYO-1G66410,ATKYO-3G25270	ATLER-1G67240,ATLER-3G25190	ATSHA-1G68410,ATSHA-3G20250
DupGene2	1	1719633	2	13486919	ATAN-1G15310,ATAN-2G50360	ATC24-1G15320,ATC24-2G48860	AT1G05730,AT2G31725	ATCVI-1G15300,ATCVI-2G53080	ATERI-1G15250,ATERI-2G51110	ATKYO-1G15320,ATKYO-2G50660	ATLER-1G15350,ATLER-2G50370	ATSHA-1G15330,ATSHA-2G50020
DupGene2	1	24419763	4	17487901	ATAN-1G83180,ATAN-4G65780	ATC24-1G78590,ATC24-4G68540	AT1G65660,AT4G37120	ATCVI-1G79570,ATCVI-4G63050	ATERI-1G77110,ATERI-4G64510	ATKYO-1G78320,ATKYO-4G65560	ATLER-1G79030,ATLER-4G66180	ATSHA-1G79860,ATSHA-4G66600
DupGene2	1	12655870	3	5335636	ATAN-1G46700,ATAN-3G26890	ATC24-1G46550,ATC24-3G26890	AT1G34570,AT3G15750	ATCVI-1G46950,ATCVI-3G26770	ATERI-1G46530,ATERI-3G26920	ATKYO-1G46890,ATKYO-3G26860	ATLER-1G46870,ATLER-3G26840	ATSHA-1G46870,ATSHA-3G26990
DupGene2	1	1492695	2	13772864	ATAN-1G14680,ATAN-2G51190	ATC24-1G14690,ATC24-2G49690	AT1G05170,AT2G32430	ATCVI-1G14660,ATCVI-2G53900	ATERI-1G14630,ATERI-2G51940	ATKYO-1G14680,ATKYO-2G51490	ATLER-1G14700,ATLER-2G51210	ATSHA-1G14690,ATSHA-2G50850
DupGene2	1	2200852	2	12804208	ATAN-1G16880,ATAN-2G48400	ATC24-1G16890,ATC24-2G46960	AT1G07170,AT2G30000	ATCVI-1G16880,ATCVI-2G51170	ATERI-1G16850,ATERI-2G49210	ATKYO-1G16910,ATKYO-2G48740	ATLER-1G16920,ATLER-2G48430	ATSHA-1G16910,ATSHA-2G48100
DupGene2	1	9805492	2	14199201	ATAN-1G39060,ATAN-2G52360	ATC24-1G39120,ATC24-2G50890	AT1G28110,AT2G33530	ATCVI-1G39270,ATCVI-2G55060	ATERI-1G39080,ATERI-2G53150	ATKYO-1G39200,ATKYO-2G52670	ATLER-1G39400,ATLER-2G52430	ATSHA-1G39430,ATSHA-2G52080
DupGene2	1	20570960	3	4523053	ATAN-1G72550,ATAN-3G24440	ATC24-1G68440,ATC24-3G24410	AT1G55130,AT3G13772	ATCVI-1G68350,ATCVI-3G24410	ATERI-1G66760,ATERI-3G24430	ATKYO-1G68030,ATKYO-3G24460	ATLER-1G68770,ATLER-3G24360	ATSHA-1G69990,ATSHA-3G21050
DupGene2	1	2075116	2	13047994	ATAN-1G16440,ATAN-2G49060	ATC24-1G16440,ATC24-2G47640	AT1G06750,AT2G30630	ATCVI-1G16420,ATCVI-2G51850	ATERI-1G16370,ATERI-2G49890	ATKYO-1G16460,ATKYO-2G49410	ATLER-1G16480,ATLER-2G49100	ATSHA-1G16460,ATSHA-2G48770
DupGene2	1	2278971	2	12611778	ATAN-1G17140,ATAN-2G47720	ATC24-1G17150,ATC24-2G46280	AT1G07420,AT2G29390	ATCVI-1G17140,ATCVI-2G50470	ATERI-1G17110,ATERI-2G48540	ATKYO-1G17170,ATKYO-2G48070	ATLER-1G17190,ATLER-2G47760	ATSHA-1G17150,ATSHA-2G47410
DupGene2	1	18637047	3	6939093	ATAN-1G67080,ATAN-3G31650	ATC24-1G62800,ATC24-3G31670	AT1G50310,AT3G19940	ATCVI-1G63760,ATCVI-3G31500	ATERI-1G61290,ATERI-3G31700	ATKYO-1G62530,ATKYO-3G31620	ATLER-1G63450,ATLER-3G31680	ATSHA-1G64610,ATSHA-3G31720
DupGene2	1	203267	4	568054	ATAN-1G10610,ATAN-4G11890	ATC24-1G10580,ATC24-4G11860	AT1G01560,AT4G01370	ATCVI-1G10570,ATCVI-4G11800	ATERI-1G10580,ATERI-4G11840	ATKYO-1G10610,ATKYO-4G11890	ATLER-1G10610,ATLER-4G12120	ATSHA-1G10590,ATSHA-4G12080
DupGene2	1	21029428	3	4062133	ATAN-1G73870,ATAN-3G23130	ATC24-1G69740,ATC24-3G23090	AT1G56190,AT3G12780	ATCVI-1G69660,ATCVI-3G23130	ATERI-1G68070,ATERI-3G23120	ATKYO-1G69400,ATKYO-3G23140	ATLER-1G70090,ATLER-3G23050	ATSHA-1G71330,ATSHA-3G22420
DupGene2	1	23255675	5	6599899	ATAN-1G80020,ATAN-5G29960	ATC24-1G75840,ATC24-5G29920	AT1G62800,AT5G19550	ATCVI-1G76420,ATCVI-5G30090	ATERI-1G73900,ATERI-5G30060	ATKYO-1G75070,ATKYO-5G29810	ATLER-1G75730,ATLER-5G29950	ATSHA-1G76630,ATSHA-5G29910
DupGene2	1	220097	4	161864	ATAN-1G10650,ATAN-4G10660	ATC24-1G10620,ATC24-4G10630	AT1G01600,AT4G00360	ATCVI-1G10620,ATCVI-4G10580	ATERI-1G10620,ATERI-4G10560	ATKYO-1G10650,ATKYO-4G10620	ATLER-1G10650,ATLER-4G10890	ATSHA-1G10630,ATSHA-4G10910
DupGene2	1	921441	4	1570762	ATAN-1G13000,ATAN-4G14860	ATC24-1G12990,ATC24-4G14730	AT1G03700,AT4G03540	ATCVI-1G13000,ATCVI-4G14580	ATERI-1G12980,ATERI-4G14900	ATKYO-1G13010,ATKYO-4G14830	ATLER-1G13040,ATLER-4G15160	ATSHA-1G13010,ATSHA-4G15010
DupGene2	1	2263793	2	12650868	ATAN-1G17090,ATAN-2G47930	ATC24-1G17100,ATC24-2G46490	AT1G07370,AT2G29570	ATCVI-1G17090,ATCVI-2G50690	ATERI-1G17060,ATERI-2G48750	ATKYO-1G17120,ATKYO-2G48280	ATLER-1G17140,ATLER-2G47960	ATSHA-1G17120,ATSHA-2G47620
DupGene2	1	4511513	3	9311147	ATAN-1G23790,ATAN-3G38120	ATC24-1G23850,ATC24-3G38330	AT1G13210,AT3G25610	ATCVI-1G23900,ATCVI-3G38320	ATERI-1G23760,ATERI-3G38180	ATKYO-1G23830,ATKYO-3G38140	ATLER-1G23900,ATLER-3G38250	ATSHA-1G23820,ATSHA-3G38330
DupGene2	1	197181	4	551785	ATAN-1G10590,ATAN-4G11810	ATC24-1G10560,ATC24-4G11800	AT1G01540,AT4G01330	ATCVI-1G10550,ATCVI-4G11750	ATERI-1G10560,ATERI-4G11770	ATKYO-1G10590,ATKYO-4G11810	ATLER-1G10590,ATLER-4G12050	ATSHA-1G10570,ATSHA-4G12030
DupGene2	1	19872302	3	5037101	ATAN-1G70560,ATAN-3G25900	ATC24-1G66400,ATC24-3G25850	AT1G53290,AT3G14960	ATCVI-1G67140,ATCVI-3G25770	ATERI-1G64690,ATERI-3G25910	ATKYO-1G65950,ATKYO-3G25900	ATLER-1G66790,ATLER-3G25820	ATSHA-1G67940,ATSHA-3G19630
DupGene2	1	19866141	3	5048565	ATAN-1G70530,ATAN-3G25940	ATC24-1G66370,ATC24-3G25890	AT1G53280,AT3G14990	ATCVI-1G67110,ATCVI-3G25810	ATERI-1G64660,ATERI-3G25950	ATKYO-1G65920,ATKYO-3G25940	ATLER-1G66760,ATLER-3G25860	ATSHA-1G67910,ATSHA-3G19590
DupGene2	1	17969737	3	6168256	ATAN-1G65230,ATAN-3G29470	ATC24-1G61000,ATC24-3G29460	AT1G48605,AT3G18030	ATCVI-1G61990,ATCVI-3G29300	ATERI-1G59460,ATERI-3G29470	ATKYO-1G60700,ATKYO-3G29410	ATLER-1G61570,ATLER-3G29480	ATSHA-1G62760,ATSHA-3G29520
DupGene2	1	994536	5	17754947	ATAN-1G13230,ATAN-5G64910	ATC24-1G13220,ATC24-5G61710	AT1G03905,AT5G44110	ATCVI-1G13230,ATCVI-5G62950	ATERI-1G13210,ATERI-5G63920	ATKYO-1G13240,ATKYO-5G64060	ATLER-1G13270,ATLER-5G61690	ATSHA-1G13240,ATSHA-5G66540
DupGene2	1	4609479	3	1082104	ATAN-1G24020,ATAN-3G13570	ATC24-1G24080,ATC24-3G13590	AT1G13440,AT3G04120	ATCVI-1G24130,ATCVI-3G13570	ATERI-1G23990,ATERI-3G13590	ATKYO-1G24060,ATKYO-3G13620	ATLER-1G24130,ATLER-3G13530	ATSHA-1G24050,ATSHA-3G13610
DupGene2	1	223102	4	175523	ATAN-1G10660,ATAN-4G10700	ATC24-1G10630,ATC24-4G10670	AT1G01610,AT4G00400	ATCVI-1G10630,ATCVI-4G10620	ATERI-1G10630,ATERI-4G10600	ATKYO-1G10660,ATKYO-4G10660	ATLER-1G10660,ATLER-4G10930	ATSHA-1G10640,ATSHA-4G10950
DupGene2	1	19708621	3	5227077	ATAN-1G70140,ATAN-3G26560	ATC24-1G65930,ATC24-3G26520	AT1G52910,AT3G15480	ATCVI-1G66720,ATCVI-3G26430	ATERI-1G64280,ATERI-3G26560	ATKYO-1G65530,ATKYO-3G26530	ATLER-1G66360,ATLER-3G26470	ATSHA-1G67530,ATSHA-3G18980
DupGene2	1	1485493	2	13779818	ATAN-1G14660,ATAN-2G51210	ATC24-1G14660,ATC24-2G49710	AT1G05150,AT2G32450	ATCVI-1G14640,ATCVI-2G53920	ATERI-1G14610,ATERI-2G51960	ATKYO-1G14660,ATKYO-2G51510	ATLER-1G14680,ATLER-2G51230	ATSHA-1G14670,ATSHA-2G50870
DupGene2	1	18177982	3	6323482	ATAN-1G65830,ATAN-3G29920	ATC24-1G61530,ATC24-3G29910	AT1G49140,AT3G18410	ATCVI-1G62530,ATCVI-3G29760	ATERI-1G59970,ATERI-3G29930	ATKYO-1G61300,ATKYO-3G29870	ATLER-1G62210,ATLER-3G29960	ATSHA-1G63290,ATSHA-3G29990
DupGene2	1	17800674	3	5957741	ATAN-1G64830,ATAN-3G28760	ATC24-1G60580,ATC24-3G28770	AT1G48210,AT3G17410	ATCVI-1G61510,ATCVI-3G28580	ATERI-1G59030,ATERI-3G28760	ATKYO-1G60220,ATKYO-3G28710	ATLER-1G61140,ATLER-3G28670	ATSHA-1G62180,ATSHA-3G28830
DupGene2	1	10798536	2	14641770	ATAN-1G41810,ATAN-2G53820	ATC24-1G41790,ATC24-2G52320	AT1G30490,AT2G34710	ATCVI-1G42080,ATCVI-2G56480	ATERI-1G41850,ATERI-2G54570	ATKYO-1G42110,ATKYO-2G54090	ATLER-1G42130,ATLER-2G53850	ATSHA-1G42340,ATSHA-2G53510
DupGene2	1	5251426	3	5443506	ATAN-1G26140,ATAN-3G27200	ATC24-1G26230,ATC24-3G27190	AT1G15270,AT3G16040	ATCVI-1G26290,ATCVI-3G27070	ATERI-1G26090,ATERI-3G27220	ATKYO-1G26180,ATKYO-3G27170	ATLER-1G26220,ATLER-3G27140	ATSHA-1G26160,ATSHA-3G27290
DupGene2	1	5125399	2	297353	ATAN-1G25680,ATAN-2G11140	ATC24-1G25780,ATC24-2G10860	AT1G14860,AT2G01670	ATCVI-1G25840,ATCVI-2G11020	ATERI-1G25630,ATERI-2G10820	ATKYO-1G25730,ATKYO-2G10940	ATLER-1G25770,ATLER-2G10980	ATSHA-1G25710,ATSHA-2G11010
DupGene2	1	29202274	2	9035364	ATAN-1G96240,ATAN-2G38570	ATC24-1G91650,ATC24-2G37100	AT1G77690,AT2G21050	ATCVI-1G92700,ATCVI-2G41160	ATERI-1G90330,ATERI-2G39390	ATKYO-1G91480,ATKYO-2G38820	ATLER-1G92110,ATLER-2G38490	ATSHA-1G92870,ATSHA-2G38150
DupGene2	1	18480148	3	6807086	ATAN-1G66710,ATAN-3G31280	ATC24-1G62400,ATC24-3G31300	AT1G49910,AT3G19590	ATCVI-1G63380,ATCVI-3G31130	ATERI-1G60880,ATERI-3G31330	ATKYO-1G62160,ATKYO-3G31250	ATLER-1G63070,ATLER-3G31310	ATSHA-1G64230,ATSHA-3G31350
DupGene2	1	2496740	2	12086830	ATAN-1G17930,ATAN-2G46580	ATC24-1G17960,ATC24-2G45140	AT1G08040,AT2G28310	ATCVI-1G17920,ATCVI-2G49320	ATERI-1G17890,ATERI-2G47420	ATKYO-1G17950,ATKYO-2G46890	ATLER-1G17970,ATLER-2G46590	ATSHA-1G17930,ATSHA-2G46290
DupGene2	1	11547212	4	7947267	ATAN-1G43630,ATAN-4G38090	ATC24-1G43780,ATC24-4G40960	AT1G32100,AT4G13660	ATCVI-1G44080,ATCVI-4G35690	ATERI-1G43810,ATERI-4G36760	ATKYO-1G44040,ATKYO-4G37860	ATLER-1G43990,ATLER-4G38560	ATSHA-1G44140,ATSHA-4G38870
DupGene2	2	16182351	3	20083578	ATAN-2G58310,ATAN-3G72440	ATC24-2G56760,ATC24-3G74960	AT2G38700,AT3G54250	ATCVI-2G60980,ATCVI-3G74000	ATERI-2G59070,ATERI-3G75030	ATKYO-2G58570,ATKYO-3G77090	ATLER-2G58340,ATLER-3G73400	ATSHA-2G58030,ATSHA-3G71050
DupGene2	2	8512373	4	14469201	ATAN-2G36980,ATAN-4G57080	ATC24-2G35560,ATC24-4G59780	AT2G19730,AT4G29410	ATCVI-2G39610,ATCVI-4G54360	ATERI-2G37870,ATERI-4G55760	ATKYO-2G37090,ATKYO-4G56920	ATLER-2G36920,ATLER-4G57440	ATSHA-2G36640,ATSHA-4G57800
DupGene2	2	7186765	4	16582632	ATAN-2G33400,ATAN-4G63230	ATC24-2G32000,ATC24-4G65930	AT2G16580,AT4G34760	ATCVI-2G35800,ATCVI-4G60500	ATERI-2G34360,ATERI-4G61930	ATKYO-2G33570,ATKYO-4G63020	ATLER-2G33390,ATLER-4G63600	ATSHA-2G33080,ATSHA-4G64070
DupGene2	2	11111558	4	15929001	ATAN-2G44220,ATAN-4G61210	ATC24-2G42820,ATC24-4G63970	AT2G26080,AT4G33010	ATCVI-2G46870,ATCVI-4G58540	ATERI-2G45000,ATERI-4G59970	ATKYO-2G44520,ATKYO-4G61070	ATLER-2G44240,ATLER-4G61630	ATSHA-2G43940,ATSHA-4G62100
DupGene2	2	1575020	5	13858337	ATAN-2G14650,ATAN-5G54250	ATC24-2G14160,ATC24-5G51470	AT2G04520,AT5G35680	ATCVI-2G14420,ATCVI-5G52920	ATERI-2G14260,ATERI-5G53760	ATKYO-2G14470,ATKYO-5G52540	ATLER-2G14500,ATLER-5G51270	ATSHA-2G14570,ATSHA-5G56210
DupGene2	2	9813736	4	17659748	ATAN-2G40870,ATAN-4G66300	ATC24-2G39390,ATC24-4G69090	AT2G23060,AT4G37580	ATCVI-2G43440,ATCVI-4G63610	ATERI-2G41630,ATERI-4G65040	ATKYO-2G41050,ATKYO-4G66080	ATLER-2G40850,ATLER-4G66690	ATSHA-2G40620,ATSHA-4G67120
DupGene2	2	7341805	5	4941799	ATAN-2G33830,ATAN-5G25110	ATC24-2G32410,ATC24-5G25110	AT2G16930,AT5G15220	ATCVI-2G36220,ATCVI-5G25230	ATERI-2G34750,ATERI-5G25240	ATKYO-2G34000,ATKYO-5G25090	ATLER-2G33800,ATLER-5G25120	ATSHA-2G33500,ATSHA-5G25120
DupGene2	2	6183505	4	16177867	ATAN-2G30440,ATAN-4G61980	ATC24-2G29300,ATC24-4G64730	AT2G14520,AT4G33700	ATCVI-2G33100,ATCVI-4G59310	ATERI-2G31620,ATERI-4G60730	ATKYO-2G31630,ATKYO-4G61830	ATLER-2G30690,ATLER-4G62390	ATSHA-2G30490,ATSHA-4G62870
DupGene2	2	604907	5	7914315	ATAN-2G11890,ATAN-5G33500	ATC24-2G11590,ATC24-5G33440	AT2G02290,AT5G23470	ATCVI-2G11770,ATCVI-5G33690	ATERI-2G11510,ATERI-5G33640	ATKYO-2G11660,ATKYO-5G33320	ATLER-2G11680,ATLER-5G33480	ATSHA-2G11730,ATSHA-5G33520
DupGene2	2	8814497	4	13594645	ATAN-2G37760,ATAN-4G54470	ATC24-2G36320,ATC24-4G57170	AT2G20450,AT4G27090	ATCVI-2G40320,ATCVI-4G51800	ATERI-2G38610,ATERI-4G53150	ATKYO-2G37980,ATKYO-4G54330	ATLER-2G37660,ATLER-4G54760	ATSHA-2G37390,ATSHA-4G55170
DupGene2	2	8510740	4	14472911	ATAN-2G36970,ATAN-4G57150	ATC24-2G35550,ATC24-4G59850	AT2G19720,AT4G29430	ATCVI-2G39600,ATCVI-4G54430	ATERI-2G37860,ATERI-4G55830	ATKYO-2G37080,ATKYO-4G56990	ATLER-2G36910,ATLER-4G57510	ATSHA-2G36630,ATSHA-4G57870
DupGene2	2	15491818	5	20538048	ATAN-2G56370,ATAN-5G72200	ATC24-2G54840,ATC24-5G68940	AT2G36900,AT5G50440	ATCVI-2G59050,ATCVI-5G70220	ATERI-2G57110,ATERI-5G71280	ATKYO-2G56620,ATKYO-5G71420	ATLER-2G56390,ATLER-5G69050	ATSHA-2G56070,ATSHA-5G73730
DupGene2	2	15648462	3	3778764	ATAN-2G56770,ATAN-3G22210	ATC24-2G55230,ATC24-3G22170	AT2G37270,AT3G11940	ATCVI-2G59450,ATCVI-3G22160	ATERI-2G57510,ATERI-3G22200	ATKYO-2G57020,ATKYO-3G22220	ATLER-2G56790,ATLER-3G22140	ATSHA-2G56470,ATSHA-3G23350
DupGene2	2	8120332	4	14839703	ATAN-2G35930,ATAN-4G58130	ATC24-2G34430,ATC24-4G60840	AT2G18730,AT4G30340	ATCVI-2G38440,ATCVI-4G55450	ATERI-2G36760,ATERI-4G56850	ATKYO-2G36030,ATKYO-4G57990	ATLER-2G35880,ATLER-4G58520	ATSHA-2G35510,ATSHA-4G58950
DupGene2	2	15892018	3	20026898	ATAN-2G57520,ATAN-3G72270	ATC24-2G55980,ATC24-3G74790	AT2G37975,AT3G54085	ATCVI-2G60200,ATCVI-3G73820	ATERI-2G58260,ATERI-3G74860	ATKYO-2G57770,ATKYO-3G76920	ATLER-2G57550,ATLER-3G73210	ATSHA-2G57240,ATSHA-3G70880
DupGene2	2	851727	4	1111102	ATAN-2G12560,ATAN-4G13350	ATC24-2G12270,ATC24-4G13320	AT2G02930,AT4G02520	ATCVI-2G12450,ATCVI-4G13120	ATERI-2G12220,ATERI-4G13360	ATKYO-2G12360,ATKYO-4G13410	ATLER-2G12370,ATLER-4G13650	ATSHA-2G12500,ATSHA-4G13550
DupGene2	2	10773039	4	15518458	ATAN-2G43380,ATAN-4G60150	ATC24-2G41830,ATC24-4G62880	AT2G25300,AT4G32120	ATCVI-2G45970,ATCVI-4G57510	ATERI-2G44140,ATERI-4G58910	ATKYO-2G43650,ATKYO-4G60030	ATLER-2G43370,ATLER-4G60580	ATSHA-2G43090,ATSHA-4G61020
DupGene2	2	10184648	4	14904161	ATAN-2G41810,ATAN-4G58290	ATC24-2G40270,ATC24-4G61000	AT2G23940,AT4G30500	ATCVI-2G44360,ATCVI-4G55610	ATERI-2G42570,ATERI-4G57030	ATKYO-2G42010,ATKYO-4G58150	ATLER-2G41750,ATLER-4G58710	ATSHA-2G41530,ATSHA-4G59120
DupGene2	2	124757	3	10226940	ATAN-2G10650,ATAN-3G40800	ATC24-2G10370,ATC24-3G40970	AT2G01220,AT3G27610	ATCVI-2G10500,ATCVI-3G40890	ATERI-2G10360,ATERI-3G40780	ATKYO-2G10470,ATKYO-3G40700	ATLER-2G10470,ATLER-3G40940	ATSHA-2G10540,ATSHA-3G41030
DupGene2	2	17973290	3	21937734	ATAN-2G63470,ATAN-3G77880	ATC24-2G61870,ATC24-3G80350	AT2G43240,AT3G59360	ATCVI-2G66120,ATCVI-3G79430	ATERI-2G64150,ATERI-3G80630	ATKYO-2G63690,ATKYO-3G82630	ATLER-2G63530,ATLER-3G78910	ATSHA-2G63160,ATSHA-3G76540
DupGene2	2	10284337	3	22663670	ATAN-2G42080,ATAN-3G79850	ATC24-2G40560,ATC24-3G82340	AT2G24190,AT3G61220	ATCVI-2G44640,ATCVI-3G81580	ATERI-2G42850,ATERI-3G82540	ATKYO-2G42290,ATKYO-3G84840	ATLER-2G42030,ATLER-3G80820	ATSHA-2G41800,ATSHA-3G78470
DupGene2	2	18160750	3	22104164	ATAN-2G64170,ATAN-3G78380	ATC24-2G62570,ATC24-3G80860	AT2G43850,AT3G59830	ATCVI-2G66800,ATCVI-3G79950	ATERI-2G64830,ATERI-3G81170	ATKYO-2G64380,ATKYO-3G83170	ATLER-2G64200,ATLER-3G79400	ATSHA-2G63850,ATSHA-3G77030
DupGene2	2	1876092	3	7017459	ATAN-2G15520,ATAN-3G31810	ATC24-2G15230,ATC24-3G31840	AT2G05180,AT3G20090	ATCVI-2G15370,ATCVI-3G31670	ATERI-2G15240,ATERI-3G31870	ATKYO-2G15380,ATKYO-3G31780	ATLER-2G15460,ATLER-3G31840	ATSHA-2G15530,ATSHA-3G31880
DupGene2	2	16659701	3	20704457	ATAN-2G59640,ATAN-3G74100	ATC24-2G58100,ATC24-3G76590	AT2G39900,AT3G55770	ATCVI-2G62290,ATCVI-3G75640	ATERI-2G60410,ATERI-3G76790	ATKYO-2G59950,ATKYO-3G78780	ATLER-2G59680,ATLER-3G75130	ATSHA-2G59370,ATSHA-3G72730
DupGene2	2	7627571	4	16858441	ATAN-2G34540,ATAN-4G64030	ATC24-2G33110,ATC24-4G66720	AT2G17530,AT4G35500	ATCVI-2G36990,ATCVI-4G61260	ATERI-2G35430,ATERI-4G62710	ATKYO-2G34660,ATKYO-4G63800	ATLER-2G34550,ATLER-4G64410	ATSHA-2G34210,ATSHA-4G64850
DupGene2	2	19401452	3	23059038	ATAN-2G67920,ATAN-3G81090	ATC24-2G66260,ATC24-3G83580	AT2G47250,AT3G62310	ATCVI-2G70530,ATCVI-3G82850	ATERI-2G68500,ATERI-3G83810	ATKYO-2G68070,ATKYO-3G86110	ATLER-2G67870,ATLER-3G82060	ATSHA-2G67580,ATSHA-3G79710
DupGene2	2	10365408	4	15154121	ATAN-2G42290,ATAN-4G59060	ATC24-2G40770,ATC24-4G61770	AT2G24360,AT4G31170	ATCVI-2G44850,ATCVI-4G56390	ATERI-2G43060,ATERI-4G57800	ATKYO-2G42500,ATKYO-4G58920	ATLER-2G42240,ATLER-4G59480	ATSHA-2G42010,ATSHA-4G59890
DupGene2	2	19630249	3	23284596	ATAN-2G68670,ATAN-3G81940	ATC24-2G67010,ATC24-3G84350	AT2G47970,AT3G63000	ATCVI-2G71290,ATCVI-3G83580	ATERI-2G69250,ATERI-3G84620	ATKYO-2G68820,ATKYO-3G86800	ATLER-2G68620,ATLER-3G82860	ATSHA-2G68330,ATSHA-3G80470
DupGene2	2	7704789	4	16981674	ATAN-2G34790,ATAN-4G64440	ATC24-2G33350,ATC24-4G67130	AT2G17730,AT4G35840	ATCVI-2G37290,ATCVI-4G61670	ATERI-2G35650,ATERI-4G63120	ATKYO-2G34890,ATKYO-4G64210	ATLER-2G34800,ATLER-4G64820	ATSHA-2G34430,ATSHA-4G65260
DupGene2	2	15213745	3	19554318	ATAN-2G55680,ATAN-3G70850	ATC24-2G54140,ATC24-3G73330	AT2G36300,AT3G52760	ATCVI-2G58310,ATCVI-3G72380	ATERI-2G56400,ATERI-3G73410	ATKYO-2G55930,ATKYO-3G75440	ATLER-2G55680,ATLER-3G71750	ATSHA-2G55350,ATSHA-3G69400
DupGene2	2	10178845	4	14895384	ATAN-2G41790,ATAN-4G58260	ATC24-2G40250,ATC24-4G60970	AT2G23910,AT4G30470	ATCVI-2G44340,ATCVI-4G55580	ATERI-2G42550,ATERI-4G57000	ATKYO-2G41990,ATKYO-4G58120	ATLER-2G41730,ATLER-4G58680	ATSHA-2G41510,ATSHA-4G59080
DupGene2	2	11698284	3	21528800	ATAN-2G45560,ATAN-3G76550	ATC24-2G44140,ATC24-3G79060	AT2G27340,AT3G58130	ATCVI-2G48300,ATCVI-3G78140	ATERI-2G46390,ATERI-3G79320	ATKYO-2G45880,ATKYO-3G81290	ATLER-2G45600,ATLER-3G77600	ATSHA-2G45280,ATSHA-3G75180
DupGene2	2	7245092	4	16654188	ATAN-2G33580,ATAN-4G63450	ATC24-2G32180,ATC24-4G66130	AT2G16700,AT4G34970	ATCVI-2G36000,ATCVI-4G60690	ATERI-2G34530,ATERI-4G62130	ATKYO-2G33760,ATKYO-4G63220	ATLER-2G33560,ATLER-4G63810	ATSHA-2G33230,ATSHA-4G64270
DupGene2	2	15558919	3	19745437	ATAN-2G56530,ATAN-3G71390	ATC24-2G55000,ATC24-3G73890	AT2G37040,AT3G53260	ATCVI-2G59210,ATCVI-3G72950	ATERI-2G57270,ATERI-3G73980	ATKYO-2G56780,ATKYO-3G76040	ATLER-2G56550,ATLER-3G72330	ATSHA-2G56230,ATSHA-3G69970
DupGene2	2	9287166	4	18299484	ATAN-2G39420,ATAN-4G68200	ATC24-2G37910,ATC24-4G70970	AT2G21770,AT4G39350	ATCVI-2G41980,ATCVI-4G65460	ATERI-2G40200,ATERI-4G66960	ATKYO-2G39620,ATKYO-4G67960	ATLER-2G39330,ATLER-4G68640	ATSHA-2G39020,ATSHA-4G69020
DupGene2	2	3172173	3	14726185	ATAN-2G19790,ATAN-3G56220	ATC24-3G58320,ATC24-4G25480	AT2G07560,AT3G42640	ATCVI-2G19650,ATCVI-3G58010	ATERI-2G20730,ATERI-3G58210	ATKYO-2G19960,ATKYO-3G59800	ATLER-2G19880,ATLER-3G56940	ATSHA-2G19740,ATSHA-3G54430
DupGene2	2	19500317	5	20731661	ATAN-2G68190,ATAN-5G72630	ATC24-2G66530,ATC24-5G69370	AT2G47510,AT5G50950	ATCVI-2G70800,ATCVI-5G70640	ATERI-2G68770,ATERI-5G71690	ATKYO-2G68340,ATKYO-5G71850	ATLER-2G68140,ATLER-5G69470	ATSHA-2G67850,ATSHA-5G74150
DupGene2	2	18978216	3	22786927	ATAN-2G66730,ATAN-3G80220	ATC24-2G65080,ATC24-3G82720	AT2G46210,AT3G61580	ATCVI-2G69310,ATCVI-3G81980	ATERI-2G67310,ATERI-3G82930	ATKYO-2G66890,ATKYO-3G85230	ATLER-2G66670,ATLER-3G81210	ATSHA-2G66340,ATSHA-3G78860
DupGene2	2	2235139	5	13766592	ATAN-2G16410,ATAN-5G54000	ATC24-2G16260,ATC24-5G51110	AT2G05840,AT5G35590	ATCVI-2G16350,ATCVI-5G52710	ATERI-2G17050,ATERI-5G53480	ATKYO-2G16310,ATKYO-5G52200	ATLER-2G16480,ATLER-5G51050	ATSHA-2G16570,ATSHA-5G55920
DupGene2	2	17302896	3	21175710	ATAN-2G61540,ATAN-3G75630	ATC24-2G59970,ATC24-3G78100	AT2G41490,AT3G57220	ATCVI-2G64180,ATCVI-3G77170	ATERI-2G62240,ATERI-3G78360	ATKYO-2G61780,ATKYO-3G80320	ATLER-2G61570,ATLER-3G76660	ATSHA-2G61240,ATSHA-3G74240
DupGene2	2	17175101	3	21082421	ATAN-2G61170,ATAN-3G75360	ATC24-2G59590,ATC24-3G77830	AT2G41210,AT3G56960	ATCVI-2G63820,ATCVI-3G76900	ATERI-2G61890,ATERI-3G78090	ATKYO-2G61430,ATKYO-3G80040	ATLER-2G61190,ATLER-3G76380	ATSHA-2G60880,ATSHA-3G73960
DupGene2	2	17822204	3	21740449	ATAN-2G62990,ATAN-3G77290	ATC24-2G61400,ATC24-3G79770	AT2G42830,AT3G58780	ATCVI-2G65640,ATCVI-3G78830	ATERI-2G63670,ATERI-3G80040	ATKYO-2G63210,ATKYO-3G82020	ATLER-2G63060,ATLER-3G78300	ATSHA-2G62680,ATSHA-3G75890
DupGene2	2	16155292	3	20062819	ATAN-2G58220,ATAN-3G72380	ATC24-2G56670,ATC24-3G74900	AT2G38630,AT3G54190	ATCVI-2G60890,ATCVI-3G73940	ATERI-2G58980,ATERI-3G74970	ATKYO-2G58480,ATKYO-3G77030	ATLER-2G58250,ATLER-3G73340	ATSHA-2G57940,ATSHA-3G70990
DupGene2	2	10182689	3	3622050	ATAN-2G41800,ATAN-3G21720	ATC24-2G40260,ATC24-3G21680	AT2G23930,AT3G11500	ATCVI-2G44350,ATCVI-3G21670	ATERI-2G42560,ATERI-3G21710	ATKYO-2G42000,ATKYO-3G21730	ATLER-2G41740,ATLER-3G21650	ATSHA-2G41520,ATSHA-3G23840
DupGene2	2	19603494	3	23266458	ATAN-2G68550,ATAN-3G81890	ATC24-2G66890,ATC24-3G84300	AT2G47870,AT3G62950	ATCVI-2G71170,ATCVI-3G83530	ATERI-2G69130,ATERI-3G84570	ATKYO-2G68700,ATKYO-3G86750	ATLER-2G68500,ATLER-3G82810	ATSHA-2G68210,ATSHA-3G80420
DupGene2	2	10346254	4	15109455	ATAN-2G42250,ATAN-4G58890	ATC24-2G40730,ATC24-4G61600	AT2G24320,AT4G31020	ATCVI-2G44810,ATCVI-4G56220	ATERI-2G43020,ATERI-4G57630	ATKYO-2G42460,ATKYO-4G58750	ATLER-2G42200,ATLER-4G59310	ATSHA-2G41970,ATSHA-4G59720
DupGene2	2	14076830	3	8670645	ATAN-2G52020,ATAN-3G36420	ATC24-2G50540,ATC24-3G36560	AT2G33210,AT3G23990	ATCVI-2G54720,ATCVI-3G36520	ATERI-2G52800,ATERI-3G36470	ATKYO-2G52330,ATKYO-3G36400	ATLER-2G52080,ATLER-3G36490	ATSHA-2G51730,ATSHA-3G36530
DupGene2	2	17154742	3	21019259	ATAN-2G61110,ATAN-3G75130	ATC24-2G59530,ATC24-3G77600	AT2G41150,AT3G56750	ATCVI-2G63760,ATCVI-3G76660	ATERI-2G61830,ATERI-3G77840	ATKYO-2G61370,ATKYO-3G79810	ATLER-2G61130,ATLER-3G76150	ATSHA-2G60820,ATSHA-3G73730
DupGene2	2	19551657	3	23223771	ATAN-2G68360,ATAN-3G81730	ATC24-2G66700,ATC24-3G84140	AT2G47690,AT3G62790	ATCVI-2G70980,ATCVI-3G83370	ATERI-2G68940,ATERI-3G84410	ATKYO-2G68510,ATKYO-3G86590	ATLER-2G68310,ATLER-3G82650	ATSHA-2G68020,ATSHA-3G80260
DupGene2	2	19540057	3	23233946	ATAN-2G68330,ATAN-3G81770	ATC24-2G66670,ATC24-3G84180	AT2G47650,AT3G62830	ATCVI-2G70950,ATCVI-3G83410	ATERI-2G68910,ATERI-3G84450	ATKYO-2G68480,ATKYO-3G86630	ATLER-2G68280,ATLER-3G82690	ATSHA-2G67990,ATSHA-3G80300
DupGene2	2	10869573	4	15643698	ATAN-2G43640,ATAN-4G60550	ATC24-2G42170,ATC24-4G63290	AT2G25540,AT4G32410	ATCVI-2G46280,ATCVI-4G57870	ATERI-2G44410,ATERI-4G59310	ATKYO-2G43930,ATKYO-4G60410	ATLER-2G43650,ATLER-4G60970	ATSHA-2G43370,ATSHA-4G61440
DupGene2	2	16153208	3	20060566	ATAN-2G58210,ATAN-3G72370	ATC24-2G56660,ATC24-3G74890	AT2G38620,AT3G54180	ATCVI-2G60880,ATCVI-3G73930	ATERI-2G58970,ATERI-3G74960	ATKYO-2G58470,ATKYO-3G77020	ATLER-2G58240,ATLER-3G73330	ATSHA-2G57930,ATSHA-3G70980
DupGene2	2	9477779	4	18512998	ATAN-2G40020,ATAN-4G68860	ATC24-2G38550,ATC24-4G71650	AT2G22310,AT4G39910	ATCVI-2G42600,ATCVI-4G66130	ATERI-2G40790,ATERI-4G67620	ATKYO-2G40210,ATKYO-4G68620	ATLER-2G39980,ATLER-4G69300	ATSHA-2G39750,ATSHA-4G69690
DupGene2	2	8861955	4	14069719	ATAN-2G37940,ATAN-4G56050	ATC24-2G36490,ATC24-4G58750	AT2G20580,AT4G28470	ATCVI-2G40500,ATCVI-4G53370	ATERI-2G38780,ATERI-4G54730	ATKYO-2G38160,ATKYO-4G55900	ATLER-2G37830,ATLER-4G56360	ATSHA-2G37560,ATSHA-4G56750
DupGene2	2	18592065	3	22380243	ATAN-2G65500,ATAN-3G79210	ATC24-2G63900,ATC24-3G81720	AT2G45080,AT3G60550	ATCVI-2G68110,ATCVI-3G80740	ATERI-2G66150,ATERI-3G81950	ATKYO-2G65690,ATKYO-3G83990	ATLER-2G65510,ATLER-3G80190	ATSHA-2G65180,ATSHA-3G77830
DupGene2	2	17893192	3	21826052	ATAN-2G63220,ATAN-3G77560	ATC24-2G61630,ATC24-3G80050	AT2G43020,AT3G59050	ATCVI-2G65870,ATCVI-3G79120	ATERI-2G63900,ATERI-3G80310	ATKYO-2G63440,ATKYO-3G82310	ATLER-2G63290,ATLER-3G78590	ATSHA-2G62910,ATSHA-3G76200
DupGene2	2	17356477	3	3200774	ATAN-2G61670,ATAN-3G20340	ATC24-2G60100,ATC24-3G20310	AT2G41630,AT3G10330	ATCVI-2G64310,ATCVI-3G20290	ATERI-2G62370,ATERI-3G20360	ATKYO-2G61910,ATKYO-3G20360	ATLER-2G61730,ATLER-3G20280	ATSHA-2G61370,ATSHA-3G25230
DupGene2	2	16600727	3	20626633	ATAN-2G59490,ATAN-3G73900	ATC24-2G57950,ATC24-3G76400	AT2G39800,AT3G55610	ATCVI-2G62140,ATCVI-3G75440	ATERI-2G60260,ATERI-3G76570	ATKYO-2G59800,ATKYO-3G78590	ATLER-2G59530,ATLER-3G74920	ATSHA-2G59210,ATSHA-3G72540
DupGene2	2	1933768	4	7857430	ATAN-2G15660,ATAN-4G37870	ATC24-2G15370,ATC24-4G40760	AT2G05310,AT4G13500	ATCVI-2G15510,ATCVI-4G35480	ATERI-2G15410,ATERI-4G36550	ATKYO-2G15510,ATKYO-4G37650	ATLER-2G15600,ATLER-4G38360	ATSHA-2G15680,ATSHA-4G38660
DupGene2	2	9165422	4	18212132	ATAN-2G38990,ATAN-4G67900	ATC24-2G37510,ATC24-4G70670	AT2G21410,AT4G39080	ATCVI-2G41580,ATCVI-4G65160	ATERI-2G39790,ATERI-4G66670	ATKYO-2G39230,ATKYO-4G67650	ATLER-2G38890,ATLER-4G68350	ATSHA-2G38600,ATSHA-4G68730
DupGene2	2	7083185	4	16512619	ATAN-2G33160,ATAN-4G63030	ATC24-2G31760,ATC24-4G65730	AT2G16370,AT4G34570	ATCVI-2G35550,ATCVI-4G60300	ATERI-2G34080,ATERI-4G61730	ATKYO-2G33300,ATKYO-4G62820	ATLER-2G33110,ATLER-4G63410	ATSHA-2G32800,ATSHA-4G63870
DupGene2	2	19018919	3	22810456	ATAN-2G66880,ATAN-3G80280	ATC24-2G65230,ATC24-3G82780	AT2G46330,AT3G61640	ATCVI-2G69450,ATCVI-3G82040	ATERI-2G67460,ATERI-3G82990	ATKYO-2G67040,ATKYO-3G85290	ATLER-2G66820,ATLER-3G81270	ATSHA-2G66490,ATSHA-3G78920
DupGene2	2	19359263	3	23044080	ATAN-2G67820,ATAN-3G81040	ATC24-2G66160,ATC24-3G83530	AT2G47160,AT3G62270	ATCVI-2G70380,ATCVI-3G82800	ATERI-2G68400,ATERI-3G83760	ATKYO-2G67970,ATKYO-3G86060	ATLER-2G67770,ATLER-3G82010	ATSHA-2G67430,ATSHA-3G79660
DupGene2	2	18955609	3	22772502	ATAN-2G66600,ATAN-3G80150	ATC24-2G64950,ATC24-3G82650	AT2G46110,AT3G61530	ATCVI-2G69180,ATCVI-3G81910	ATERI-2G67180,ATERI-3G82860	ATKYO-2G66760,ATKYO-3G85160	ATLER-2G66540,ATLER-3G81140	ATSHA-2G66210,ATSHA-3G78790
DupGene2	2	18167439	3	22110520	ATAN-2G64190,ATAN-3G78410	ATC24-2G62590,ATC24-3G80900	AT2G43870,AT3G59850	ATCVI-2G66820,ATCVI-3G79970	ATERI-2G64860,ATERI-3G81200	ATKYO-2G64400,ATKYO-3G83200	ATLER-2G64220,ATLER-3G79430	ATSHA-2G63870,ATSHA-3G77060
DupGene2	2	15369853	3	19691609	ATAN-2G56100,ATAN-3G71230	ATC24-2G54560,ATC24-3G73730	AT2G36680,AT3G53120	ATCVI-2G58730,ATCVI-3G72790	ATERI-2G56830,ATERI-3G73820	ATKYO-2G56350,ATKYO-3G75880	ATLER-2G56100,ATLER-3G72170	ATSHA-2G55770,ATSHA-3G69810
DupGene2	2	15878290	3	20007059	ATAN-2G57450,ATAN-3G72190	ATC24-2G55910,ATC24-3G74710	AT2G37940,AT3G54020	ATCVI-2G60130,ATCVI-3G73740	ATERI-2G58190,ATERI-3G74780	ATKYO-2G57700,ATKYO-3G76840	ATLER-2G57480,ATLER-3G73130	ATSHA-2G57170,ATSHA-3G70800
DupGene2	2	9489757	4	18526199	ATAN-2G40040,ATAN-4G68900	ATC24-2G38570,ATC24-4G71710	AT2G22330,AT4G39950	ATCVI-2G42630,ATCVI-4G66170	ATERI-2G40810,ATERI-4G67660	ATKYO-2G40230,ATKYO-4G68660	ATLER-2G40000,ATLER-4G69340	ATSHA-2G39790,ATSHA-4G69730
DupGene2	2	6850839	4	16459478	ATAN-2G32310,ATAN-4G62870	ATC24-2G31000,ATC24-4G65570	AT2G15730,AT4G34420	ATCVI-2G34700,ATCVI-4G60140	ATERI-2G33330,ATERI-4G61570	ATKYO-2G32550,ATKYO-4G62660	ATLER-2G32380,ATLER-4G63250	ATSHA-2G32110,ATSHA-4G63710
DupGene2	2	19199521	3	3180826	ATAN-2G67340,ATAN-3G20290	ATC24-2G65690,ATC24-3G20260	AT2G46720,AT3G10280	ATCVI-2G69900,ATCVI-3G20240	ATERI-2G67920,ATERI-3G20310	ATKYO-2G67490,ATKYO-3G20310	ATLER-2G67280,ATLER-3G20230	ATSHA-2G66950,ATSHA-3G25290
DupGene2	2	18222991	3	22125494	ATAN-2G64380,ATAN-3G78460	ATC24-2G62770,ATC24-3G80930	AT2G44040,AT3G59890	ATCVI-2G67010,ATCVI-3G80000	ATERI-2G65040,ATERI-3G81230	ATKYO-2G64580,ATKYO-3G83230	ATLER-2G64400,ATLER-3G79460	ATSHA-2G64060,ATSHA-3G77100
DupGene2	2	18382725	3	22222751	ATAN-2G64910,ATAN-3G78750	ATC24-2G63300,ATC24-3G81230	AT2G44525,AT3G60150	ATCVI-2G67550,ATCVI-3G80290	ATERI-2G65550,ATERI-3G81520	ATKYO-2G65100,ATKYO-3G83530	ATLER-2G64910,ATLER-3G79750	ATSHA-2G64580,ATSHA-3G77390
DupGene2	2	9718631	4	17753073	ATAN-2G40600,ATAN-4G66500	ATC24-2G39120,ATC24-4G69290	AT2G22810,AT4G37770	ATCVI-2G43170,ATCVI-4G63810	ATERI-2G41360,ATERI-4G65280	ATKYO-2G40780,ATKYO-4G66260	ATLER-2G40560,ATLER-4G66930	ATSHA-2G40340,ATSHA-4G67340
DupGene2	2	17775544	3	21707996	ATAN-2G62830,ATAN-3G77190	ATC24-2G61240,ATC24-3G79670	AT2G42680,AT3G58680	ATCVI-2G65480,ATCVI-3G78730	ATERI-2G63510,ATERI-3G79940	ATKYO-2G63050,ATKYO-3G81920	ATLER-2G62900,ATLER-3G78200	ATSHA-2G62520,ATSHA-3G75790
DupGene2	2	10472771	4	15311112	ATAN-2G42610,ATAN-4G59500	ATC24-2G41060,ATC24-4G62230	AT2G24630,AT4G31590	ATCVI-2G45120,ATCVI-4G56860	ATERI-2G43360,ATERI-4G58260	ATKYO-2G42780,ATKYO-4G59380	ATLER-2G42550,ATLER-4G59930	ATSHA-2G42300,ATSHA-4G60360
DupGene2	2	15341017	3	19650641	ATAN-2G56000,ATAN-3G71100	ATC24-2G54460,ATC24-3G73580	AT2G36580,AT3G52990	ATCVI-2G58630,ATCVI-3G72640	ATERI-2G56720,ATERI-3G73670	ATKYO-2G56250,ATKYO-3G75720	ATLER-2G56000,ATLER-3G72010	ATSHA-2G55670,ATSHA-3G69650
DupGene2	2	19530627	3	23243567	ATAN-2G68290,ATAN-3G81810	ATC24-2G66630,ATC24-3G84220	AT2G47610,AT3G62870	ATCVI-2G70910,ATCVI-3G83450	ATERI-2G68870,ATERI-3G84490	ATKYO-2G68440,ATKYO-3G86670	ATLER-2G68240,ATLER-3G82730	ATSHA-2G67950,ATSHA-3G80340
DupGene2	2	18427532	3	22271338	ATAN-2G65090,ATAN-3G78890	ATC24-2G63480,ATC24-3G81390	AT2G44680,AT3G60250	ATCVI-2G67720,ATCVI-3G80390	ATERI-2G65730,ATERI-3G81630	ATKYO-2G65280,ATKYO-3G83670	ATLER-2G65090,ATLER-3G79860	ATSHA-2G64760,ATSHA-3G77500
DupGene2	2	18458851	3	22275571	ATAN-2G65190,ATAN-3G78900	ATC24-2G63580,ATC24-3G81400	AT2G44770,AT3G60260	ATCVI-2G67820,ATCVI-3G80400	ATERI-2G65830,ATERI-3G81640	ATKYO-2G65380,ATKYO-3G83680	ATLER-2G65190,ATLER-3G79870	ATSHA-2G64860,ATSHA-3G77510
DupGene2	2	18150302	3	22097253	ATAN-2G64130,ATAN-3G78360	ATC24-2G62540,ATC24-3G80840	AT2G43810,AT3G59810	ATCVI-2G66760,ATCVI-3G79930	ATERI-2G64800,ATERI-3G81150	ATKYO-2G64350,ATKYO-3G83150	ATLER-2G64160,ATLER-3G79380	ATSHA-2G63810,ATSHA-3G77010
DupGene2	2	16011939	5	173040	ATAN-2G57800,ATAN-5G10470	ATC24-2G56250,ATC24-5G10500	AT2G38230,AT5G01410	ATCVI-2G60480,ATCVI-5G10470	ATERI-2G58550,ATERI-5G10510	ATKYO-2G58050,ATKYO-5G10470	ATLER-2G57830,ATLER-5G10460	ATSHA-2G57520,ATSHA-5G10490
DupGene2	2	17151935	3	21022208	ATAN-2G61100,ATAN-3G75140	ATC24-2G59520,ATC24-3G77610	AT2G41140,AT3G56760	ATCVI-2G63750,ATCVI-3G76670	ATERI-2G61820,ATERI-3G77850	ATKYO-2G61360,ATKYO-3G79820	ATLER-2G61120,ATLER-3G76160	ATSHA-2G60810,ATSHA-3G73740
DupGene2	2	9053184	4	18081394	ATAN-2G38640,ATAN-4G67520	ATC24-2G37170,ATC24-4G70290	AT2G21120,AT4G38730	ATCVI-2G41230,ATCVI-4G64800	ATERI-2G39460,ATERI-4G66300	ATKYO-2G38890,ATKYO-4G67280	ATLER-2G38560,ATLER-4G67960	ATSHA-2G38260,ATSHA-4G68360
DupGene2	2	17409667	5	8436582	ATAN-2G61800,ATAN-5G34880	ATC24-2G60220,ATC24-5G34740	AT2G41730,AT5G24640	ATCVI-2G64430,ATCVI-5G35050	ATERI-2G62490,ATERI-5G35000	ATKYO-2G62030,ATKYO-5G34620	ATLER-2G61860,ATLER-5G34910	ATSHA-2G61490,ATSHA-5G34820
DupGene2	2	16453684	3	20455792	ATAN-2G59020,ATAN-3G73390	ATC24-2G57470,ATC24-3G75890	AT2G39400,AT3G55180	ATCVI-2G61670,ATCVI-3G74930	ATERI-2G59780,ATERI-3G76040	ATKYO-2G59330,ATKYO-3G78080	ATLER-2G59050,ATLER-3G74410	ATSHA-2G58720,ATSHA-3G72040
DupGene2	2	18997287	3	22796886	ATAN-2G66800,ATAN-3G80240	ATC24-2G65150,ATC24-3G82740	AT2G46260,AT3G61600	ATCVI-2G69380,ATCVI-3G82000	ATERI-2G67380,ATERI-3G82950	ATKYO-2G66960,ATKYO-3G85250	ATLER-2G66740,ATLER-3G81230	ATSHA-2G66410,ATSHA-3G78880
DupGene2	2	8693786	4	14313377	ATAN-2G37420,ATAN-4G56690	ATC24-2G35990,ATC24-4G59380	AT2G20140,AT4G29040	ATCVI-2G40000,ATCVI-4G53980	ATERI-2G38280,ATERI-4G55390	ATKYO-2G37660,ATKYO-4G56530	ATLER-2G37330,ATLER-4G57010	ATSHA-2G37040,ATSHA-4G57370
DupGene2	2	15001427	4	9426809	ATAN-2G54950,ATAN-4G42670	ATC24-2G53420,ATC24-4G45310	AT2G35690,AT4G16760	ATCVI-2G57560,ATCVI-4G39970	ATERI-2G55670,ATERI-4G41160	ATKYO-2G55200,ATKYO-4G42240	ATLER-2G54950,ATLER-4G42910	ATSHA-2G54610,ATSHA-4G43170
DupGene2	2	12769855	5	23718667	ATAN-2G48350,ATAN-5G81440	ATC24-2G46910,ATC24-5G78100	AT2G29960,AT5G58710	ATCVI-2G51120,ATCVI-5G79420	ATERI-2G49160,ATERI-5G80480	ATKYO-2G48700,ATKYO-5G80700	ATLER-2G48390,ATLER-5G78330	ATSHA-2G48050,ATSHA-5G83040
DupGene2	2	9129284	4	18164686	ATAN-2G38890,ATAN-4G67790	ATC24-2G37420,ATC24-4G70560	AT2G21330,AT4G38970	ATCVI-2G41480,ATCVI-4G65060	ATERI-2G39700,ATERI-4G66560	ATKYO-2G39130,ATKYO-4G67540	ATLER-2G38800,ATLER-4G68240	ATSHA-2G38510,ATSHA-4G68620
DupGene2	2	15172599	3	19506174	ATAN-2G55530,ATAN-3G70690	ATC24-2G53990,ATC24-3G73160	AT2G36170,AT3G52590	ATCVI-2G58160,ATCVI-3G72200	ATERI-2G56250,ATERI-3G73230	ATKYO-2G55780,ATKYO-3G75280	ATLER-2G55530,ATLER-3G71590	ATSHA-2G55200,ATSHA-3G69220
DupGene2	2	17334717	3	21214015	ATAN-2G61630,ATAN-3G75750	ATC24-2G60060,ATC24-3G78220	AT2G41560,AT3G57330	ATCVI-2G64270,ATCVI-3G77290	ATERI-2G62330,ATERI-3G78480	ATKYO-2G61870,ATKYO-3G80440	ATLER-2G61660,ATLER-3G76780	ATSHA-2G61330,ATSHA-3G74360
DupGene2	2	16590071	3	20618180	ATAN-2G59440,ATAN-3G73870	ATC24-2G57900,ATC24-3G76370	AT2G39770,AT3G55590	ATCVI-2G62090,ATCVI-3G75410	ATERI-2G60210,ATERI-3G76540	ATKYO-2G59750,ATKYO-3G78560	ATLER-2G59480,ATLER-3G74890	ATSHA-2G59160,ATSHA-3G72510
DupGene2	2	10339319	4	15101962	ATAN-2G42220,ATAN-4G58860	ATC24-2G40700,ATC24-4G61570	AT2G24290,AT4G30996	ATCVI-2G44780,ATCVI-4G56190	ATERI-2G42990,ATERI-4G57600	ATKYO-2G42430,ATKYO-4G58720	ATLER-2G42170,ATLER-4G59280	ATSHA-2G41940,ATSHA-4G59690
DupGene2	2	10311500	4	15055811	ATAN-2G42150,ATAN-4G58780	ATC24-2G40630,ATC24-4G61500	AT2G24240,AT4G30940	ATCVI-2G44710,ATCVI-4G56110	ATERI-2G42920,ATERI-4G57520	ATKYO-2G42360,ATKYO-4G58640	ATLER-2G42100,ATLER-4G59200	ATSHA-2G41870,ATSHA-4G59610
DupGene2	2	17524093	3	21490348	ATAN-2G62090,ATAN-3G76470	ATC24-2G60500,ATC24-3G78980	AT2G41980,AT3G58040	ATCVI-2G64710,ATCVI-3G78060	ATERI-2G62770,ATERI-3G79230	ATKYO-2G62310,ATKYO-3G81210	ATLER-2G62150,ATLER-3G77520	ATSHA-2G61780,ATSHA-3G75100
DupGene2	2	15143505	3	19495316	ATAN-2G55410,ATAN-3G70640	ATC24-2G53870,ATC24-3G73110	AT2G36060,AT3G52560	ATCVI-2G58040,ATCVI-3G72150	ATERI-2G56130,ATERI-3G73180	ATKYO-2G55660,ATKYO-3G75230	ATLER-2G55410,ATLER-3G71540	ATSHA-2G55080,ATSHA-3G69170
DupGene2	2	9204060	4	18223801	ATAN-2G39100,ATAN-4G67930	ATC24-2G37590,ATC24-4G70700	AT2G21480,AT4G39110	ATCVI-2G41660,ATCVI-4G65190	ATERI-2G39880,ATERI-4G66700	ATKYO-2G39310,ATKYO-4G67680	ATLER-2G38970,ATLER-4G68380	ATSHA-2G38680,ATSHA-4G68760
DupGene2	2	8375054	4	14606271	ATAN-2G36590,ATAN-4G57600	ATC24-2G35150,ATC24-4G60320	AT2G19340,AT4G29870	ATCVI-2G39180,ATCVI-4G54910	ATERI-2G37490,ATERI-4G56330	ATKYO-2G36690,ATKYO-4G57470	ATLER-2G36530,ATLER-4G57990	ATSHA-2G36250,ATSHA-4G58340
DupGene2	2	9244064	4	18264905	ATAN-2G39240,ATAN-4G68060	ATC24-2G37730,ATC24-4G70830	AT2G21600,AT4G39220	ATCVI-2G41800,ATCVI-4G65320	ATERI-2G40010,ATERI-4G66820	ATKYO-2G39440,ATKYO-4G67820	ATLER-2G39140,ATLER-4G68500	ATSHA-2G38830,ATSHA-4G68880
DupGene2	2	18318598	3	22194567	ATAN-2G64730,ATAN-3G78700	ATC24-2G63120,ATC24-3G81180	AT2G44350,AT3G60100	ATCVI-2G67360,ATCVI-3G80240	ATERI-2G65380,ATERI-3G81470	ATKYO-2G64930,ATKYO-3G83480	ATLER-2G64740,ATLER-3G79700	ATSHA-2G64410,ATSHA-3G77340
DupGene2	2	12038432	4	5802850	ATAN-2G46510,ATAN-4G32250	ATC24-2G45070,ATC24-4G35450	AT2G28230,AT4G09070	ATCVI-2G49240,ATCVI-4G30060	ATERI-2G47340,ATERI-4G31160	ATKYO-2G46820,ATKYO-4G32380	ATLER-2G46520,ATLER-4G33130	ATSHA-2G46220,ATSHA-4G33290
DupGene2	2	12476739	4	14694472	ATAN-2G47400,ATAN-4G57820	ATC24-2G45950,ATC24-4G60530	AT2G29045,AT4G30064	ATCVI-2G50120,ATCVI-4G55140	ATERI-2G48210,ATERI-4G56540	ATKYO-2G47740,ATKYO-4G57680	ATLER-2G47440,ATLER-4G58210	ATSHA-2G47090,ATSHA-4G58610
DupGene2	2	9760430	4	6018914	ATAN-2G40720,ATAN-4G32700	ATC24-2G39240,ATC24-4G35700	AT2G22930,AT4G09500	ATCVI-2G43290,ATCVI-4G30380	ATERI-2G41480,ATERI-4G31550	ATKYO-2G40900,ATKYO-4G32730	ATLER-2G40690,ATLER-4G33420	ATSHA-2G40470,ATSHA-4G33690
DupGene2	2	11035948	4	15843455	ATAN-2G44000,ATAN-4G61020	ATC24-2G42590,ATC24-4G63780	AT2G25880,AT4G32830	ATCVI-2G46650,ATCVI-4G58350	ATERI-2G44780,ATERI-4G59780	ATKYO-2G44300,ATKYO-4G60880	ATLER-2G44020,ATLER-4G61440	ATSHA-2G43730,ATSHA-4G61910
DupGene2	2	7999155	5	26655500	ATAN-2G35630,ATAN-5G90360	ATC24-2G34140,ATC24-5G87010	AT2G18450,AT5G66760	ATCVI-2G38150,ATCVI-5G88420	ATERI-2G36450,ATERI-5G89480	ATKYO-2G35720,ATKYO-5G89720	ATLER-2G35600,ATLER-5G87250	ATSHA-2G35210,ATSHA-5G91920
DupGene2	2	9427376	4	18433265	ATAN-2G39880,ATAN-4G68630	ATC24-2G38410,ATC24-4G71420	AT2G22170,AT4G39730	ATCVI-2G42470,ATCVI-4G65900	ATERI-2G40650,ATERI-4G67390	ATKYO-2G40080,ATKYO-4G68390	ATLER-2G39780,ATLER-4G69070	ATSHA-2G39610,ATSHA-4G69460
DupGene2	2	7264045	4	16670024	ATAN-2G33610,ATAN-4G63500	ATC24-2G32210,ATC24-4G66180	AT2G16730,AT4G35010	ATCVI-2G36030,ATCVI-4G60740	ATERI-2G34560,ATERI-4G62180	ATKYO-2G33810,ATKYO-4G63270	ATLER-2G33590,ATLER-4G63860	ATSHA-2G33300,ATSHA-4G64320
DupGene2	2	8315887	4	14680006	ATAN-2G36450,ATAN-4G57760	ATC24-2G35000,ATC24-4G60480	AT2G19170,AT4G30020	ATCVI-2G39020,ATCVI-4G55090	ATERI-2G37280,ATERI-4G56490	ATKYO-2G36540,ATKYO-4G57630	ATLER-2G36370,ATLER-4G58150	ATSHA-2G36050,ATSHA-4G58550
DupGene2	2	17033512	3	20927835	ATAN-2G60680,ATAN-3G74800	ATC24-2G59140,ATC24-3G77280	AT2G40810,AT3G56440	ATCVI-2G63370,ATCVI-3G76340	ATERI-2G61440,ATERI-3G77490	ATKYO-2G60980,ATKYO-3G79480	ATLER-2G60740,ATLER-3G75840	ATSHA-2G60430,ATSHA-3G73430
DupGene2	2	9973364	4	17418410	ATAN-2G41330,ATAN-4G65570	ATC24-2G39790,ATC24-4G68330	AT2G23420,AT4G36940	ATCVI-2G43870,ATCVI-4G62840	ATERI-2G42060,ATERI-4G64300	ATKYO-2G41480,ATKYO-4G65350	ATLER-2G41290,ATLER-4G65970	ATSHA-2G41040,ATSHA-4G66390
DupGene2	2	7667271	4	16904851	ATAN-2G34660,ATAN-4G64170	ATC24-2G33220,ATC24-4G66860	AT2G17630,AT4G35630	ATCVI-2G37090,ATCVI-4G61400	ATERI-2G35520,ATERI-4G62850	ATKYO-2G34750,ATKYO-4G63940	ATLER-2G34660,ATLER-4G64550	ATSHA-2G34300,ATSHA-4G64990
DupGene2	2	7673463	4	16910858	ATAN-2G34690,ATAN-4G64200	ATC24-2G33250,ATC24-4G66890	AT2G17660,AT4G35655	ATCVI-2G37120,ATCVI-4G61430	ATERI-2G35550,ATERI-4G62880	ATKYO-2G34780,ATKYO-4G63970	ATLER-2G34690,ATLER-4G64580	ATSHA-2G34330,ATSHA-4G65020
DupGene2	2	1619707	5	21105237	ATAN-2G14790,ATAN-5G73740	ATC24-2G14320,ATC24-5G70500	AT2G04630,AT5G51940	ATCVI-2G14580,ATCVI-5G71720	ATERI-2G14410,ATERI-5G72800	ATKYO-2G14600,ATKYO-5G72950	ATLER-2G14650,ATLER-5G70560	ATSHA-2G14700,ATSHA-5G75220
DupGene2	2	15445913	3	9723236	ATAN-2G56260,ATAN-3G39350	ATC24-2G54720,ATC24-3G39500	AT2G36830,AT3G26520	ATCVI-2G58940,ATCVI-3G39440	ATERI-2G57000,ATERI-3G39400	ATKYO-2G56510,ATKYO-3G39340	ATLER-2G56280,ATLER-3G39490	ATSHA-2G55960,ATSHA-3G39560
DupGene2	2	9767946	4	17685016	ATAN-2G40750,ATAN-4G66350	ATC24-2G39280,ATC24-4G69140	AT2G22950,AT4G37640	ATCVI-2G43330,ATCVI-4G63660	ATERI-2G41520,ATERI-4G65090	ATKYO-2G40930,ATKYO-4G66130	ATLER-2G40730,ATLER-4G66780	ATSHA-2G40510,ATSHA-4G67170
DupGene2	2	8812142	4	14112336	ATAN-2G37750,ATAN-4G56140	ATC24-2G36310,ATC24-4G58840	AT2G20440,AT4G28550	ATCVI-2G40310,ATCVI-4G53460	ATERI-2G38600,ATERI-4G54820	ATKYO-2G37970,ATKYO-4G55990	ATLER-2G37650,ATLER-4G56450	ATSHA-2G37380,ATSHA-4G56840
DupGene2	2	19535774	3	23240860	ATAN-2G68310,ATAN-3G81800	ATC24-2G66650,ATC24-3G84210	AT2G47630,AT3G62860	ATCVI-2G70930,ATCVI-3G83440	ATERI-2G68890,ATERI-3G84480	ATKYO-2G68460,ATKYO-3G86660	ATLER-2G68260,ATLER-3G82720	ATSHA-2G67970,ATSHA-3G80330
DupGene2	2	10202643	4	14928327	ATAN-2G41860,ATAN-4G58350	ATC24-2G40320,ATC24-4G61060	AT2G23980,AT4G30560	ATCVI-2G44420,ATCVI-4G55670	ATERI-2G42620,ATERI-4G57090	ATKYO-2G42060,ATKYO-4G58210	ATLER-2G41800,ATLER-4G58770	ATSHA-2G41580,ATSHA-4G59180
DupGene2	2	19688604	3	23310680	ATAN-2G68850,ATAN-3G82060	ATC24-2G67190,ATC24-3G84460	AT2G48150,AT3G63080	ATCVI-2G71470,ATCVI-3G83690	ATERI-2G69430,ATERI-3G84730	ATKYO-2G69000,ATKYO-3G86950	ATLER-2G68800,ATLER-3G83000	ATSHA-2G68510,ATSHA-3G80590
DupGene2	2	10664441	4	15407637	ATAN-2G43080,ATAN-4G59820	ATC24-2G41510,ATC24-4G62550	AT2G25070,AT4G31860	ATCVI-2G45610,ATCVI-4G57180	ATERI-2G43840,ATERI-4G58580	ATKYO-2G43290,ATKYO-4G59700	ATLER-2G43070,ATLER-4G60250	ATSHA-2G42760,ATSHA-4G60690
DupGene2	2	17967460	3	21933906	ATAN-2G63450,ATAN-3G77870	ATC24-2G61850,ATC24-3G80340	AT2G43230,AT3G59350	ATCVI-2G66100,ATCVI-3G79420	ATERI-2G64130,ATERI-3G80620	ATKYO-2G63670,ATKYO-3G82620	ATLER-2G63510,ATLER-3G78900	ATSHA-2G63140,ATSHA-3G76530
DupGene2	2	8124022	4	14837346	ATAN-2G35940,ATAN-4G58120	ATC24-2G34440,ATC24-4G60830	AT2G18740,AT4G30330	ATCVI-2G38450,ATCVI-4G55440	ATERI-2G36770,ATERI-4G56840	ATKYO-2G36040,ATKYO-4G57980	ATLER-2G35890,ATLER-4G58510	ATSHA-2G35520,ATSHA-4G58940
DupGene2	2	18263743	3	22152813	ATAN-2G64510,ATAN-3G78560	ATC24-2G62900,ATC24-3G81030	AT2G44160,AT3G59970	ATCVI-2G67140,ATCVI-3G80100	ATERI-2G65170,ATERI-3G81330	ATKYO-2G64710,ATKYO-3G83330	ATLER-2G64530,ATLER-3G79560	ATSHA-2G64190,ATSHA-3G77200
DupGene2	2	10902113	4	15694178	ATAN-2G43720,ATAN-4G60680	ATC24-2G42250,ATC24-4G63420	AT2G25610,AT4G32530	ATCVI-2G46360,ATCVI-4G58000	ATERI-2G44490,ATERI-4G59440	ATKYO-2G44010,ATKYO-4G60540	ATLER-2G43730,ATLER-4G61100	ATSHA-2G43450,ATSHA-4G61570
DupGene2	2	18674163	3	22455414	ATAN-2G65700,ATAN-3G79420	ATC24-2G64100,ATC24-3G81940	AT2G45290,AT3G60750	ATCVI-2G68310,ATCVI-3G80930	ATERI-2G66360,ATERI-3G82130	ATKYO-2G65900,ATKYO-3G84170	ATLER-2G65710,ATLER-3G80370	ATSHA-2G65380,ATSHA-3G78020
DupGene2	2	8572290	4	14353601	ATAN-2G37160,ATAN-4G56780	ATC24-2G35700,ATC24-4G59480	AT2G19860,AT4G29130	ATCVI-2G39740,ATCVI-4G54060	ATERI-2G38010,ATERI-4G55460	ATKYO-2G37310,ATKYO-4G56620	ATLER-2G37070,ATLER-4G57110	ATSHA-2G36780,ATSHA-4G57470
DupGene2	2	18826393	3	22614998	ATAN-2G66190,ATAN-3G79700	ATC24-2G64510,ATC24-3G82220	AT2G45695,AT3G61113	ATCVI-2G68770,ATCVI-3G81460	ATERI-2G66780,ATERI-3G82410	ATKYO-2G66350,ATKYO-3G84710	ATLER-2G66120,ATLER-3G80670	ATSHA-2G65790,ATSHA-3G78320
DupGene2	2	9240756	4	18261756	ATAN-2G39220,ATAN-4G68050	ATC24-2G37710,ATC24-4G70820	AT2G21590,AT4G39210	ATCVI-2G41780,ATCVI-4G65310	ATERI-2G39990,ATERI-4G66810	ATKYO-2G39420,ATKYO-4G67810	ATLER-2G39120,ATLER-4G68490	ATSHA-2G38810,ATSHA-4G68870
DupGene2	2	17425795	3	21253860	ATAN-2G61850,ATAN-3G75840	ATC24-2G60260,ATC24-3G78310	AT2G41770,AT3G57420	ATCVI-2G64470,ATCVI-3G77380	ATERI-2G62530,ATERI-3G78570	ATKYO-2G62070,ATKYO-3G80530	ATLER-2G61910,ATLER-3G76870	ATSHA-2G61540,ATSHA-3G74450
DupGene2	2	17804561	3	21726011	ATAN-2G62950,ATAN-3G77260	ATC24-2G61360,ATC24-3G79740	AT2G42790,AT3G58750	ATCVI-2G65600,ATCVI-3G78800	ATERI-2G63630,ATERI-3G80010	ATKYO-2G63170,ATKYO-3G81990	ATLER-2G63020,ATLER-3G78270	ATSHA-2G62640,ATSHA-3G75860
DupGene2	2	18732080	3	22495814	ATAN-2G65900,ATAN-3G79560	ATC24-2G64250,ATC24-3G82080	AT2G45440,AT3G60880	ATCVI-2G68510,ATCVI-3G81070	ATERI-2G66520,ATERI-3G82270	ATKYO-2G66090,ATKYO-3G84310	ATLER-2G65860,ATLER-3G80510	ATSHA-2G65530,ATSHA-3G78160
DupGene2	2	7554004	4	16833184	ATAN-2G34370,ATAN-4G63930	ATC24-2G32930,ATC24-4G66620	AT2G17380,AT4G35410	ATCVI-2G36800,ATCVI-4G61160	ATERI-2G35290,ATERI-4G62610	ATKYO-2G34520,ATKYO-4G63700	ATLER-2G34370,ATLER-4G64310	ATSHA-2G34070,ATSHA-4G64750
DupGene2	2	8239391	3	9293352	ATAN-2G36220,ATAN-3G38070	ATC24-2G34780,ATC24-3G38280	AT2G18990,AT3G25580	ATCVI-2G38800,ATCVI-3G38270	ATERI-2G37080,ATERI-3G38130	ATKYO-2G36330,ATKYO-3G38090	ATLER-2G36180,ATLER-3G38200	ATSHA-2G35840,ATSHA-3G38260
DupGene2	2	8073951	4	17341692	ATAN-2G35800,ATAN-4G65420	ATC24-2G34290,ATC24-4G68180	AT2G18600,AT4G36800	ATCVI-2G38310,ATCVI-4G62680	ATERI-2G36620,ATERI-4G64150	ATKYO-2G35890,ATKYO-4G65200	ATLER-2G35740,ATLER-4G65820	ATSHA-2G35370,ATSHA-4G66240
DupGene2	2	17625423	3	21405007	ATAN-2G62430,ATAN-3G76220	ATC24-2G60830,ATC24-3G78730	AT2G42310,AT3G57785	ATCVI-2G65050,ATCVI-3G77800	ATERI-2G63110,ATERI-3G78980	ATKYO-2G62650,ATKYO-3G80960	ATLER-2G62490,ATLER-3G77270	ATSHA-2G62120,ATSHA-3G74840
DupGene2	2	16481538	3	20510392	ATAN-2G59130,ATAN-3G73550	ATC24-2G57580,ATC24-3G76050	AT2G39480,AT3G55320	ATCVI-2G61780,ATCVI-3G75090	ATERI-2G59890,ATERI-3G76220	ATKYO-2G59440,ATKYO-3G78240	ATLER-2G59160,ATLER-3G74570	ATSHA-2G58830,ATSHA-3G72200
DupGene2	2	7282599	4	16683751	ATAN-2G33660,ATAN-4G63550	ATC24-2G32250,ATC24-4G66230	AT2G16780,AT4G35050	ATCVI-2G36080,ATCVI-4G60790	ATERI-2G34610,ATERI-4G62230	ATKYO-2G33860,ATKYO-4G63320	ATLER-2G33640,ATLER-4G63910	ATSHA-2G33350,ATSHA-4G64370
DupGene2	2	15975142	5	99860	ATAN-2G57680,ATAN-5G10280	ATC24-2G56140,ATC24-5G10280	AT2G38120,AT5G01240	ATCVI-2G60360,ATCVI-5G10280	ATERI-2G58430,ATERI-5G10290	ATKYO-2G57930,ATKYO-5G10280	ATLER-2G57710,ATLER-5G10270	ATSHA-2G57400,ATSHA-5G10280
DupGene2	2	18243334	3	22136689	ATAN-2G64450,ATAN-3G78490	ATC24-2G62840,ATC24-3G80960	AT2G44100,AT3G59920	ATCVI-2G67080,ATCVI-3G80030	ATERI-2G65110,ATERI-3G81260	ATKYO-2G64650,ATKYO-3G83260	ATLER-2G64470,ATLER-3G79490	ATSHA-2G64130,ATSHA-3G77130
DupGene2	3	510773	5	5207250	ATAN-3G11690,ATAN-5G25940	ATC24-3G11720,ATC24-5G25940	AT3G02470,AT5G15950	ATCVI-3G11690,ATCVI-5G26020	ATERI-3G11730,ATERI-5G26080	ATKYO-3G11710,ATKYO-5G25890	ATLER-3G11660,ATLER-5G25940	ATSHA-3G11710,ATSHA-5G25940
DupGene2	3	1913717	5	6267848	ATAN-3G16220,ATAN-5G29090	ATC24-3G16220,ATC24-5G29040	AT3G06310,AT5G18800	ATCVI-3G16110,ATCVI-5G29180	ATERI-3G16230,ATERI-5G29200	ATKYO-3G16250,ATKYO-5G28940	ATLER-3G16150,ATLER-5G29050	ATSHA-3G16240,ATSHA-5G29040
DupGene2	3	8712512	5	6340845	ATAN-3G36590,ATAN-5G29290	ATC24-3G36730,ATC24-5G29250	AT3G24130,AT5G18990	ATCVI-3G36690,ATCVI-5G29400	ATERI-3G36640,ATERI-5G29390	ATKYO-3G36570,ATKYO-5G29130	ATLER-3G36650,ATLER-5G29260	ATSHA-3G36710,ATSHA-5G29250
DupGene2	3	18050623	5	25452788	ATAN-3G66350,ATAN-5G86680	ATC24-3G68860,ATC24-5G83310	AT3G48730,AT5G63570	ATCVI-3G67930,ATCVI-5G84640	ATERI-3G68810,ATERI-5G85770	ATKYO-3G70770,ATKYO-5G86030	ATLER-3G67310,ATLER-5G83580	ATSHA-3G64920,ATSHA-5G88220
DupGene2	3	11264893	5	15749521	ATAN-3G43390,ATAN-5G59130	ATC24-3G43760,ATC24-5G55860	AT3G29350,AT5G39340	ATCVI-3G43750,ATCVI-5G57170	ATERI-3G43410,ATERI-5G58180	ATKYO-3G43280,ATKYO-5G58190	ATLER-3G43460,ATLER-5G55850	ATSHA-3G43810,ATSHA-5G60840
DupGene2	3	1016328	5	6011969	ATAN-3G13390,ATAN-5G28390	ATC24-3G13410,ATC24-5G28340	AT3G03940,AT5G18190	ATCVI-3G13390,ATCVI-5G28460	ATERI-3G13410,ATERI-5G28510	ATKYO-3G13440,ATKYO-5G28240	ATLER-3G13350,ATLER-5G28340	ATSHA-3G13430,ATSHA-5G28330
DupGene2	3	693806	5	5570071	ATAN-3G12370,ATAN-5G26960	ATC24-3G12400,ATC24-5G26960	AT3G03060,AT5G16930	ATCVI-3G12400,ATCVI-5G27080	ATERI-3G12410,ATERI-5G27110	ATKYO-3G12390,ATKYO-5G26890	ATLER-3G12340,ATLER-5G26960	ATSHA-3G12390,ATSHA-5G26960
DupGene2	3	718129	5	5611847	ATAN-3G12430,ATAN-5G27090	ATC24-3G12460,ATC24-5G27090	AT3G03120,AT5G17060	ATCVI-3G12460,ATCVI-5G27210	ATERI-3G12470,ATERI-5G27240	ATKYO-3G12450,ATKYO-5G27020	ATLER-3G12400,ATLER-5G27090	ATSHA-3G12450,ATSHA-5G27080
DupGene2	3	1622143	5	9873733	ATAN-3G15280,ATAN-5G38550	ATC24-3G15270,ATC24-5G38300	AT3G05590,AT5G27850	ATCVI-3G15190,ATCVI-5G38640	ATERI-3G15290,ATERI-5G38410	ATKYO-3G15310,ATKYO-5G38270	ATLER-3G15220,ATLER-5G38510	ATSHA-3G15290,ATSHA-5G38450
DupGene2	3	1506871	5	9715454	ATAN-3G14930,ATAN-5G38010	ATC24-3G14920,ATC24-5G37790	AT3G05290,AT5G27520	ATCVI-3G14830,ATCVI-5G38160	ATERI-3G14940,ATERI-5G37920	ATKYO-3G14960,ATKYO-5G37780	ATLER-3G14850,ATLER-5G38070	ATSHA-3G14940,ATSHA-5G37810
DupGene2	3	1390532	5	9573204	ATAN-3G14620,ATAN-5G37670	ATC24-3G14610,ATC24-5G37430	AT3G05010,AT5G27210	ATCVI-3G14520,ATCVI-5G37780	ATERI-3G14610,ATERI-5G37570	ATKYO-3G14650,ATKYO-5G37420	ATLER-3G14540,ATLER-5G37720	ATSHA-3G14640,ATSHA-5G37460
DupGene2	3	8334711	4	8269030	ATAN-3G35610,ATAN-4G39110	ATC24-3G35800,ATC24-4G41920	AT3G23300,AT4G14360	ATCVI-3G35710,ATCVI-4G36650	ATERI-3G35690,ATERI-4G37780	ATKYO-3G35560,ATKYO-4G38910	ATLER-3G35880,ATLER-4G39580	ATSHA-3G35760,ATSHA-4G39920
DupGene2	3	3846280	5	3948424	ATAN-3G22360,ATAN-5G22160	ATC24-3G22320,ATC24-5G22150	AT3G12070,AT5G12210	ATCVI-3G22310,ATCVI-5G22250	ATERI-3G22350,ATERI-5G22270	ATKYO-3G22370,ATKYO-5G22170	ATLER-3G22280,ATLER-5G22220	ATSHA-3G23200,ATSHA-5G22170
DupGene2	3	10131941	5	16282379	ATAN-3G40450,ATAN-5G60710	ATC24-3G40580,ATC24-5G57460	AT3G27380,AT5G40650	ATCVI-3G40570,ATCVI-5G58870	ATERI-3G40470,ATERI-5G59750	ATKYO-3G40440,ATKYO-5G59790	ATLER-3G40660,ATLER-5G57660	ATSHA-3G40730,ATSHA-5G62470
DupGene2	3	3291172	5	1288458	ATAN-3G20620,ATAN-5G13960	ATC24-3G20570,ATC24-5G14040	AT3G10540,AT5G04510	ATCVI-3G20560,ATCVI-5G14080	ATERI-3G20630,ATERI-5G14070	ATKYO-3G20640,ATKYO-5G14000	ATLER-3G20550,ATLER-5G14020	ATSHA-3G24960,ATSHA-5G14000
DupGene2	3	3547778	5	1752981	ATAN-3G21490,ATAN-5G15380	ATC24-3G21440,ATC24-5G15450	AT3G11320,AT5G05820	ATCVI-3G21430,ATCVI-5G15530	ATERI-3G21490,ATERI-5G15470	ATKYO-3G21510,ATKYO-5G15420	ATLER-3G21430,ATLER-5G15460	ATSHA-3G24090,ATSHA-5G15430
DupGene2	3	4807862	5	3828874	ATAN-3G25250,ATAN-5G21790	ATC24-3G25190,ATC24-5G21770	AT3G14390,AT5G11880	ATCVI-3G25200,ATCVI-5G21890	ATERI-3G25220,ATERI-5G21900	ATKYO-3G25240,ATKYO-5G21820	ATLER-3G25160,ATLER-5G21840	ATSHA-3G20280,ATSHA-5G21820
DupGene2	3	959171	5	5937483	ATAN-3G13150,ATAN-5G28070	ATC24-3G13180,ATC24-5G28060	AT3G03780,AT5G17920	ATCVI-3G13190,ATCVI-5G28160	ATERI-3G13200,ATERI-5G28210	ATKYO-3G13210,ATKYO-5G27960	ATLER-3G13130,ATLER-5G28050	ATSHA-3G13200,ATSHA-5G28020
DupGene2	3	2715310	5	188415	ATAN-3G18700,ATAN-5G10530	ATC24-3G18690,ATC24-5G10560	AT3G08930,AT5G01460	ATCVI-3G18530,ATCVI-5G10520	ATERI-3G18680,ATERI-5G10570	ATKYO-3G18700,ATKYO-5G10530	ATLER-3G18620,ATLER-5G10520	ATSHA-3G18730,ATSHA-5G10560
DupGene2	3	18053738	5	7972866	ATAN-3G66360,ATAN-5G33670	ATC24-3G68870,ATC24-5G33610	AT3G48740,AT5G23660	ATCVI-3G67940,ATCVI-5G33860	ATERI-3G68820,ATERI-5G33800	ATKYO-3G70780,ATKYO-5G33480	ATLER-3G67320,ATLER-5G33650	ATSHA-3G64930,ATSHA-5G33690
DupGene2	3	712922	5	5598685	ATAN-3G12420,ATAN-5G27050	ATC24-3G12450,ATC24-5G27050	AT3G03110,AT5G17020	ATCVI-3G12450,ATCVI-5G27170	ATERI-3G12460,ATERI-5G27200	ATKYO-3G12440,ATKYO-5G26980	ATLER-3G12390,ATLER-5G27050	ATSHA-3G12440,ATSHA-5G27040
DupGene2	3	15902703	5	7340970	ATAN-3G60360,ATAN-5G31990	ATC24-3G62150,ATC24-5G31940	AT3G44190,AT5G22140	ATCVI-3G62090,ATCVI-5G32110	ATERI-3G62950,ATERI-5G32110	ATKYO-3G64800,ATKYO-5G31800	ATLER-3G61450,ATLER-5G31940	ATSHA-3G58840,ATSHA-5G31950
DupGene2	3	814606	5	5762814	ATAN-3G12770,ATAN-5G27600	ATC24-3G12800,ATC24-5G27570	AT3G03430,AT5G17480	ATCVI-3G12800,ATCVI-5G27700	ATERI-3G12820,ATERI-5G27720	ATKYO-3G12810,ATKYO-5G27480	ATLER-3G12740,ATLER-5G27570	ATSHA-3G12820,ATSHA-5G27550
DupGene2	3	18504531	5	26938190	ATAN-3G67750,ATAN-5G91180	ATC24-3G70230,ATC24-5G87830	AT3G49910,AT5G67510	ATCVI-3G69300,ATCVI-5G89250	ATERI-3G70260,ATERI-5G90320	ATKYO-3G72170,ATKYO-5G90540	ATLER-3G68670,ATLER-5G88080	ATSHA-3G66250,ATSHA-5G92760
DupGene2	3	18891659	5	26569434	ATAN-3G68730,ATAN-5G90120	ATC24-3G71210,ATC24-5G86760	AT3G50820,AT5G66570	ATCVI-3G70220,ATCVI-5G88170	ATERI-3G71280,ATERI-5G89240	ATKYO-3G73250,ATKYO-5G89490	ATLER-3G69650,ATLER-5G87010	ATSHA-3G67240,ATSHA-5G91670
DupGene2	3	16478528	5	24451797	ATAN-3G61910,ATAN-5G83670	ATC24-3G64460,ATC24-5G80310	AT3G45060,AT5G60780	ATCVI-3G63550,ATCVI-5G81630	ATERI-3G64210,ATERI-5G82750	ATKYO-3G66270,ATKYO-5G82960	ATLER-3G62840,ATLER-5G80560	ATSHA-3G60540,ATSHA-5G85220
DupGene2	3	18029896	5	25423564	ATAN-3G66270,ATAN-5G86610	ATC24-3G68780,ATC24-5G83240	AT3G48660,AT5G63500	ATCVI-3G67800,ATCVI-5G84570	ATERI-3G68730,ATERI-5G85700	ATKYO-3G70690,ATKYO-5G85960	ATLER-3G67230,ATLER-5G83510	ATSHA-3G64840,ATSHA-5G88150
DupGene2	3	1765814	5	9319636	ATAN-3G15730,ATAN-5G37030	ATC24-3G15710,ATC24-5G36810	AT3G05910,AT5G26670	ATCVI-3G15640,ATCVI-5G37150	ATERI-3G15740,ATERI-5G36970	ATKYO-3G15760,ATKYO-5G36710	ATLER-3G15670,ATLER-5G37010	ATSHA-3G15750,ATSHA-5G36840
DupGene2	3	11812188	5	15596354	ATAN-3G44800,ATAN-5G58610	ATC24-3G45310,ATC24-5G55530	AT3G30180,AT5G38970	ATCVI-3G45190,ATCVI-5G56850	ATERI-3G45410,ATERI-5G57770	ATKYO-3G44990,ATKYO-5G57700	ATLER-3G45280,ATLER-5G55430	ATSHA-3G45340,ATSHA-5G60470
DupGene2	3	88804	5	25201927	ATAN-3G10320,ATAN-5G85790	ATC24-3G10330,ATC24-5G82440	AT3G01290,AT5G62740	ATCVI-3G10320,ATCVI-5G83770	ATERI-3G10320,ATERI-5G84890	ATKYO-3G10320,ATKYO-5G85080	ATLER-3G10280,ATLER-5G82710	ATSHA-3G10320,ATSHA-5G87340
DupGene2	3	19583589	4	13245521	ATAN-3G70930,ATAN-4G53090	ATC24-3G73400,ATC24-4G55990	AT3G52840,AT4G26140	ATCVI-3G72460,ATCVI-4G50580	ATERI-3G73500,ATERI-4G52010	ATKYO-3G75520,ATKYO-4G53040	ATLER-3G71830,ATLER-4G53600	ATSHA-3G69480,ATSHA-4G54000
DupGene2	3	1274662	5	10720725	ATAN-3G14230,ATAN-5G40990	ATC24-3G14210,ATC24-5G40520	AT3G04690,AT5G28680	ATCVI-3G14130,ATCVI-5G40940	ATERI-3G14220,ATERI-5G40660	ATKYO-3G14260,ATKYO-5G40750	ATLER-3G14150,ATLER-5G40340	ATSHA-3G14250,ATSHA-5G40610
DupGene2	3	3879966	5	19422003	ATAN-3G22460,ATAN-5G69380	ATC24-3G22420,ATC24-5G66140	AT3G12160,AT5G47960	ATCVI-3G22410,ATCVI-5G67360	ATERI-3G22450,ATERI-5G68440	ATKYO-3G22470,ATKYO-5G68570	ATLER-3G22380,ATLER-5G66210	ATSHA-3G23100,ATSHA-5G70980
DupGene2	3	17582349	5	25093967	ATAN-3G65150,ATAN-5G85520	ATC24-3G67650,ATC24-5G82170	AT3G47690,AT5G62500	ATCVI-3G66630,ATCVI-5G83490	ATERI-3G67580,ATERI-5G84610	ATKYO-3G69490,ATKYO-5G84810	ATLER-3G66060,ATLER-5G82440	ATSHA-3G63670,ATSHA-5G87070
DupGene2	3	15870087	5	7304733	ATAN-3G60260,ATAN-5G31910	ATC24-3G62050,ATC24-5G31860	AT3G44110,AT5G22060	ATCVI-3G62000,ATCVI-5G32020	ATERI-3G62860,ATERI-5G31990	ATKYO-3G64710,ATKYO-5G31720	ATLER-3G61350,ATLER-5G31860	ATSHA-3G58750,ATSHA-5G31870
DupGene2	3	3576969	5	1805720	ATAN-3G21600,ATAN-5G15580	ATC24-3G21550,ATC24-5G15650	AT3G11397,AT5G05987	ATCVI-3G21520,ATCVI-5G15730	ATERI-3G21580,ATERI-5G15670	ATKYO-3G21600,ATKYO-5G15620	ATLER-3G21520,ATLER-5G15650	ATSHA-3G23970,ATSHA-5G15630
DupGene2	3	8550735	4	8137678	ATAN-3G36140,ATAN-4G38730	ATC24-3G36290,ATC24-4G41550	AT3G23730,AT4G14130	ATCVI-3G36250,ATCVI-4G36280	ATERI-3G36200,ATERI-4G37380	ATKYO-3G36070,ATKYO-4G38510	ATLER-3G36210,ATLER-4G39200	ATSHA-3G36260,ATSHA-4G39510
DupGene2	3	19095074	5	26402942	ATAN-3G69440,ATAN-5G89490	ATC24-3G71910,ATC24-5G86120	AT3G51460,AT5G66020	ATCVI-3G70950,ATCVI-5G87520	ATERI-3G71980,ATERI-5G88620	ATKYO-3G73980,ATKYO-5G88860	ATLER-3G70350,ATLER-5G86390	ATSHA-3G67960,ATSHA-5G91010
DupGene2	3	22461090	4	37647	ATAN-3G79440,ATAN-4G10260	ATC24-3G81960,ATC24-4G10180	AT3G60770,AT4G00100	ATCVI-3G80950,ATCVI-4G10190	ATERI-3G82150,ATERI-4G10130	ATKYO-3G84190,ATKYO-4G10220	ATLER-3G80390,ATLER-4G10400	ATSHA-3G78040,ATSHA-4G10510
DupGene2	3	18524961	5	26895598	ATAN-3G67810,ATAN-5G91050	ATC24-3G70290,ATC24-5G87710	AT3G49960,AT5G67400	ATCVI-3G69360,ATCVI-5G89120	ATERI-3G70320,ATERI-5G90200	ATKYO-3G72230,ATKYO-5G90420	ATLER-3G68730,ATLER-5G87940	ATSHA-3G66310,ATSHA-5G92620
DupGene2	3	8887938	4	7768359	ATAN-3G36900,ATAN-4G37680	ATC24-3G37080,ATC24-4G40560	AT3G24460,AT4G13345	ATCVI-3G37010,ATCVI-4G35240	ATERI-3G36950,ATERI-4G36340	ATKYO-3G36860,ATKYO-4G37450	ATLER-3G37050,ATLER-4G38150	ATSHA-3G37040,ATSHA-4G38430
DupGene2	3	8515697	4	8170300	ATAN-3G35990,ATAN-4G38790	ATC24-3G36180,ATC24-4G41600	AT3G23660,AT4G14160	ATCVI-3G36130,ATCVI-4G36340	ATERI-3G36070,ATERI-4G37460	ATKYO-3G35940,ATKYO-4G38590	ATLER-3G36080,ATLER-4G39270	ATSHA-3G36170,ATSHA-4G39590
DupGene2	3	10085046	5	16312920	ATAN-3G40330,ATAN-5G60840	ATC24-3G40470,ATC24-5G57570	AT3G27300,AT5G40760	ATCVI-3G40460,ATCVI-5G58980	ATERI-3G40360,ATERI-5G59860	ATKYO-3G40320,ATKYO-5G59900	ATLER-3G40540,ATLER-5G57770	ATSHA-3G40610,ATSHA-5G62580
DupGene2	3	22849451	5	14140944	ATAN-3G80390,ATAN-5G55040	ATC24-3G82890,ATC24-5G52150	AT3G61730,AT5G36000	ATCVI-3G82150,ATCVI-5G53690	ATERI-3G83100,ATERI-5G54360	ATKYO-3G85400,ATKYO-5G53330	ATLER-3G81380,ATLER-5G51940	ATSHA-3G79030,ATSHA-5G56910
DupGene2	3	8588842	4	8055847	ATAN-3G36240,ATAN-4G38390	ATC24-3G36380,ATC24-4G41240	AT3G23810,AT4G13940	ATCVI-3G36340,ATCVI-4G35990	ATERI-3G36290,ATERI-4G37030	ATKYO-3G36160,ATKYO-4G38160	ATLER-3G36300,ATLER-4G38880	ATSHA-3G36350,ATSHA-4G39120
DupGene2	3	3596794	5	1835914	ATAN-3G21640,ATAN-5G15700	ATC24-3G21600,ATC24-5G15760	AT3G11430,AT5G06090	ATCVI-3G21570,ATCVI-5G15850	ATERI-3G21630,ATERI-5G15790	ATKYO-3G21650,ATKYO-5G15740	ATLER-3G21570,ATLER-5G15770	ATSHA-3G23920,ATSHA-5G15740
DupGene2	3	16539101	5	16913721	ATAN-3G62060,ATAN-5G62690	ATC24-3G64610,ATC24-5G59390	AT3G45180,AT5G42300	ATCVI-3G63710,ATCVI-5G60740	ATERI-3G64360,ATERI-5G61690	ATKYO-3G66420,ATKYO-5G61810	ATLER-3G63000,ATLER-5G59640	ATSHA-3G60710,ATSHA-5G64420
DupGene2	3	465620	5	5152680	ATAN-3G11510,ATAN-5G25740	ATC24-3G11540,ATC24-5G25750	AT3G02310,AT5G15800	ATCVI-3G11510,ATCVI-5G25820	ATERI-3G11550,ATERI-5G25880	ATKYO-3G11530,ATKYO-5G25690	ATLER-3G11480,ATLER-5G25740	ATSHA-3G11530,ATSHA-5G25740
DupGene2	3	10025534	5	16383322	ATAN-3G40190,ATAN-5G60970	ATC24-3G40330,ATC24-5G57740	AT3G27170,AT5G40890	ATCVI-3G40310,ATCVI-5G59130	ATERI-3G40220,ATERI-5G60030	ATKYO-3G40180,ATKYO-5G60040	ATLER-3G40400,ATLER-5G57910	ATSHA-3G40460,ATSHA-5G62720
DupGene2	3	17695408	5	25162226	ATAN-3G65410,ATAN-5G85720	ATC24-3G67930,ATC24-5G82370	AT3G47950,AT5G62670	ATCVI-3G66910,ATCVI-5G83690	ATERI-3G67850,ATERI-5G84820	ATKYO-3G69770,ATKYO-5G85010	ATLER-3G66330,ATLER-5G82640	ATSHA-3G63940,ATSHA-5G87270
DupGene2	3	18368422	5	8428797	ATAN-3G67330,ATAN-5G34850	ATC24-3G69800,ATC24-5G34710	AT3G49550,AT5G24610	ATCVI-3G68880,ATCVI-5G35020	ATERI-3G69760,ATERI-5G34970	ATKYO-3G71720,ATKYO-5G34590	ATLER-3G68220,ATLER-5G34880	ATSHA-3G65820,ATSHA-5G34790
DupGene2	3	18618156	5	26819495	ATAN-3G68070,ATAN-5G90830	ATC24-3G70530,ATC24-5G87490	AT3G50220,AT5G67210	ATCVI-3G69590,ATCVI-5G88900	ATERI-3G70580,ATERI-5G89970	ATKYO-3G72500,ATKYO-5G90200	ATLER-3G69010,ATLER-5G87720	ATSHA-3G66580,ATSHA-5G92400
DupGene2	3	730072	5	5652506	ATAN-3G12470,ATAN-5G27230	ATC24-3G12500,ATC24-5G27240	AT3G03160,AT5G17190	ATCVI-3G12500,ATCVI-5G27320	ATERI-3G12510,ATERI-5G27380	ATKYO-3G12490,ATKYO-5G27150	ATLER-3G12440,ATLER-5G27220	ATSHA-3G12490,ATSHA-5G27210
DupGene2	3	16629588	5	24281100	ATAN-3G62280,ATAN-5G83240	ATC24-3G64870,ATC24-5G79880	AT3G45310,AT5G60360	ATCVI-3G63950,ATCVI-5G81190	ATERI-3G64620,ATERI-5G82320	ATKYO-3G66640,ATKYO-5G82530	ATLER-3G63230,ATLER-5G80120	ATSHA-3G61030,ATSHA-5G84790
DupGene2	3	601450	5	5374849	ATAN-3G12050,ATAN-5G26460	ATC24-3G12080,ATC24-5G26460	AT3G02770,AT5G16450	ATCVI-3G12080,ATCVI-5G26540	ATERI-3G12090,ATERI-5G26600	ATKYO-3G12070,ATKYO-5G26390	ATLER-3G12020,ATLER-5G26460	ATSHA-3G12070,ATSHA-5G26450
DupGene2	3	8679192	4	7900794	ATAN-3G36450,ATAN-4G37990	ATC24-3G36590,ATC24-4G40870	AT3G24020,AT4G13580	ATCVI-3G36550,ATCVI-4G35600	ATERI-3G36500,ATERI-4G36660	ATKYO-3G36430,ATKYO-4G37770	ATLER-3G36520,ATLER-4G38470	ATSHA-3G36560,ATSHA-4G38770
DupGene2	3	18939558	5	26520684	ATAN-3G68910,ATAN-5G89910	ATC24-3G71390,ATC24-5G86550	AT3G50960,AT5G66410	ATCVI-3G70420,ATCVI-5G87960	ATERI-3G71460,ATERI-5G89030	ATKYO-3G73440,ATKYO-5G89280	ATLER-3G69830,ATLER-5G86800	ATSHA-3G67440,ATSHA-5G91450
DupGene2	3	9963042	5	16422303	ATAN-3G40030,ATAN-5G61150	ATC24-3G40180,ATC24-5G57870	AT3G27020,AT5G41000	ATCVI-3G40150,ATCVI-5G59260	ATERI-3G40070,ATERI-5G60150	ATKYO-3G40020,ATKYO-5G60210	ATLER-3G40240,ATLER-5G58040	ATSHA-3G40300,ATSHA-5G62850
DupGene2	3	425280	5	5135872	ATAN-3G11440,ATAN-5G25670	ATC24-3G11470,ATC24-5G25680	AT3G02250,AT5G15740	ATCVI-3G11440,ATCVI-5G25750	ATERI-3G11480,ATERI-5G25810	ATKYO-3G11460,ATKYO-5G25620	ATLER-3G11410,ATLER-5G25670	ATSHA-3G11460,ATSHA-5G25670
DupGene2	3	1778620	5	9293421	ATAN-3G15790,ATAN-5G36890	ATC24-3G15770,ATC24-5G36730	AT3G05940,AT5G26740	ATCVI-3G15700,ATCVI-5G37060	ATERI-3G15800,ATERI-5G36890	ATKYO-3G15820,ATKYO-5G36590	ATLER-3G15730,ATLER-5G36930	ATSHA-3G15810,ATSHA-5G36760
DupGene2	3	21833439	5	19770435	ATAN-3G77580,ATAN-5G70300	ATC24-3G80070,ATC24-5G67020	AT3G59070,AT5G48750	ATCVI-3G79140,ATCVI-5G68300	ATERI-3G80330,ATERI-5G69360	ATKYO-3G82330,ATKYO-5G69520	ATLER-3G78610,ATLER-5G67170	ATSHA-3G76220,ATSHA-5G71870
DupGene2	3	1492878	5	9688327	ATAN-3G14870,ATAN-5G37880	ATC24-3G14860,ATC24-5G37670	AT3G05230,AT5G27430	ATCVI-3G14770,ATCVI-5G38020	ATERI-3G14880,ATERI-5G37780	ATKYO-3G14900,ATKYO-5G37640	ATLER-3G14790,ATLER-5G37940	ATSHA-3G14880,ATSHA-5G37680
DupGene2	3	240284	5	4663843	ATAN-3G10800,ATAN-5G24180	ATC24-3G10830,ATC24-5G24210	AT3G01640,AT5G14470	ATCVI-3G10800,ATCVI-5G24300	ATERI-3G10810,ATERI-5G24300	ATKYO-3G10820,ATKYO-5G24200	ATLER-3G10770,ATLER-5G24220	ATSHA-3G10820,ATSHA-5G24210
DupGene2	3	1504773	5	9703891	ATAN-3G14920,ATAN-5G37940	ATC24-3G14910,ATC24-5G37730	AT3G05280,AT5G27490	ATCVI-3G14820,ATCVI-5G38100	ATERI-3G14930,ATERI-5G37850	ATKYO-3G14950,ATKYO-5G37700	ATLER-3G14840,ATLER-5G38000	ATSHA-3G14930,ATSHA-5G37740
DupGene2	3	3009911	5	794991	ATAN-3G19680,ATAN-5G12520	ATC24-3G19690,ATC24-5G12580	AT3G09810,AT5G03290	ATCVI-3G19540,ATCVI-5G12570	ATERI-3G19690,ATERI-5G12570	ATKYO-3G19690,ATKYO-5G12550	ATLER-3G19620,ATLER-5G12560	ATSHA-3G25910,ATSHA-5G12560
DupGene2	3	3324203	5	1409026	ATAN-3G20760,ATAN-5G14280	ATC24-3G20710,ATC24-5G14370	AT3G10640,AT5G04850	ATCVI-3G20700,ATCVI-5G14400	ATERI-3G20770,ATERI-5G14380	ATKYO-3G20780,ATKYO-5G14330	ATLER-3G20690,ATLER-5G14360	ATSHA-3G24820,ATSHA-5G14340
DupGene2	3	5795112	4	9203252	ATAN-3G28250,ATAN-4G42000	ATC24-3G28240,ATC24-4G44710	AT3G16980,AT4G16265	ATCVI-3G28070,ATCVI-4G39370	ATERI-3G28250,ATERI-4G40520	ATKYO-3G28190,ATKYO-4G41610	ATLER-3G28150,ATLER-4G42270	ATSHA-3G28310,ATSHA-4G42550
DupGene2	3	2214639	5	19827074	ATAN-3G17110,ATAN-5G70440	ATC24-3G17110,ATC24-5G67180	AT3G07010,AT5G48900	ATCVI-3G16960,ATCVI-5G68440	ATERI-3G17100,ATERI-5G69520	ATKYO-3G17120,ATKYO-5G69660	ATLER-3G17040,ATLER-5G67330	ATSHA-3G17160,ATSHA-5G72000
DupGene2	3	507101	5	5201289	ATAN-3G11680,ATAN-5G25920	ATC24-3G11710,ATC24-5G25920	AT3G02460,AT5G15930	ATCVI-3G11680,ATCVI-5G26000	ATERI-3G11720,ATERI-5G26060	ATKYO-3G11700,ATKYO-5G25870	ATLER-3G11650,ATLER-5G25920	ATSHA-3G11700,ATSHA-5G25920
DupGene2	3	7964977	4	8519129	ATAN-3G34610,ATAN-4G39990	ATC24-3G34800,ATC24-4G42650	AT3G22460,AT4G14880	ATCVI-3G34680,ATCVI-4G37420	ATERI-3G34720,ATERI-4G38530	ATKYO-3G34580,ATKYO-4G39700	ATLER-3G34720,ATLER-4G40320	ATSHA-3G34780,ATSHA-4G40680
DupGene2	3	10041210	5	16376702	ATAN-3G40220,ATAN-5G60950	ATC24-3G40360,ATC24-5G57720	AT3G27190,AT5G40870	ATCVI-3G40340,ATCVI-5G59110	ATERI-3G40250,ATERI-5G60010	ATKYO-3G40210,ATKYO-5G60020	ATLER-3G40430,ATLER-5G57890	ATSHA-3G40490,ATSHA-5G62700
DupGene2	3	6543093	4	686229	ATAN-3G30570,ATAN-4G12190	ATC24-3G30580,ATC24-4G12190	AT3G18960,AT4G01580	ATCVI-3G30390,ATCVI-4G12020	ATERI-3G30570,ATERI-4G12170	ATKYO-3G30530,ATKYO-4G12250	ATLER-3G30600,ATLER-4G12450	ATSHA-3G30620,ATSHA-4G12430
DupGene2	3	10390576	5	16114680	ATAN-3G41230,ATAN-5G60260	ATC24-3G41400,ATC24-5G57020	AT3G27970,AT5G40310	ATCVI-3G41320,ATCVI-5G58380	ATERI-3G41210,ATERI-5G59300	ATKYO-3G41130,ATKYO-5G59320	ATLER-3G41360,ATLER-5G57230	ATSHA-3G41480,ATSHA-5G61970
DupGene2	3	10685	5	5022800	ATAN-3G10050,ATAN-5G25350	ATC24-3G10050,ATC24-5G25360	AT3G01040,AT5G15470	ATCVI-3G10050,ATCVI-5G25470	ATERI-3G10050,ATERI-5G25490	ATKYO-3G10050,ATKYO-5G25330	ATLER-3G10010,ATLER-5G25350	ATSHA-3G10050,ATSHA-5G25350
DupGene2	3	10981129	5	25262694	ATAN-3G42640,ATAN-5G86010	ATC24-3G42830,ATC24-5G82650	AT3G28956,AT5G62950	ATCVI-3G42730,ATCVI-5G83980	ATERI-3G42670,ATERI-5G85100	ATKYO-3G42560,ATKYO-5G85290	ATLER-3G42810,ATLER-5G82920	ATSHA-3G42950,ATSHA-5G87560
DupGene2	3	530631	5	5249299	ATAN-3G11760,ATAN-5G26050	ATC24-3G11790,ATC24-5G26050	AT3G02530,AT5G16070	ATCVI-3G11790,ATCVI-5G26130	ATERI-3G11800,ATERI-5G26190	ATKYO-3G11780,ATKYO-5G26000	ATLER-3G11730,ATLER-5G26050	ATSHA-3G11780,ATSHA-5G26050
DupGene2	3	3530153	5	1737019	ATAN-3G21430,ATAN-5G15330	ATC24-3G21380,ATC24-5G15400	AT3G11270,AT5G05780	ATCVI-3G21370,ATCVI-5G15480	ATERI-3G21430,ATERI-5G15420	ATKYO-3G21450,ATKYO-5G15370	ATLER-3G21370,ATLER-5G15410	ATSHA-3G24150,ATSHA-5G15380
DupGene2	3	1614922	5	9836639	ATAN-3G15250,ATAN-5G38380	ATC24-3G15240,ATC24-5G38170	AT3G05560,AT5G27770	ATCVI-3G15160,ATCVI-5G38530	ATERI-3G15260,ATERI-5G38280	ATKYO-3G15280,ATKYO-5G38150	ATLER-3G15190,ATLER-5G38380	ATSHA-3G15260,ATSHA-5G38260
DupGene2	3	10518557	5	16060243	ATAN-3G41530,ATAN-5G60080	ATC24-3G41680,ATC24-5G56840	AT3G28200,AT5G40150	ATCVI-3G41650,ATCVI-5G58170	ATERI-3G41520,ATERI-5G59120	ATKYO-3G41510,ATKYO-5G59140	ATLER-3G41670,ATLER-5G57050	ATSHA-3G41750,ATSHA-5G61790
DupGene2	3	523311	5	5242084	ATAN-3G11730,ATAN-5G26020	ATC24-3G11760,ATC24-5G26020	AT3G02510,AT5G16040	ATCVI-3G11770,ATCVI-5G26100	ATERI-3G11770,ATERI-5G26160	ATKYO-3G11750,ATKYO-5G25970	ATLER-3G11700,ATLER-5G26020	ATSHA-3G11750,ATSHA-5G26020
DupGene2	3	3766024	5	2023689	ATAN-3G22180,ATAN-5G16250	ATC24-3G22140,ATC24-5G16300	AT3G11910,AT5G06600	ATCVI-3G22130,ATCVI-5G16400	ATERI-3G22170,ATERI-5G16340	ATKYO-3G22190,ATKYO-5G16290	ATLER-3G22110,ATLER-5G16330	ATSHA-3G23380,ATSHA-5G16280
DupGene2	3	2969744	5	693838	ATAN-3G19530,ATAN-5G12160	ATC24-3G19530,ATC24-5G12220	AT3G09680,AT5G02960	ATCVI-3G19400,ATCVI-5G12210	ATERI-3G19530,ATERI-5G12210	ATKYO-3G19550,ATKYO-5G12190	ATLER-3G19460,ATLER-5G12180	ATSHA-3G26070,ATSHA-5G12200
DupGene2	3	18306430	5	8341151	ATAN-3G67150,ATAN-5G34670	ATC24-3G69620,ATC24-5G34530	AT3G49370,AT5G24430	ATCVI-3G68710,ATCVI-5G34830	ATERI-3G69580,ATERI-5G34770	ATKYO-3G71550,ATKYO-5G34410	ATLER-3G68050,ATLER-5G34690	ATSHA-3G65650,ATSHA-5G34610
DupGene2	3	2080940	5	20056621	ATAN-3G16670,ATAN-5G71090	ATC24-3G16650,ATC24-5G67790	AT3G06650,AT5G49460	ATCVI-3G16510,ATCVI-5G69060	ATERI-3G16650,ATERI-5G70130	ATKYO-3G16670,ATKYO-5G70270	ATLER-3G16580,ATLER-5G67960	ATSHA-3G16670,ATSHA-5G72630
DupGene2	3	2718191	5	209663	ATAN-3G18710,ATAN-5G10600	ATC24-3G18700,ATC24-5G10630	AT3G08940,AT5G01530	ATCVI-3G18540,ATCVI-5G10590	ATERI-3G18690,ATERI-5G10650	ATKYO-3G18710,ATKYO-5G10600	ATLER-3G18630,ATLER-5G10590	ATSHA-3G18740,ATSHA-5G10630
DupGene2	3	2423552	4	1265489	ATAN-3G17790,ATAN-4G13760	ATC24-3G17790,ATC24-4G13730	AT3G07590,AT4G02840	ATCVI-3G17630,ATCVI-4G13530	ATERI-3G17780,ATERI-4G13770	ATKYO-3G17800,ATKYO-4G13820	ATLER-3G17720,ATLER-4G14060	ATSHA-3G17830,ATSHA-4G13950
DupGene2	3	8341577	4	8258143	ATAN-3G35620,ATAN-4G39090	ATC24-3G35810,ATC24-4G41900	AT3G23310,AT4G14350	ATCVI-3G35720,ATCVI-4G36630	ATERI-3G35700,ATERI-4G37760	ATKYO-3G35570,ATKYO-4G38890	ATLER-3G35870,ATLER-4G39560	ATSHA-3G35770,ATSHA-4G39900
DupGene2	3	407805	5	5080754	ATAN-3G11370,ATAN-5G25510	ATC24-3G11400,ATC24-5G25520	AT3G02200,AT5G15610	ATCVI-3G11370,ATCVI-5G25630	ATERI-3G11380,ATERI-5G25650	ATKYO-3G11390,ATKYO-5G25490	ATLER-3G11340,ATLER-5G25510	ATSHA-3G11390,ATSHA-5G25510
DupGene2	3	12592498	4	6025860	ATAN-3G47430,ATAN-4G32720	ATC24-3G49510,ATC24-4G35720	AT3G30841,AT4G09520	ATCVI-3G48950,ATCVI-4G30400	ATERI-3G49750,ATERI-4G31570	ATKYO-3G49350,ATKYO-4G32750	ATLER-3G49210,ATLER-4G33440	ATSHA-3G48370,ATSHA-4G33710
DupGene2	3	22862319	5	16822598	ATAN-3G80430,ATAN-5G62430	ATC24-3G82930,ATC24-5G59140	AT3G61760,AT5G42080	ATCVI-3G82190,ATCVI-5G60480	ATERI-3G83140,ATERI-5G61440	ATKYO-3G85440,ATKYO-5G61550	ATLER-3G81420,ATLER-5G59390	ATSHA-3G79070,ATSHA-5G64160
DupGene2	3	20543812	5	26306079	ATAN-3G73640,ATAN-5G89170	ATC24-3G76140,ATC24-5G85810	AT3G55410,AT5G65750	ATCVI-3G75180,ATCVI-5G87210	ATERI-3G76310,ATERI-5G88310	ATKYO-3G78330,ATKYO-5G88560	ATLER-3G74660,ATLER-5G86090	ATSHA-3G72290,ATSHA-5G90710
DupGene2	3	689751	5	5563484	ATAN-3G12360,ATAN-5G26940	ATC24-3G12390,ATC24-5G26940	AT3G03050,AT5G16910	ATCVI-3G12390,ATCVI-5G27060	ATERI-3G12400,ATERI-5G27090	ATKYO-3G12380,ATKYO-5G26870	ATLER-3G12330,ATLER-5G26940	ATSHA-3G12380,ATSHA-5G26940
DupGene2	3	19031916	5	26438061	ATAN-3G69220,ATAN-5G89630	ATC24-3G71700,ATC24-5G86280	AT3G51260,AT5G66140	ATCVI-3G70730,ATCVI-5G87670	ATERI-3G71770,ATERI-5G88760	ATKYO-3G73770,ATKYO-5G89000	ATLER-3G70130,ATLER-5G86530	ATSHA-3G67740,ATSHA-5G91170
DupGene2	3	563344	5	5308310	ATAN-3G11870,ATAN-5G26220	ATC24-3G11900,ATC24-5G26220	AT3G02630,AT5G16240	ATCVI-3G11900,ATCVI-5G26300	ATERI-3G11910,ATERI-5G26370	ATKYO-3G11890,ATKYO-5G26170	ATLER-3G11840,ATLER-5G26230	ATSHA-3G11890,ATSHA-5G26220
DupGene2	3	19514390	4	10236732	ATAN-3G70730,ATAN-4G44740	ATC24-3G73200,ATC24-4G47480	AT3G52630,AT4G18590	ATCVI-3G72230,ATCVI-4G41960	ATERI-3G73270,ATERI-4G43290	ATKYO-3G75320,ATKYO-4G44330	ATLER-3G71630,ATLER-4G45000	ATSHA-3G69260,ATSHA-4G45260
DupGene2	3	1327710	5	10191840	ATAN-3G14390,ATAN-5G39570	ATC24-3G14370,ATC24-5G39200	AT3G04830,AT5G28220	ATCVI-3G14290,ATCVI-5G39630	ATERI-3G14380,ATERI-5G39320	ATKYO-3G14420,ATKYO-5G39260	ATLER-3G14310,ATLER-5G39380	ATSHA-3G14410,ATSHA-5G39430
DupGene2	3	7735298	5	15166782	ATAN-3G33980,ATAN-5G57210	ATC24-3G34130,ATC24-5G54330	AT3G21950,AT5G38020	ATCVI-3G34000,ATCVI-5G55750	ATERI-3G34060,ATERI-5G56580	ATKYO-3G33940,ATKYO-5G56430	ATLER-3G34080,ATLER-5G54140	ATSHA-3G34140,ATSHA-5G59060
DupGene2	3	14308115	4	1961693	ATAN-3G53980,ATAN-4G17930	ATC24-3G56870,ATC24-4G18100	AT3G42148,AT4G04078	ATCVI-3G56230,ATCVI-4G17590	ATERI-3G56790,ATERI-4G17750	ATKYO-3G57160,ATKYO-4G17640	ATLER-3G55970,ATLER-4G18220	ATSHA-3G52120,ATSHA-4G17870
DupGene2	3	1784460	5	9197719	ATAN-3G15810,ATAN-5G36650	ATC24-3G15790,ATC24-5G36530	AT3G05960,AT5G26250	ATCVI-3G15720,ATCVI-5G36790	ATERI-3G15820,ATERI-5G36730	ATKYO-3G15840,ATKYO-5G36400	ATLER-3G15750,ATLER-5G36650	ATSHA-3G15830,ATSHA-5G36590
DupGene2	3	18035940	5	25424833	ATAN-3G66300,ATAN-5G86620	ATC24-3G68810,ATC24-5G83250	AT3G48680,AT5G63510	ATCVI-3G67830,ATCVI-5G84580	ATERI-3G68760,ATERI-5G85710	ATKYO-3G70720,ATKYO-5G85970	ATLER-3G67260,ATLER-5G83520	ATSHA-3G64870,ATSHA-5G88160
DupGene2	3	2122057	4	9135792	ATAN-3G16800,ATAN-4G41760	ATC24-3G16790,ATC24-4G44510	AT3G06720,AT4G16143	ATCVI-3G16640,ATCVI-4G39170	ATERI-3G16780,ATERI-4G40320	ATKYO-3G16800,ATKYO-4G41390	ATLER-3G16710,ATLER-4G42050	ATSHA-3G16840,ATSHA-4G42330
DupGene2	3	1395120	5	9555758	ATAN-3G14640,ATAN-5G37650	ATC24-3G14630,ATC24-5G37410	AT3G05030,AT5G27150	ATCVI-3G14540,ATCVI-5G37750	ATERI-3G14630,ATERI-5G37550	ATKYO-3G14670,ATKYO-5G37340	ATLER-3G14560,ATLER-5G37700	ATSHA-3G14660,ATSHA-5G37440
DupGene2	3	1431484	5	9630000	ATAN-3G14740,ATAN-5G37770	ATC24-3G14730,ATC24-5G37520	AT3G05120,AT5G27320	ATCVI-3G14640,ATCVI-5G37890	ATERI-3G14750,ATERI-5G37660	ATKYO-3G14770,ATKYO-5G37520	ATLER-3G14660,ATLER-5G37820	ATSHA-3G14760,ATSHA-5G37560
DupGene2	3	10470923	5	16069573	ATAN-3G41410,ATAN-5G60140	ATC24-3G41560,ATC24-5G56900	AT3G28140,AT5G40190	ATCVI-3G41510,ATCVI-5G58230	ATERI-3G41390,ATERI-5G59180	ATKYO-3G41330,ATKYO-5G59200	ATLER-3G41550,ATLER-5G57110	ATSHA-3G41640,ATSHA-5G61850
DupGene2	3	7793195	4	8649836	ATAN-3G34190,ATAN-4G40330	ATC24-3G34360,ATC24-4G43060	AT3G22110,AT4G15165	ATCVI-3G34230,ATCVI-4G37770	ATERI-3G34290,ATERI-4G38910	ATKYO-3G34170,ATKYO-4G40060	ATLER-3G34300,ATLER-4G40690	ATSHA-3G34370,ATSHA-4G41040
DupGene2	3	18371232	5	8437991	ATAN-3G67350,ATAN-5G34890	ATC24-3G69820,ATC24-5G34750	AT3G49560,AT5G24650	ATCVI-3G68900,ATCVI-5G35060	ATERI-3G69780,ATERI-5G35010	ATKYO-3G71740,ATKYO-5G34630	ATLER-3G68240,ATLER-5G34920	ATSHA-3G65840,ATSHA-5G34830
DupGene2	3	23202017	4	1102491	ATAN-3G81650,ATAN-4G13330	ATC24-3G84060,ATC24-4G13300	AT3G62720,AT4G02500	ATCVI-3G83300,ATCVI-4G13100	ATERI-3G84310,ATERI-4G13340	ATKYO-3G86510,ATKYO-4G13390	ATLER-3G82550,ATLER-4G13630	ATSHA-3G80200,ATSHA-4G13530
DupGene2	3	1361527	5	10070291	ATAN-3G14510,ATAN-5G39220	ATC24-3G14500,ATC24-5G38980	AT3G04920,AT5G28060	ATCVI-3G14410,ATCVI-5G39310	ATERI-3G14500,ATERI-5G39040	ATKYO-3G14540,ATKYO-5G38970	ATLER-3G14430,ATLER-5G39060	ATSHA-3G14530,ATSHA-5G39190
DupGene2	3	8010241	4	8501228	ATAN-3G34780,ATAN-4G39880	ATC24-3G34980,ATC24-4G42540	AT3G22630,AT4G14800	ATCVI-3G34850,ATCVI-4G37290	ATERI-3G34890,ATERI-4G38420	ATKYO-3G34750,ATKYO-4G39590	ATLER-3G34890,ATLER-4G40210	ATSHA-3G34950,ATSHA-4G40570
DupGene2	3	227496	5	4675435	ATAN-3G10750,ATAN-5G24220	ATC24-3G10780,ATC24-5G24250	AT3G01590,AT5G14500	ATCVI-3G10750,ATCVI-5G24340	ATERI-3G10760,ATERI-5G24340	ATKYO-3G10770,ATKYO-5G24240	ATLER-3G10720,ATLER-5G24260	ATSHA-3G10770,ATSHA-5G24250
DupGene2	3	1908709	5	6305287	ATAN-3G16210,ATAN-5G29180	ATC24-3G16200,ATC24-5G29140	AT3G06300,AT5G18900	ATCVI-3G16100,ATCVI-5G29280	ATERI-3G16220,ATERI-5G29280	ATKYO-3G16240,ATKYO-5G29030	ATLER-3G16140,ATLER-5G29140	ATSHA-3G16230,ATSHA-5G29140
DupGene2	3	1619033	5	9864069	ATAN-3G15270,ATAN-5G38460	ATC24-3G15260,ATC24-5G38260	AT3G05580,AT5G27840	ATCVI-3G15180,ATCVI-5G38600	ATERI-3G15280,ATERI-5G38370	ATKYO-3G15300,ATKYO-5G38230	ATLER-3G15210,ATLER-5G38460	ATSHA-3G15280,ATSHA-5G38360
DupGene2	3	3907467	5	2153248	ATAN-3G22550,ATAN-5G16650	ATC24-3G22520,ATC24-5G16680	AT3G12250,AT5G06950	ATCVI-3G22510,ATCVI-5G16790	ATERI-3G22550,ATERI-5G16740	ATKYO-3G22570,ATKYO-5G16670	ATLER-3G22480,ATLER-5G16710	ATSHA-3G23000,ATSHA-5G16670
DupGene2	3	3834760	5	2047158	ATAN-3G22320,ATAN-5G16310	ATC24-3G22280,ATC24-5G16360	AT3G12030,AT5G06660	ATCVI-3G22270,ATCVI-5G16470	ATERI-3G22310,ATERI-5G16400	ATKYO-3G22330,ATKYO-5G16350	ATLER-3G22240,ATLER-5G16390	ATSHA-3G23240,ATSHA-5G16340
DupGene2	3	22139949	5	12599495	ATAN-3G78520,ATAN-5G50750	ATC24-3G80990,ATC24-5G48920	AT3G59930,AT5G33355	ATCVI-3G80060,ATCVI-5G49950	ATERI-3G81290,ATERI-5G50650	ATKYO-3G83290,ATKYO-5G49080	ATLER-3G79520,ATLER-5G48190	ATSHA-3G77160,ATSHA-5G52470
DupGene2	3	8346332	4	8254597	ATAN-3G35630,ATAN-4G39070	ATC24-3G35820,ATC24-4G41880	AT3G23325,AT4G14342	ATCVI-3G35730,ATCVI-4G36610	ATERI-3G35710,ATERI-4G37740	ATKYO-3G35580,ATKYO-4G38870	ATLER-3G35860,ATLER-4G39540	ATSHA-3G35780,ATSHA-4G39880
DupGene2	3	17759926	5	25253451	ATAN-3G65560,ATAN-5G85980	ATC24-3G68080,ATC24-5G82620	AT3G48100,AT5G62920	ATCVI-3G67050,ATCVI-5G83950	ATERI-3G68000,ATERI-5G85070	ATKYO-3G69920,ATKYO-5G85260	ATLER-3G66510,ATLER-5G82890	ATSHA-3G64100,ATSHA-5G87530
DupGene2	3	1686245	5	9489664	ATAN-3G15450,ATAN-5G37490	ATC24-3G15440,ATC24-5G37220	AT3G05710,AT5G26980	ATCVI-3G15360,ATCVI-5G37590	ATERI-3G15460,ATERI-5G37370	ATKYO-3G15480,ATKYO-5G37160	ATLER-3G15390,ATLER-5G37530	ATSHA-3G15460,ATSHA-5G37250
DupGene2	3	18090811	5	7983463	ATAN-3G66410,ATAN-5G33690	ATC24-3G68920,ATC24-5G33650	AT3G48780,AT5G23670	ATCVI-3G67990,ATCVI-5G33880	ATERI-3G68870,ATERI-5G33820	ATKYO-3G70830,ATKYO-5G33520	ATLER-3G67370,ATLER-5G33670	ATSHA-3G64980,ATSHA-5G33710
DupGene2	3	3013373	5	797785	ATAN-3G19690,ATAN-5G12530	ATC24-3G19700,ATC24-5G12590	AT3G09820,AT5G03300	ATCVI-3G19550,ATCVI-5G12580	ATERI-3G19700,ATERI-5G12580	ATKYO-3G19700,ATKYO-5G12560	ATLER-3G19630,ATLER-5G12570	ATSHA-3G25900,ATSHA-5G12570
DupGene2	3	18742854	5	26711714	ATAN-3G68390,ATAN-5G90500	ATC24-3G70840,ATC24-5G87160	AT3G50500,AT5G66880	ATCVI-3G69880,ATCVI-5G88570	ATERI-3G70930,ATERI-5G89630	ATKYO-3G72880,ATKYO-5G89870	ATLER-3G69300,ATLER-5G87390	ATSHA-3G66880,ATSHA-5G92070
DupGene2	3	17361058	5	23743528	ATAN-3G64570,ATAN-5G81540	ATC24-3G67130,ATC24-5G78200	AT3G47160,AT5G58787	ATCVI-3G66120,ATCVI-5G79520	ATERI-3G66980,ATERI-5G80580	ATKYO-3G69000,ATKYO-5G80800	ATLER-3G65490,ATLER-5G78430	ATSHA-3G63170,ATSHA-5G83140
DupGene2	3	787983	5	5751632	ATAN-3G12670,ATAN-5G27530	ATC24-3G12700,ATC24-5G27530	AT3G03340,AT5G17440	ATCVI-3G12700,ATCVI-5G27650	ATERI-3G12710,ATERI-5G27670	ATKYO-3G12700,ATKYO-5G27440	ATLER-3G12640,ATLER-5G27530	ATSHA-3G12690,ATSHA-5G27510
DupGene2	3	2954628	5	658678	ATAN-3G19480,ATAN-5G12070	ATC24-3G19480,ATC24-5G12130	AT3G09630,AT5G02870	ATCVI-3G19350,ATCVI-5G12120	ATERI-3G19480,ATERI-5G12130	ATKYO-3G19500,ATKYO-5G12110	ATLER-3G19410,ATLER-5G12100	ATSHA-3G26120,ATSHA-5G12110
DupGene2	3	9270450	5	15904275	ATAN-3G37960,ATAN-5G59610	ATC24-3G38200,ATC24-5G56350	AT3G25520,AT5G39740	ATCVI-3G38160,ATCVI-5G57690	ATERI-3G38040,ATERI-5G58680	ATKYO-3G38000,ATKYO-5G58690	ATLER-3G38110,ATLER-5G56350	ATSHA-3G38140,ATSHA-5G61310
DupGene2	3	10153981	5	16249481	ATAN-3G40540,ATAN-5G60620	ATC24-3G40740,ATC24-5G57370	AT3G27430,AT5G40580	ATCVI-3G40670,ATCVI-5G58750	ATERI-3G40570,ATERI-5G59660	ATKYO-3G40520,ATKYO-5G59660	ATLER-3G40740,ATLER-5G57570	ATSHA-3G40840,ATSHA-5G62380
DupGene2	3	605084	5	5379673	ATAN-3G12070,ATAN-5G26490	ATC24-3G12100,ATC24-5G26490	AT3G02790,AT5G16470	ATCVI-3G12100,ATCVI-5G26570	ATERI-3G12110,ATERI-5G26630	ATKYO-3G12090,ATKYO-5G26420	ATLER-3G12040,ATLER-5G26490	ATSHA-3G12090,ATSHA-5G26480
DupGene2	3	1048390	5	6034506	ATAN-3G13490,ATAN-5G28450	ATC24-3G13510,ATC24-5G28380	AT3G04040,AT5G18250	ATCVI-3G13490,ATCVI-5G28520	ATERI-3G13510,ATERI-5G28570	ATKYO-3G13540,ATKYO-5G28300	ATLER-3G13450,ATLER-5G28400	ATSHA-3G13530,ATSHA-5G28390
DupGene2	3	6256752	4	11429440	ATAN-3G29720,ATAN-4G47720	ATC24-3G29720,ATC24-4G50520	AT3G18240,AT4G21460	ATCVI-3G29570,ATCVI-4G45200	ATERI-3G29730,ATERI-4G46470	ATKYO-3G29670,ATKYO-4G47540	ATLER-3G29740,ATLER-4G48160	ATSHA-3G29780,ATSHA-4G48420
DupGene2	3	16955735	5	24071528	ATAN-3G63270,ATAN-5G82540	ATC24-3G65880,ATC24-5G79190	AT3G46180,AT5G59740	ATCVI-3G64940,ATCVI-5G80490	ATERI-3G65590,ATERI-5G81620	ATKYO-3G67710,ATKYO-5G81800	ATLER-3G64300,ATLER-5G79420	ATSHA-3G62020,ATSHA-5G84100
DupGene2	3	18440923	5	26338488	ATAN-3G67530,ATAN-5G89220	ATC24-3G70000,ATC24-5G85870	AT3G49720,AT5G65810	ATCVI-3G69080,ATCVI-5G87270	ATERI-3G69960,ATERI-5G88370	ATKYO-3G71920,ATKYO-5G88610	ATLER-3G68420,ATLER-5G86140	ATSHA-3G66020,ATSHA-5G90760
DupGene2	3	2606368	5	4336706	ATAN-3G18340,ATAN-5G23120	ATC24-3G18340,ATC24-5G23140	AT3G08580,AT5G13490	ATCVI-3G18180,ATCVI-5G23210	ATERI-3G18320,ATERI-5G23230	ATKYO-3G18350,ATKYO-5G23130	ATLER-3G18270,ATLER-5G23190	ATSHA-3G18380,ATSHA-5G23140
DupGene2	3	3184417	5	1143905	ATAN-3G20300,ATAN-5G13540	ATC24-3G20270,ATC24-5G13620	AT3G10290,AT5G04160	ATCVI-3G20250,ATCVI-5G13650	ATERI-3G20320,ATERI-5G13640	ATKYO-3G20320,ATKYO-5G13590	ATLER-3G20240,ATLER-5G13610	ATSHA-3G25280,ATSHA-5G13590
DupGene2	3	8113785	4	8414356	ATAN-3G35080,ATAN-4G39650	ATC24-3G35270,ATC24-4G42330	AT3G22890,AT4G14680	ATCVI-3G35140,ATCVI-4G37060	ATERI-3G35180,ATERI-4G38200	ATKYO-3G35040,ATKYO-4G39340	ATLER-3G35180,ATLER-4G39980	ATSHA-3G35240,ATSHA-4G40340
DupGene2	3	19955815	5	9807794	ATAN-3G72050,ATAN-5G38270	ATC24-3G74570,ATC24-5G38060	AT3G53890,AT5G27700	ATCVI-3G73610,ATCVI-5G38420	ATERI-3G74640,ATERI-5G38170	ATKYO-3G76700,ATKYO-5G38040	ATLER-3G72990,ATLER-5G38270	ATSHA-3G70660,ATSHA-5G38090
DupGene2	3	15180890	5	7052315	ATAN-3G58390,ATAN-5G31260	ATC24-3G59880,ATC24-5G31190	AT3G43190,AT5G20830	ATCVI-3G60010,ATCVI-5G31380	ATERI-3G60440,ATERI-5G31360	ATKYO-3G62120,ATKYO-5G31080	ATLER-3G58990,ATLER-5G31210	ATSHA-3G56270,ATSHA-5G31220
DupGene2	3	3400164	5	1591423	ATAN-3G21000,ATAN-5G14890	ATC24-3G20950,ATC24-5G14970	AT3G10860,AT5G05370	ATCVI-3G20950,ATCVI-5G15010	ATERI-3G21010,ATERI-5G14980	ATKYO-3G21020,ATKYO-5G14930	ATLER-3G20930,ATLER-5G14960	ATSHA-3G24580,ATSHA-5G14930
DupGene2	3	18435305	5	26331897	ATAN-3G67510,ATAN-5G89210	ATC24-3G69980,ATC24-5G85860	AT3G49700,AT5G65800	ATCVI-3G69060,ATCVI-5G87260	ATERI-3G69940,ATERI-5G88360	ATKYO-3G71900,ATKYO-5G88600	ATLER-3G68400,ATLER-5G86130	ATSHA-3G66000,ATSHA-5G90750
DupGene2	3	1339783	5	10136260	ATAN-3G14440,ATAN-5G39450	ATC24-3G14420,ATC24-5G39140	AT3G04860,AT5G28150	ATCVI-3G14340,ATCVI-5G39540	ATERI-3G14430,ATERI-5G39210	ATKYO-3G14470,ATKYO-5G39190	ATLER-3G14360,ATLER-5G39240	ATSHA-3G14460,ATSHA-5G39340
DupGene2	3	19007792	5	26476976	ATAN-3G69120,ATAN-5G89770	ATC24-3G71600,ATC24-5G86420	AT3G51160,AT5G66280	ATCVI-3G70630,ATCVI-5G87810	ATERI-3G71670,ATERI-5G88900	ATKYO-3G73670,ATKYO-5G89140	ATLER-3G70030,ATLER-5G86670	ATSHA-3G67640,ATSHA-5G91310
DupGene2	3	751887	5	5698900	ATAN-3G12560,ATAN-5G27390	ATC24-3G12590,ATC24-5G27390	AT3G03250,AT5G17310	ATCVI-3G12590,ATCVI-5G27480	ATERI-3G12600,ATERI-5G27530	ATKYO-3G12580,ATKYO-5G27300	ATLER-3G12530,ATLER-5G27370	ATSHA-3G12580,ATSHA-5G27370
DupGene2	3	209213	5	4732322	ATAN-3G10680,ATAN-5G24450	ATC24-3G10710,ATC24-5G24470	AT3G01520,AT5G14680	ATCVI-3G10680,ATCVI-5G24570	ATERI-3G10690,ATERI-5G24560	ATKYO-3G10700,ATKYO-5G24460	ATLER-3G10650,ATLER-5G24490	ATSHA-3G10700,ATSHA-5G24480
DupGene2	3	10077477	5	16316105	ATAN-3G40310,ATAN-5G60850	ATC24-3G40450,ATC24-5G57580	AT3G27280,AT5G40770	ATCVI-3G40440,ATCVI-5G58990	ATERI-3G40340,ATERI-5G59870	ATKYO-3G40300,ATKYO-5G59910	ATLER-3G40520,ATLER-5G57780	ATSHA-3G40590,ATSHA-5G62590
DupGene2	3	1330584	4	16549473	ATAN-3G14400,ATAN-4G63130	ATC24-3G14380,ATC24-4G65830	AT3G04840,AT4G34670	ATCVI-3G14300,ATCVI-4G60400	ATERI-3G14390,ATERI-4G61830	ATKYO-3G14430,ATKYO-4G62920	ATLER-3G14320,ATLER-4G63510	ATSHA-3G14420,ATSHA-4G63970
DupGene2	3	10057257	5	16341263	ATAN-3G40270,ATAN-5G60890	ATC24-3G40410,ATC24-5G57620	AT3G27240,AT5G40810	ATCVI-3G40390,ATCVI-5G59040	ATERI-3G40300,ATERI-5G59910	ATKYO-3G40260,ATKYO-5G59950	ATLER-3G40480,ATLER-5G57820	ATSHA-3G40540,ATSHA-5G62630
DupGene2	4	5566642	5	16477808	ATAN-4G31430,ATAN-5G61350	ATC24-4G34660,ATC24-5G58070	AT4G08700,AT5G41160	ATCVI-4G29370,ATCVI-5G59470	ATERI-4G30250,ATERI-5G60350	ATKYO-4G31430,ATKYO-5G60410	ATLER-4G32340,ATLER-5G58240	ATSHA-4G32420,ATSHA-5G63050
DupGene2	4	561319	5	24129822	ATAN-4G11860,ATAN-5G82750	ATC24-4G11830,ATC24-5G79390	AT4G01350,AT5G59920	ATCVI-4G11780,ATCVI-5G80690	ATERI-4G11810,ATERI-5G81830	ATKYO-4G11860,ATKYO-5G82010	ATLER-4G12090,ATLER-5G79630	ATSHA-4G12050,ATSHA-5G84310
DupGene2	4	13471275	5	22417714	ATAN-4G53860,ATAN-5G77540	ATC24-4G56750,ATC24-5G74250	AT4G26720,AT5G55260	ATCVI-4G51290,ATCVI-5G75510	ATERI-4G52750,ATERI-5G76570	ATKYO-4G53770,ATKYO-5G76750	ATLER-4G54350,ATLER-5G74400	ATSHA-4G54750,ATSHA-5G79070
DupGene2	4	12926558	5	20895193	ATAN-4G52090,ATAN-5G73170	ATC24-4G54970,ATC24-5G69900	AT4G25230,AT5G51450	ATCVI-4G49590,ATCVI-5G71160	ATERI-4G50970,ATERI-5G72220	ATKYO-4G52020,ATKYO-5G72380	ATLER-4G52600,ATLER-5G70000	ATSHA-4G52970,ATSHA-5G74680
DupGene2	4	9649804	5	19346356	ATAN-4G43110,ATAN-5G69190	ATC24-4G45760,ATC24-5G65950	AT4G17190,AT5G47770	ATCVI-4G40350,ATCVI-5G67160	ATERI-4G41640,ATERI-5G68240	ATKYO-4G42690,ATKYO-5G68380	ATLER-4G43340,ATLER-5G66020	ATSHA-4G43620,ATSHA-5G70770
DupGene2	4	6629	5	238014	ATAN-4G10170,ATAN-5G10700	ATC24-4G10090,ATC24-5G10740	AT4G00020,AT5G01630	ATCVI-4G10100,ATCVI-5G10700	ATERI-4G10040,ATERI-5G10750	ATKYO-4G10120,ATKYO-5G10700	ATLER-4G10310,ATLER-5G10690	ATSHA-4G10380,ATSHA-5G10730
DupGene2	4	13597232	5	22250194	ATAN-4G54480,ATAN-5G77000	ATC24-4G57180,ATC24-5G73710	AT4G27100,AT5G54780	ATCVI-4G51810,ATCVI-5G74970	ATERI-4G53160,ATERI-5G76030	ATKYO-4G54340,ATKYO-5G76210	ATLER-4G54770,ATLER-5G73850	ATSHA-4G55180,ATSHA-5G78520
DupGene2	4	140791	5	16744624	ATAN-4G10590,ATAN-5G62150	ATC24-4G10560,ATC24-5G58860	AT4G00320,AT5G41830	ATCVI-4G10510,ATCVI-5G60210	ATERI-4G10490,ATERI-5G61160	ATKYO-4G10550,ATKYO-5G61270	ATLER-4G10820,ATLER-5G59110	ATSHA-4G10840,ATSHA-5G63870
DupGene2	4	13663966	5	22121649	ATAN-4G54630,ATAN-5G76680	ATC24-4G57330,ATC24-5G73410	AT4G27280,AT5G54490	ATCVI-4G51960,ATCVI-5G74670	ATERI-4G53320,ATERI-5G75720	ATKYO-4G54490,ATKYO-5G75910	ATLER-4G54920,ATLER-5G73520	ATSHA-4G55330,ATSHA-5G78190
DupGene2	4	13403481	5	22685396	ATAN-4G53650,ATAN-5G78380	ATC24-4G56530,ATC24-5G75070	AT4G26550,AT5G56020	ATCVI-4G51090,ATCVI-5G76320	ATERI-4G52530,ATERI-5G77390	ATKYO-4G53560,ATKYO-5G77580	ATLER-4G54140,ATLER-5G75220	ATSHA-4G54540,ATSHA-5G79950
DupGene2	4	736113	5	26085630	ATAN-4G12340,ATAN-5G88580	ATC24-4G12330,ATC24-5G85230	AT4G01710,AT5G65274	ATCVI-4G12160,ATCVI-5G86630	ATERI-4G12320,ATERI-5G87730	ATKYO-4G12400,ATKYO-5G87970	ATLER-4G12600,ATLER-5G85490	ATSHA-4G12580,ATSHA-5G90130
DupGene2	4	13825127	5	21747215	ATAN-4G55140,ATAN-5G75520	ATC24-4G57840,ATC24-5G72250	AT4G27690,AT5G53530	ATCVI-4G52470,ATCVI-5G73470	ATERI-4G53830,ATERI-5G74540	ATKYO-4G55000,ATKYO-5G74700	ATLER-4G55470,ATLER-5G72320	ATSHA-4G55850,ATSHA-5G77000
DupGene2	4	11217884	5	17855784	ATAN-4G47180,ATAN-5G65190	ATC24-4G49990,ATC24-5G61990	AT4G20980,AT5G44320	ATCVI-4G44550,ATCVI-5G63260	ATERI-4G45910,ATERI-5G64200	ATKYO-4G46950,ATKYO-5G64350	ATLER-4G47580,ATLER-5G61970	ATSHA-4G47870,ATSHA-5G66810
DupGene2	4	10810459	5	18111170	ATAN-4G46220,ATAN-5G65860	ATC24-4G48960,ATC24-5G62690	AT4G19950,AT5G44860	ATCVI-4G43460,ATCVI-5G63970	ATERI-4G44900,ATERI-5G64960	ATKYO-4G45830,ATKYO-5G65090	ATLER-4G46570,ATLER-5G62660	ATSHA-4G46760,ATSHA-5G67480
DupGene2	4	13356277	5	22784573	ATAN-4G53490,ATAN-5G78640	ATC24-4G56370,ATC24-5G75330	AT4G26430,AT5G56280	ATCVI-4G50930,ATCVI-5G76590	ATERI-4G52370,ATERI-5G77660	ATKYO-4G53400,ATKYO-5G77860	ATLER-4G53980,ATLER-5G75500	ATSHA-4G54380,ATSHA-5G80220
DupGene2	4	13374339	5	22726697	ATAN-4G53560,ATAN-5G78500	ATC24-4G56440,ATC24-5G75190	AT4G26480,AT5G56140	ATCVI-4G51000,ATCVI-5G76450	ATERI-4G52440,ATERI-5G77520	ATKYO-4G53470,ATKYO-5G77720	ATLER-4G54050,ATLER-5G75360	ATSHA-4G54450,ATSHA-5G80080
DupGene2	4	13008244	5	21114776	ATAN-4G52320,ATAN-5G73780	ATC24-4G55200,ATC24-5G70540	AT4G25440,AT5G51980	ATCVI-4G49820,ATCVI-5G71760	ATERI-4G51220,ATERI-5G72840	ATKYO-4G52280,ATKYO-5G72990	ATLER-4G52830,ATLER-5G70600	ATSHA-4G53230,ATSHA-5G75260
DupGene2	4	10389841	5	18529382	ATAN-4G45180,ATAN-5G66830	ATC24-4G47920,ATC24-5G63650	AT4G18970,AT5G45670	ATCVI-4G42400,ATCVI-5G64840	ATERI-4G43730,ATERI-5G65840	ATKYO-4G44750,ATKYO-5G66050	ATLER-4G45440,ATLER-5G63670	ATSHA-4G45710,ATSHA-5G68430
DupGene2	4	13691800	5	22023900	ATAN-4G54700,ATAN-5G76420	ATC24-4G57400,ATC24-5G73130	AT4G27350,AT5G54240	ATCVI-4G52030,ATCVI-5G74400	ATERI-4G53390,ATERI-5G75450	ATKYO-4G54560,ATKYO-5G75640	ATLER-4G54990,ATLER-5G73240	ATSHA-4G55400,ATSHA-5G77930
DupGene2	4	17833316	5	9420012	ATAN-4G66680,ATAN-5G37270	ATC24-4G69460,ATC24-5G37020	AT4G37930,AT5G26780	ATCVI-4G63980,ATCVI-5G37390	ATERI-4G65460,ATERI-5G37160	ATKYO-4G66450,ATKYO-5G36940	ATLER-4G67120,ATLER-5G37320	ATSHA-4G67530,ATSHA-5G37050
DupGene2	4	442064	5	3264216	ATAN-4G11480,ATAN-5G20110	ATC24-4G11460,ATC24-5G20110	AT4G01020,AT5G10370	ATCVI-4G11410,ATCVI-5G20230	ATERI-4G11410,ATERI-5G20220	ATKYO-4G11470,ATKYO-5G20170	ATLER-4G11700,ATLER-5G20180	ATSHA-4G11680,ATSHA-5G20160
DupGene2	4	13343312	5	22821391	ATAN-4G53440,ATAN-5G78720	ATC24-4G56320,ATC24-5G75410	AT4G26390,AT5G56350	ATCVI-4G50880,ATCVI-5G76670	ATERI-4G52320,ATERI-5G77730	ATKYO-4G53350,ATKYO-5G77940	ATLER-4G53930,ATLER-5G75580	ATSHA-4G54330,ATSHA-5G80300
DupGene2	4	502340	5	23956042	ATAN-4G11670,ATAN-5G82180	ATC24-4G11650,ATC24-5G78820	AT4G01180,AT5G59390	ATCVI-4G11600,ATCVI-5G80140	ATERI-4G11620,ATERI-5G81220	ATKYO-4G11660,ATKYO-5G81420	ATLER-4G11910,ATLER-5G79050	ATSHA-4G11880,ATSHA-5G83750
DupGene2	4	9818082	5	19130811	ATAN-4G43610,ATAN-5G68480	ATC24-4G46280,ATC24-5G65270	AT4G17615,AT5G47100	ATCVI-4G40820,ATCVI-5G66410	ATERI-4G42160,ATERI-5G67510	ATKYO-4G43180,ATKYO-5G67690	ATLER-4G43840,ATLER-5G65320	ATSHA-4G44100,ATSHA-5G70080
DupGene2	4	13835246	5	21740465	ATAN-4G55180,ATAN-5G75500	ATC24-4G57880,ATC24-5G72230	AT4G27730,AT5G53510	ATCVI-4G52510,ATCVI-5G73450	ATERI-4G53870,ATERI-5G74520	ATKYO-4G55040,ATKYO-5G74680	ATLER-4G55510,ATLER-5G72300	ATSHA-4G55890,ATSHA-5G76980
DupGene2	4	13229196	5	23073042	ATAN-4G53050,ATAN-5G79520	ATC24-4G55950,ATC24-5G76180	AT4G26100,AT5G57015	ATCVI-4G50540,ATCVI-5G77460	ATERI-4G51970,ATERI-5G78570	ATKYO-4G53000,ATKYO-5G78740	ATLER-4G53560,ATLER-5G76390	ATSHA-4G53960,ATSHA-5G81100
DupGene2	4	13474534	5	22406560	ATAN-4G53880,ATAN-5G77520	ATC24-4G56770,ATC24-5G74230	AT4G26740,AT5G55240	ATCVI-4G51310,ATCVI-5G75490	ATERI-4G52770,ATERI-5G76550	ATKYO-4G53790,ATKYO-5G76730	ATLER-4G54370,ATLER-5G74370	ATSHA-4G54770,ATSHA-5G79040
DupGene2	4	10239352	5	18610500	ATAN-4G44760,ATAN-5G67090	ATC24-4G47500,ATC24-5G63900	AT4G18596,AT5G45880	ATCVI-4G41980,ATCVI-5G65090	ATERI-4G43310,ATERI-5G66110	ATKYO-4G44350,ATKYO-5G66300	ATLER-4G45020,ATLER-5G63920	ATSHA-4G45280,ATSHA-5G68680
DupGene2	4	9677487	5	19284296	ATAN-4G43220,ATAN-5G68950	ATC24-4G45870,ATC24-5G65710	AT4G17270,AT5G47540	ATCVI-4G40450,ATCVI-5G66920	ATERI-4G41750,ATERI-5G68000	ATKYO-4G42800,ATKYO-5G68140	ATLER-4G43450,ATLER-5G65780	ATSHA-4G43720,ATSHA-5G70520
DupGene2	4	9699784	5	19248987	ATAN-4G43280,ATAN-5G68840	ATC24-4G45960,ATC24-5G65600	AT4G17340,AT5G47450	ATCVI-4G40500,ATCVI-5G66810	ATERI-4G41810,ATERI-5G67890	ATKYO-4G42860,ATKYO-5G68040	ATLER-4G43510,ATLER-5G65680	ATSHA-4G43770,ATSHA-5G70410
DupGene2	4	16070537	5	20842550	ATAN-4G61580,ATAN-5G73010	ATC24-4G64340,ATC24-5G69740	AT4G33370,AT5G51280	ATCVI-4G58910,ATCVI-5G71000	ATERI-4G60330,ATERI-5G72060	ATKYO-4G61440,ATKYO-5G72220	ATLER-4G62000,ATLER-5G69840	ATSHA-4G62470,ATSHA-5G74520
DupGene2	4	10439000	5	18463562	ATAN-4G45300,ATAN-5G66710	ATC24-4G48040,ATC24-5G63540	AT4G19045,AT5G45550	ATCVI-4G42530,ATCVI-5G64710	ATERI-4G43870,ATERI-5G65730	ATKYO-4G44870,ATKYO-5G65930	ATLER-4G45580,ATLER-5G63560	ATSHA-4G45840,ATSHA-5G68270
DupGene2	4	13726377	5	21991978	ATAN-4G54820,ATAN-5G76350	ATC24-4G57520,ATC24-5G73060	AT4G27440,AT5G54190	ATCVI-4G52150,ATCVI-5G74330	ATERI-4G53510,ATERI-5G75380	ATKYO-4G54680,ATKYO-5G75580	ATLER-4G55140,ATLER-5G73170	ATSHA-4G55520,ATSHA-5G77870
DupGene2	4	13497962	5	22384259	ATAN-4G53980,ATAN-5G77440	ATC24-4G56870,ATC24-5G74150	AT4G26840,AT5G55160	ATCVI-4G51410,ATCVI-5G75410	ATERI-4G52870,ATERI-5G76470	ATKYO-4G53890,ATKYO-5G76650	ATLER-4G54470,ATLER-5G74290	ATSHA-4G54870,ATSHA-5G78960
DupGene2	4	9704583	5	19242601	ATAN-4G43300,ATAN-5G68810	ATC24-4G45980,ATC24-5G65580	AT4G17360,AT5G47435	ATCVI-4G40520,ATCVI-5G66730	ATERI-4G41830,ATERI-5G67860	ATKYO-4G42880,ATKYO-5G68020	ATLER-4G43530,ATLER-5G65650	ATSHA-4G43790,ATSHA-5G70390
DupGene2	4	13469186	5	22423561	ATAN-4G53850,ATAN-5G77570	ATC24-4G56740,ATC24-5G74280	AT4G26710,AT5G55290	ATCVI-4G51280,ATCVI-5G75540	ATERI-4G52740,ATERI-5G76600	ATKYO-4G53760,ATKYO-5G76780	ATLER-4G54340,ATLER-5G74430	ATSHA-4G54740,ATSHA-5G79100
DupGene2	4	10410348	5	18502729	ATAN-4G45240,ATAN-5G66780	ATC24-4G47980,ATC24-5G63600	AT4G19006,AT5G45620	ATCVI-4G42460,ATCVI-5G64790	ATERI-4G43810,ATERI-5G65790	ATKYO-4G44810,ATKYO-5G66000	ATLER-4G45520,ATLER-5G63620	ATSHA-4G45770,ATSHA-5G68380
DupGene2	4	10522545	5	18369943	ATAN-4G45530,ATAN-5G66440	ATC24-4G48310,ATC24-5G63230	AT4G19230,AT5G45340	ATCVI-4G42710,ATCVI-5G64510	ATERI-4G44130,ATERI-5G65520	ATKYO-4G45120,ATKYO-5G65650	ATLER-4G45850,ATLER-5G63250	ATSHA-4G46050,ATSHA-5G68040
DupGene2	4	12932051	5	20911793	ATAN-4G52100,ATAN-5G73220	ATC24-4G54980,ATC24-5G69950	AT4G25240,AT5G51480	ATCVI-4G49600,ATCVI-5G71210	ATERI-4G50980,ATERI-5G72270	ATKYO-4G52030,ATKYO-5G72430	ATLER-4G52610,ATLER-5G70050	ATSHA-4G52980,ATSHA-5G74730
DupGene2	4	15347010	5	3259438	ATAN-4G59640,ATAN-5G20100	ATC24-4G62370,ATC24-5G20100	AT4G31700,AT5G10360	ATCVI-4G57000,ATCVI-5G20220	ATERI-4G58400,ATERI-5G20210	ATKYO-4G59520,ATKYO-5G20160	ATLER-4G60070,ATLER-5G20170	ATSHA-4G60510,ATSHA-5G20150
DupGene2	4	13302562	5	22925519	ATAN-4G53240,ATAN-5G79090	ATC24-4G56140,ATC24-5G75750	AT4G26270,AT5G56630	ATCVI-4G50730,ATCVI-5G77040	ATERI-4G52160,ATERI-5G78080	ATKYO-4G53190,ATKYO-5G78310	ATLER-4G53750,ATLER-5G75940	ATSHA-4G54150,ATSHA-5G80680
DupGene2	4	10688445	5	18245277	ATAN-4G45860,ATAN-5G66140	ATC24-4G48600,ATC24-5G62970	AT4G19640,AT5G45130	ATCVI-4G43140,ATCVI-5G64270	ATERI-4G44540,ATERI-5G65250	ATKYO-4G45440,ATKYO-5G65360	ATLER-4G46240,ATLER-5G62950	ATSHA-4G46390,ATSHA-5G67740
DupGene2	4	13409303	5	22672884	ATAN-4G53680,ATAN-5G78350	ATC24-4G56560,ATC24-5G75010	AT4G26570,AT5G55990	ATCVI-4G51110,ATCVI-5G76280	ATERI-4G52560,ATERI-5G77360	ATKYO-4G53590,ATKYO-5G77550	ATLER-4G54170,ATLER-5G75190	ATSHA-4G54570,ATSHA-5G79920
DupGene2	4	13186689	5	23173447	ATAN-4G52910,ATAN-5G79750	ATC24-4G55810,ATC24-5G76380	AT4G25970,AT5G57190	ATCVI-4G50400,ATCVI-5G77660	ATERI-4G51830,ATERI-5G78770	ATKYO-4G52860,ATKYO-5G78940	ATLER-4G53420,ATLER-5G76620	ATSHA-4G53820,ATSHA-5G81330
DupGene2	4	15670368	5	8857442	ATAN-4G60610,ATAN-5G35830	ATC24-4G63350,ATC24-5G35660	AT4G32470,AT5G25450	ATCVI-4G57930,ATCVI-5G35970	ATERI-4G59370,ATERI-5G35890	ATKYO-4G60470,ATKYO-5G35550	ATLER-4G61030,ATLER-5G35810	ATSHA-4G61500,ATSHA-5G35790
DupGene2	4	12591765	5	20304882	ATAN-4G51070,ATAN-5G71590	ATC24-4G53960,ATC24-5G68250	AT4G24280,AT5G49910	ATCVI-4G48580,ATCVI-5G69590	ATERI-4G49940,ATERI-5G70670	ATKYO-4G50980,ATKYO-5G70810	ATLER-4G51550,ATLER-5G68450	ATSHA-4G51930,ATSHA-5G73110
DupGene2	4	10434485	5	18468156	ATAN-4G45290,ATAN-5G66720	ATC24-4G48030,ATC24-5G63550	AT4G19040,AT5G45560	ATCVI-4G42520,ATCVI-5G64720	ATERI-4G43860,ATERI-5G65740	ATKYO-4G44860,ATKYO-5G65940	ATLER-4G45570,ATLER-5G63570	ATSHA-4G45830,ATSHA-5G68280
DupGene2	4	13299042	5	22928586	ATAN-4G53230,ATAN-5G79100	ATC24-4G56130,ATC24-5G75760	AT4G26260,AT5G56640	ATCVI-4G50720,ATCVI-5G77050	ATERI-4G52150,ATERI-5G78090	ATKYO-4G53180,ATKYO-5G78320	ATLER-4G53740,ATLER-5G75950	ATSHA-4G54140,ATSHA-5G80690
DupGene2	4	10785533	5	18169847	ATAN-4G46120,ATAN-5G66020	ATC24-4G48860,ATC24-5G62850	AT4G19880,AT5G45020	ATCVI-4G43400,ATCVI-5G64120	ATERI-4G44800,ATERI-5G65130	ATKYO-4G45740,ATKYO-5G65220	ATLER-4G46480,ATLER-5G62820	ATSHA-4G46670,ATSHA-5G67610
DupGene2	4	9826213	5	19125683	ATAN-4G43640,ATAN-5G68460	ATC24-4G46310,ATC24-5G65250	AT4G17640,AT5G47080	ATCVI-4G40850,ATCVI-5G66390	ATERI-4G42190,ATERI-5G67490	ATKYO-4G43210,ATKYO-5G67670	ATLER-4G43870,ATLER-5G65300	ATSHA-4G44130,ATSHA-5G70060
DupGene2	4	10036095	5	18833919	ATAN-4G44150,ATAN-5G67700	ATC24-4G46880,ATC24-5G64520	AT4G18100,AT5G46430	ATCVI-4G41410,ATCVI-5G65690	ATERI-4G42720,ATERI-5G66760	ATKYO-4G43740,ATKYO-5G66950	ATLER-4G44410,ATLER-5G64580	ATSHA-4G44680,ATSHA-5G69300
DupGene2	4	13654798	5	22132442	ATAN-4G54610,ATAN-5G76700	ATC24-4G57310,ATC24-5G73430	AT4G27260,AT5G54510	ATCVI-4G51940,ATCVI-5G74690	ATERI-4G53300,ATERI-5G75740	ATKYO-4G54470,ATKYO-5G75930	ATLER-4G54900,ATLER-5G73540	ATSHA-4G55310,ATSHA-5G78210
DupGene2	4	9723410	5	19233925	ATAN-4G43350,ATAN-5G68790	ATC24-4G46030,ATC24-5G65560	AT4G17420,AT5G47420	ATCVI-4G40570,ATCVI-5G66710	ATERI-4G41880,ATERI-5G67840	ATKYO-4G42930,ATKYO-5G68000	ATLER-4G43580,ATLER-5G65630	ATSHA-4G43840,ATSHA-5G70370
DupGene2	4	13317324	5	22893334	ATAN-4G53300,ATAN-5G78970	ATC24-4G56200,ATC24-5G75640	AT4G26320,AT5G56540	ATCVI-4G50780,ATCVI-5G76930	ATERI-4G52210,ATERI-5G77980	ATKYO-4G53240,ATKYO-5G78200	ATLER-4G53810,ATLER-5G75830	ATSHA-4G54220,ATSHA-5G80560
DupGene2	1	12332242	5	6237179	ATAN-5G28960,ATAN-5G28970	ATC24-5G28890,ATC24-5G28900	AT1G33945,AT5G18705	ATCVI-5G29040,ATCVI-5G29050	ATERI-1G45840,ATERI-5G29070	ATKYO-1G46080,ATKYO-5G28800	ATLER-5G28900,ATLER-5G28910	ATSHA-1G46290,ATSHA-5G28910
DupGene2	2	5599331	4	875431	ATAN-1G45780,ATAN-2G28070,ATAN-4G12760	ATC24-4G12720	AT2G13450,AT4G02000	ATCVI-5G39070	ATERI-4G16250,ATERI-5G38790	ATKYO-4G12810,ATKYO-4G16190,ATKYO-5G38720	ATLER-2G28570,ATLER-4G13000	ATSHA-5G38890
DupGene2	4	2431396	5	5114112	ATAN-1G77950,ATAN-4G16220,ATAN-5G25610	ATC24-1G45240,ATC24-2G34670,ATC24-5G25620	AT4G04775,AT5G15690	ATCVI-4G32530	ATERI-5G25750	ATKYO-1G45610	ATLER-2G12030,ATLER-5G25610	ATSHA-3G19380,ATSHA-5G25610
DupGene2	1	6585697	3	20572793	ATAN-1G30300,ATAN-3G73730	ATC24-3G76230	AT1G19080,AT3G55490	ATCVI-1G30420,ATCVI-3G75270	ATERI-1G30210,ATERI-3G76400	ATKYO-1G30340,ATKYO-3G78420	ATLER-1G30360,ATLER-3G74750	ATSHA-1G30370,ATSHA-3G72380
DupGene2	1	2053651	2	13097342	ATAN-1G16380,ATAN-2G49210	ATC24-1G16380,ATC24-2G47760	AT1G06700,AT2G30740	ATCVI-1G16360,ATCVI-2G51970	ATERI-1G16310,ATERI-2G50010	ATKYO-1G16400,ATKYO-2G49530	ATLER-1G16420,ATLER-2G49250	ATSHA-1G16410
DupGene2	1	2952030	5	15875632	ATAN-1G19130,ATAN-5G59510	ATC24-1G19150,ATC24-5G56250	AT1G09157,AT5G39650	ATCVI-1G19110,ATCVI-5G57570	ATERI-1G19090,ATERI-5G58580	ATKYO-1G19160,ATKYO-5G58590	ATLER-1G19180,ATLER-5G56250	ATSHA-5G61210
DupGene2	1	11652353	5	22872463	ATAN-1G43960,ATAN-5G78920	ATC24-1G44050,ATC24-5G75590	AT1G32300,AT5G56490	ATCVI-5G76870	ATERI-1G44130,ATERI-5G77930	ATKYO-1G44390,ATKYO-5G78150	ATLER-1G44250,ATLER-5G75780	ATSHA-1G44370,ATSHA-5G80510
DupGene2	1	13422795	2	8453453	ATAN-1G48420,ATAN-2G36780	ATC24-1G48680,ATC24-2G35340	AT1G36000,AT2G19510	ATCVI-1G48890,ATCVI-2G39390	ATERI-1G48290,ATERI-2G37670	ATKYO-1G48520,ATKYO-2G36870	ATLER-1G48610,ATLER-2G36710	ATSHA-1G48500
DupGene2	1	24332533	4	11001988	ATAN-1G83000,ATAN-4G46710	ATC24-1G78390,ATC24-4G49420	AT1G65480,AT4G20370	ATCVI-1G79370,ATCVI-4G43930	ATERI-1G76900,ATERI-4G45410	ATKYO-1G78110,ATKYO-4G46310	ATLER-1G78820,ATLER-4G47010	ATSHA-1G79630
DupGene2	1	11105868	2	14776684	ATAN-1G42560,ATAN-2G54200	ATC24-1G42680,ATC24-2G52680	AT1G31120,AT2G35060	ATCVI-1G42870,ATCVI-2G56830	ATERI-1G42630,ATERI-2G54920	ATKYO-1G42890,ATKYO-2G54450	ATLER-1G42890,ATLER-2G54200	ATSHA-2G53880
DupGene2	1	12048319	4	6456553	ATAN-1G44930,ATAN-4G33940	ATC24-1G45030,ATC24-4G36850	AT1G33230,AT4G10430	ATCVI-1G45380	ATERI-1G45180,ATERI-4G32660	ATKYO-1G45370,ATKYO-4G33830	ATLER-1G45300,ATLER-4G34550	ATSHA-1G45400,ATSHA-4G34900
DupGene2	1	20969661	3	4114271	ATAN-1G73720,ATAN-3G23270	ATC24-1G69580,ATC24-3G23240	AT1G56070,AT3G12915	ATCVI-1G69520,ATCVI-3G23240	ATERI-1G67930	ATKYO-1G69250,ATKYO-3G23280	ATLER-1G69940,ATLER-3G23190	ATSHA-1G71180,ATSHA-3G22250
DupGene2	1	6306957	3	3118717	ATAN-1G29460,ATAN-3G20040	ATC24-1G29470,ATC24-3G20050	AT1G18330,AT3G10113	ATCVI-1G29610	ATERI-1G29360,ATERI-3G20050	ATKYO-1G29490,ATKYO-3G20080	ATLER-1G29520,ATLER-3G19990	ATSHA-1G29510,ATSHA-3G25550
DupGene2	1	23464867	2	3578439	ATAN-1G80570,ATAN-2G20240	ATC24-1G75220,ATC24-4G24010	AT1G63250,AT2G07750	ATCVI-1G77000,ATCVI-2G21250	ATERI-1G74500,ATERI-2G15730	ATKYO-1G75700	ATLER-1G76360,ATLER-2G20970	ATSHA-1G77200,ATSHA-2G20800
DupGene2	3	15230014	4	10528446	ATAN-1G59380,ATAN-3G58490	ATC24-1G55040,ATC24-3G59970	AT3G43280,AT4G19240	ATCVI-4G42720	ATERI-1G53440,ATERI-3G60570,ATERI-4G44140	ATKYO-3G62260	ATLER-3G59260,ATLER-4G45860	ATSHA-3G56390,ATSHA-4G46060
DupGene2	1	1457851	2	13828492	ATAN-1G14580	ATC24-1G14570,ATC24-2G49840	AT1G05070,AT2G32580	ATCVI-1G14560,ATCVI-2G54030	ATERI-1G14530,ATERI-2G52080	ATKYO-1G14570,ATKYO-2G51630	ATLER-1G14600,ATLER-2G51350	ATSHA-1G14590,ATSHA-2G50990
DupGene2	2	18662122	4	17942449	ATAN-2G65660,ATAN-4G67060	ATC24-2G64060,ATC24-4G69840	AT2G45250,AT4G38280	ATCVI-2G68270,ATCVI-4G64360	ATERI-2G66320,ATERI-4G65840	ATKYO-2G65860	ATLER-2G65670,ATLER-4G67500	ATSHA-2G65340,ATSHA-4G67910
DupGene2	2	19537912	3	23236171	ATAN-2G68320,ATAN-3G81780	ATC24-2G66660	AT2G47640,AT3G62840	ATCVI-2G70940,ATCVI-3G83420	ATERI-2G68900,ATERI-3G84460	ATKYO-2G68470,ATKYO-3G86640	ATLER-2G68270,ATLER-3G82700	ATSHA-2G67980,ATSHA-3G80310
DupGene2	2	2572480	4	2058052	ATAN-2G17670,ATAN-4G17540	ATC24-4G17160	AT2G06425,AT4G04265	ATCVI-2G17640,ATCVI-4G16930	ATERI-3G45650,ATERI-5G48760	ATKYO-2G17630,ATKYO-4G17090	ATLER-2G17870,ATLER-4G17590	ATSHA-2G17840,ATSHA-4G17290
DupGene2	2	12825994	3	128011	ATAN-2G48440,ATAN-3G10470	ATC24-2G47000,ATC24-3G10480	AT2G30050,AT3G01340	ATCVI-2G51210,ATCVI-3G10470	ATERI-2G49250	ATKYO-2G48780,ATKYO-3G10470	ATLER-2G48480,ATLER-3G10420	ATSHA-2G48140,ATSHA-3G10470
DupGene2	2	18302745	3	22184756	ATAN-2G64660,ATAN-3G78660	ATC24-2G63050,ATC24-3G81140	AT2G44280,AT3G60070	ATCVI-3G80200	ATERI-2G65310,ATERI-3G81430	ATKYO-2G64860,ATKYO-3G83440	ATLER-2G64680,ATLER-3G79660	ATSHA-2G64340,ATSHA-3G77300
DupGene2	2	341901	3	9975537	ATAN-2G11300,ATAN-3G40060	ATC24-2G10990,ATC24-3G40210	AT2G01790,AT3G27040	ATCVI-3G40180	ATERI-2G10960,ATERI-3G40100	ATKYO-2G11070,ATKYO-3G40050	ATLER-2G11110,ATLER-3G40270	ATSHA-2G11150,ATSHA-3G40330
DupGene2	3	17088092	5	24016113	ATAN-3G63580,ATAN-5G82430	ATC24-3G66110,ATC24-5G79070	AT3G46430,AT5G59613	ATCVI-3G65270,ATCVI-5G80390	ATERI-3G65950,ATERI-5G81470	ATKYO-3G68030,ATKYO-5G81670	ATLER-5G79300	ATSHA-3G62260,ATSHA-5G84000
DupGene2	3	21600623	4	13805507	ATAN-3G76850,ATAN-4G55070	ATC24-4G57770	AT3G58390,AT4G27650	ATCVI-3G78430,ATCVI-4G52400	ATERI-3G79620,ATERI-4G53760	ATKYO-3G81590,ATKYO-4G54930	ATLER-3G77890,ATLER-4G55400	ATSHA-3G75450,ATSHA-4G55780
DupGene2	3	10856047	5	15957996	ATAN-3G42390,ATAN-5G59740	ATC24-3G42630,ATC24-5G56500	AT3G28857,AT5G39860	ATCVI-3G42480,ATCVI-5G57860	ATERI-3G42340,ATERI-5G58800	ATKYO-3G42340,ATKYO-5G58810	ATLER-3G42590	ATSHA-3G42640,ATSHA-5G61430
DupGene2	3	5688736	4	9039262	ATAN-3G27940,ATAN-4G41400	ATC24-3G27950,ATC24-4G44210	AT3G16700,AT4G15940	ATCVI-3G27760,ATCVI-4G38870	ATERI-3G27950,ATERI-4G40020	ATKYO-4G41090	ATLER-3G27860,ATLER-4G41750	ATSHA-3G28020,ATSHA-4G42020
DupGene2	3	9763593	5	15173394	ATAN-3G39420,ATAN-5G57220	ATC24-3G39570,ATC24-5G54340	AT3G26590,AT5G38030	ATCVI-3G39510	ATERI-3G39470,ATERI-5G56590	ATKYO-3G39410,ATKYO-5G56440	ATLER-3G39590,ATLER-5G54150	ATSHA-3G39660,ATSHA-5G59070
DupGene2	3	45118	5	4978152	ATAN-3G10140,ATAN-5G25220	ATC24-3G10150,ATC24-5G25220	AT3G01130,AT5G15320	ATCVI-3G10140,ATCVI-5G25340	ATERI-3G10140,ATERI-5G25350	ATKYO-3G10140,ATKYO-5G25200	ATLER-3G10100	ATSHA-3G10140,ATSHA-5G25230
DupGene2	3	22813806	5	1680529	ATAN-3G80290,ATAN-5G15140	ATC24-3G82790,ATC24-5G15220	AT3G61650,AT5G05620	ATCVI-3G82050	ATERI-3G83000,ATERI-5G15230	ATKYO-3G85300,ATKYO-5G15190	ATLER-3G81280,ATLER-5G15230	ATSHA-3G78930,ATSHA-5G15190
DupGene2	4	13129204	5	23307765	ATAN-4G52730,ATAN-5G80110	ATC24-4G55610,ATC24-5G76760	AT4G25810,AT5G57560	ATCVI-4G50220,ATCVI-5G78050	ATERI-4G51630,ATERI-5G79130	ATKYO-4G52670,ATKYO-5G79300	ATLER-5G76980	ATSHA-4G53640,ATSHA-5G81690
DupGene2	4	13616873	5	22211877	ATAN-4G54560,ATAN-5G76880	ATC24-4G57260,ATC24-5G73600	AT4G27180,AT5G54670	ATCVI-4G51890,ATCVI-5G74860	ATERI-4G53240	ATKYO-4G54420,ATKYO-5G76100	ATLER-4G54850,ATLER-5G73710	ATSHA-4G55260,ATSHA-5G78380
DupGene2	4	5462954	5	5925917	ATAN-4G31190,ATAN-5G28050	ATC24-4G34330,ATC24-5G28040	AT4G08580,AT5G17900	ATCVI-4G29090,ATCVI-5G28140	ATERI-4G29950,ATERI-5G28190	ATKYO-5G27940	ATLER-4G32060,ATLER-5G28030	ATSHA-4G32130,ATSHA-5G28000
DupGene2	1	24227501	5	14275146	ATAN-5G55300	ATC24-1G78080,ATC24-5G52360	AT1G65220,AT5G36230	ATCVI-1G79050,ATCVI-5G53930	ATERI-1G76620,ATERI-5G54720	ATKYO-1G77800,ATKYO-5G53550	ATLER-1G78550,ATLER-5G52260	ATSHA-1G79310,ATSHA-5G57170
DupGene2	3	18483161	5	26968420	ATAN-5G91310	ATC24-3G70140,ATC24-5G87960	AT3G49830,AT5G67630	ATCVI-3G69220,ATCVI-5G89380	ATERI-3G70170,ATERI-5G90450	ATKYO-3G72080,ATKYO-5G90670	ATLER-3G68550,ATLER-5G88210	ATSHA-3G66160,ATSHA-5G92890
DupGene2	1	10859359	2	14703384	ATAN-1G41970,ATAN-2G53960	ATC24-1G41950,ATC24-2G52440	AT1G30630,AT2G34840	ATCVI-1G42280,ATCVI-2G56590	ATERI-1G42010	ATKYO-1G42270,ATKYO-2G54210	ATLER-1G42290	ATSHA-1G42500,ATSHA-2G53640
DupGene2	1	20724493	3	4383317	ATAN-1G73000,ATAN-3G24050	ATC24-3G24020	AT1G55510,AT3G13450	ATCVI-1G68790,ATCVI-3G24010	ATERI-1G67200,ATERI-3G24040	ATKYO-1G68470,ATKYO-3G24060	ATLER-1G69210,ATLER-3G23970	ATSHA-3G21470
DupGene2	1	23824839	5	16655267	ATAN-1G81480,ATAN-5G61920	ATC24-1G76890,ATC24-5G58600	AT1G64185,AT5G41650	ATCVI-1G77940,ATCVI-5G59990	ATERI-1G75490	ATKYO-1G76650	ATLER-1G77360,ATLER-5G58850	ATSHA-1G78170,ATSHA-5G63590
DupGene2	1	24820670	4	13310754	ATAN-1G84160,ATAN-4G53280	ATC24-1G79540,ATC24-4G56180	AT1G66530,AT4G26300	ATCVI-1G80490,ATCVI-4G50760	ATERI-1G78070,ATERI-4G52190	ATKYO-4G53220	ATLER-1G79940,ATLER-4G53790	ATSHA-4G54200
DupGene2	1	18660283	3	6963384	ATAN-1G67150,ATAN-3G31690	ATC24-1G62860,ATC24-3G31710	AT1G50370,AT3G19980	ATCVI-1G63820	ATERI-1G61340	ATKYO-1G62610,ATKYO-3G31660	ATLER-1G63510,ATLER-3G31720	ATSHA-1G64670,ATSHA-3G31760
DupGene2	1	1727470	2	13482476	ATAN-1G15360,ATAN-2G50340	ATC24-1G15370,ATC24-2G48840	AT1G05780,AT2G31710	ATCVI-1G15350,ATCVI-2G53060	ATERI-1G15300,ATERI-2G51090	ATKYO-2G50640	ATLER-1G15400,ATLER-2G50350	ATSHA-2G50000
DupGene2	1	22974669	2	6198656	ATAN-1G79290,ATAN-2G30500	ATC24-1G74640,ATC24-2G29340	AT1G62170,AT2G14540	ATCVI-2G33130	ATERI-2G31660	ATKYO-1G74360,ATKYO-2G31670	ATLER-1G75050,ATLER-2G30750	ATSHA-1G75970,ATSHA-2G30540
DupGene2	1	24429772	2	18600406	ATAN-1G83210,ATAN-2G65520	ATC24-1G78620,ATC24-2G63920	AT1G65681,AT2G45110	ATCVI-1G79600,ATCVI-2G68130	ATERI-2G66180	ATKYO-2G65710	ATLER-1G79060,ATLER-2G65530	ATSHA-1G79890,ATSHA-2G65200
DupGene2	1	30348017	3	5207996	ATAN-1G99490,ATAN-3G26500	ATC24-1G94960,ATC24-3G26460	AT1G80745,AT3G15420	ATCVI-3G26370	ATERI-1G93610,ATERI-3G26500	ATKYO-3G26470	ATLER-1G95360,ATLER-3G26410	ATSHA-1G96160,ATSHA-3G19040
DupGene2	1	6305001	3	3116801	ATAN-1G29450,ATAN-3G20030	ATC24-1G29460,ATC24-3G20040	AT1G18320,AT3G10110	ATCVI-1G29600,ATCVI-3G19910,ATCVI-3G20060	ATERI-3G20040	ATKYO-1G29480,ATKYO-3G20070	ATLER-3G19980	ATSHA-3G25560
DupGene2	2	7754853	5	16980356	ATAN-2G34910,ATAN-5G62870	ATC24-2G33480,ATC24-5G59580	AT2G17830,AT5G42460	ATCVI-2G37410	ATERI-2G35770,ATERI-5G61900	ATKYO-2G35010,ATKYO-5G62000	ATLER-2G34950	ATSHA-2G34550,ATSHA-5G64620
DupGene2	1	1290453	2	14079737	ATAN-2G52030	ATC24-1G14070,ATC24-2G50550	AT1G04630,AT2G33220	ATCVI-1G14060,ATCVI-2G54730	ATERI-1G14030,ATERI-2G52810	ATKYO-1G14060,ATKYO-2G52340	ATLER-2G52090	ATSHA-1G14080,ATSHA-2G51740
DupGene2	2	4659611	3	16830301	ATAN-2G24680,ATAN-3G62840	ATC24-3G65480	AT2G11620,AT3G45800	ATCVI-3G64540	ATERI-2G25350,ATERI-3G65160	ATKYO-2G26310,ATKYO-3G67260	ATLER-2G25440,ATLER-3G63890	ATSHA-2G24910,ATSHA-3G61570
DupGene2	2	14083361	3	17858601	ATAN-2G52050,ATAN-3G65760	ATC24-2G50570	AT2G33233,AT3G48231	ATCVI-2G54750	ATERI-2G52830,ATERI-3G68220	ATKYO-2G52360,ATKYO-3G70120	ATLER-2G52110,ATLER-3G66720	ATSHA-2G51760,ATSHA-3G64310
DupGene2	2	8376713	4	14602346	ATAN-2G36600,ATAN-4G57580	ATC24-2G35160,ATC24-4G60300	AT2G19350,AT4G29850	ATCVI-2G39190,ATCVI-4G54890	ATERI-2G37500,ATERI-4G56310	ATKYO-2G36700,ATKYO-4G57450	ATLER-2G36540	ATSHA-2G36260
DupGene2	2	10774798	5	22010236	ATAN-2G43390,ATAN-5G76380	ATC24-2G41900,ATC24-5G73090	AT2G25305,AT5G54215	ATCVI-2G45980,ATCVI-5G74360	ATERI-2G44150,ATERI-5G75410	ATKYO-2G43660	ATLER-2G43380,ATLER-5G73200	ATSHA-2G43100
DupGene2	2	15109324	4	6066445	ATAN-2G55310,ATAN-4G32830	ATC24-2G53780,ATC24-4G35800	AT2G35970,AT4G09590	ATCVI-2G57940	ATERI-2G56030,ATERI-4G31670	ATKYO-2G55560,ATKYO-4G32840	ATLER-2G55310,ATLER-4G33540	ATSHA-2G54980
DupGene2	3	10641111	5	610530	ATAN-3G41780,ATAN-5G11880	ATC24-3G42060	AT3G28410,AT5G02700	ATCVI-3G41910,ATCVI-5G11900	ATERI-3G41800,ATERI-5G11940	ATKYO-3G41780,ATKYO-5G11920	ATLER-5G11910	ATSHA-3G42060,ATSHA-5G11920
DupGene2	3	10211552	5	16238550	ATAN-3G40750,ATAN-5G60570	ATC24-3G40920,ATC24-5G57320	AT3G27560,AT5G40540	ATCVI-5G58700	ATERI-3G40730,ATERI-5G59610	ATKYO-3G40650,ATKYO-5G59610	ATLER-3G40890,ATLER-5G57520	ATSHA-5G62330
DupGene2	3	15644786	5	7165831	ATAN-3G59660,ATAN-5G31600	ATC24-3G61220,ATC24-5G31530	AT3G43740,AT5G21090	ATCVI-3G61420,ATCVI-5G31700	ATERI-5G31670	ATKYO-3G63830,ATKYO-5G31400	ATLER-5G31540	ATSHA-3G57910,ATSHA-5G31550
DupGene2	4	13944810	5	23427195	ATAN-4G55570,ATAN-5G80410	ATC24-5G77060	AT4G28060,AT5G57815	ATCVI-4G52890,ATCVI-5G78360	ATERI-5G79430	ATKYO-4G55420,ATKYO-5G79610	ATLER-4G55880,ATLER-5G77290	ATSHA-4G56270,ATSHA-5G81990
DupGene2	3	17732401	5	25238087	ATAN-5G85940	ATC24-3G68010,ATC24-5G82580	AT3G48040,AT5G62880	ATCVI-3G66990,ATCVI-5G83910	ATERI-5G85030	ATKYO-3G69850,ATKYO-5G85220	ATLER-3G66440,ATLER-5G82850	ATSHA-3G64030,ATSHA-5G87490
DupGene2	1	18198725	3	6467173	ATAN-1G65900,ATAN-3G30340	ATC24-3G30350,ATC24-4G43000	AT1G49205,AT3G18775	ATCVI-1G62600,ATCVI-3G30160	ATERI-3G30340	ATKYO-1G61370,ATKYO-3G30300	ATLER-3G30370	ATSHA-3G30390
DupGene2	1	20842792	3	22729497	ATAN-1G73300	ATC24-1G69150	AT1G55750,AT3G61420	ATCVI-1G69070,ATCVI-3G81780	ATERI-1G67500,ATERI-3G82740	ATKYO-1G68750,ATKYO-3G85040	ATLER-1G69500	ATSHA-1G70750,ATSHA-3G78670
DupGene2	1	15000815	3	11831007	ATAN-1G61980	ATC24-3G45670	AT1G40087,AT3G30200	ATCVI-1G58870	ATERI-4G17710,ATERI-4G17720,ATERI-5G62040	ATKYO-3G45010,ATKYO-4G17610	ATLER-3G45690	ATSHA-1G59670,ATSHA-3G45350
DupGene2	2	6105050	4	16735473	ATAN-2G30120,ATAN-4G63670	ATC24-4G66360	AT2G14378,AT4G35165	ATCVI-2G32830,ATCVI-4G60900	ATERI-2G31330,ATERI-4G62350	ATKYO-4G63440	ATLER-2G30370,ATLER-4G64060	ATSHA-4G64490
DupGene2	3	1165570	4	15161294	ATAN-3G13880	ATC24-3G13880,ATC24-4G61790	AT3G04390,AT4G31196	ATCVI-4G56410,ATCVI-4G56420	ATERI-3G13880	ATKYO-3G13910,ATKYO-4G58940	ATLER-3G13820	ATSHA-3G13900,ATSHA-4G59910
DupGene2	3	324132	5	4554070	ATAN-3G11110,ATAN-5G23790	ATC24-3G11140	AT3G01950,AT5G14110	ATCVI-3G11110	ATERI-3G11120,ATERI-5G23920	ATKYO-3G11130,ATKYO-5G23820	ATLER-3G11080	ATSHA-3G11130,ATSHA-5G23820
DupGene2	1	18387016	4	14250570	ATAN-4G56510	ATC24-3G23180,ATC24-5G70990	AT1G49680,AT4G28870	ATCVI-4G32520	ATERI-1G80330,ATERI-3G63060,ATERI-5G73280	ATKYO-1G81670,ATKYO-3G64920	ATLER-4G42680	ATSHA-3G22310
DupGene2	2	17094112	4	8621615	ATAN-5G55180	ATC24-4G34800,ATC24-4G34810	AT2G40955,AT4G15096	ATCVI-4G29490,ATCVI-4G29500	ATERI-4G30410,ATERI-4G30420	ATKYO-4G39980	ATLER-4G40610	ATSHA-4G40960,ATSHA-5G63880
DupGene2	1	25994435	3	15742460	ATAN-1G87060	ATC24-1G82470,ATC24-1G82480	AT1G69150,AT3G43890	ATCVI-1G83460	ATERI-1G81030	ATKYO-1G82360,ATKYO-3G64140	ATLER-1G82840,ATLER-3G60960	ATSHA-3G58320
DupGene2	1	19683240	3	5258979	ATAN-1G70070,ATAN-3G26630	ATC24-1G65860,ATC24-3G26590	AT1G52855,AT3G15534	ATCVI-3G26500	ATERI-1G64210,ATERI-3G26630	ATKYO-3G26600	ATLER-3G26540	ATSHA-3G26720
DupGene2	1	27304154	2	3780422	ATAN-1G90600,ATAN-2G20920	ATC24-1G86000	AT1G72510,AT2G09970	ATCVI-1G86970	ATERI-1G84600,ATERI-2G21190	ATKYO-1G85870,ATKYO-2G21970	ATLER-1G86430	ATSHA-1G87210
DupGene2	1	13331008	5	23914640	ATAN-1G48180,ATAN-5G82050	ATC24-1G48310,ATC24-5G78690	AT1G35850,AT5G59280	ATCVI-1G48570	ATERI-1G48030,ATERI-5G81090	ATKYO-5G81290	ATLER-5G78920	ATSHA-1G48310
DupGene2	2	10802491	4	15536546	ATAN-2G43470,ATAN-4G60210	ATC24-4G62940	AT2G25355,AT4G32175	ATCVI-4G57570	ATERI-2G44230,ATERI-4G58970	ATKYO-2G43740,ATKYO-4G60090	ATLER-4G60640	ATSHA-4G61080
DupGene2	3	22753227	5	10323541	ATAN-3G80100,ATAN-5G39970	ATC24-3G82600,ATC24-5G39650	AT3G61480,AT5G28350	ATCVI-3G81840	ATERI-3G82800	ATKYO-3G85100,ATKYO-5G39590	ATLER-3G81080	ATSHA-3G78730
DupGene2	1	13341626	3	17145068	ATAN-3G63750	ATC24-1G48410,ATC24-3G66230	AT1G35890,AT3G46565	ATCVI-1G48660,ATCVI-3G65410	ATERI-1G48090	ATKYO-3G68200	ATLER-1G48420	ATSHA-1G48400,ATSHA-3G62400
DupGene2	2	18046788	3	21996319	ATAN-3G78090	ATC24-3G80560	AT2G43460,AT3G59540	ATCVI-3G79640	ATERI-2G64400,ATERI-3G80840	ATKYO-3G82840	ATLER-2G63780,ATLER-3G79120	ATSHA-2G63410,ATSHA-3G76750
DupGene2	1	1902553	5	8741651	ATAN-1G15900,ATAN-5G35520	ATC24-1G15910,ATC24-5G35380	AT1G06220,AT5G25230	ATCVI-1G15890	ATERI-1G15830	ATKYO-1G15920	ATLER-1G15940	ATSHA-1G15920
DupGene2	1	18086357	5	20078881	ATAN-1G65500	ATC24-1G61280,ATC24-5G67840	AT1G48900,AT5G49500	ATCVI-1G62310,ATCVI-5G69110	ATERI-1G59730	ATKYO-1G61060	ATLER-1G61900	ATSHA-1G63040
DupGene2	3	7752484	4	11095667	ATAN-3G34030	ATC24-3G34180	AT3G22000,AT4G20680	ATCVI-3G34070	ATERI-3G34130	ATKYO-3G34010,ATKYO-4G46560	ATLER-3G34140	ATSHA-3G34210,ATSHA-4G47520
DupGene2	2	6053056	4	14803679	ATAN-4G58010	ATC24-2G28970,ATC24-4G60720	AT2G14285,AT4G30220	ATCVI-4G55330	ATERI-2G31140,ATERI-4G56730	ATKYO-4G57870	ATLER-4G58400	ATSHA-4G58830
DupGene2	2	2411330	4	9861795	ATAN-4G43740	ATC24-2G16830,ATC24-4G46430	AT2G06166,AT4G17718	ATCVI-2G16930,ATCVI-4G40960	ATERI-4G42290	ATKYO-4G43310	ATLER-4G43970	ATSHA-4G44230
DupGene2	1	11646518	5	22870571	ATAN-5G78910	ATC24-5G75580	AT1G32280,AT5G56480	ATCVI-5G76860	ATERI-1G44120,ATERI-5G77920	ATKYO-5G78140	ATLER-5G75770	ATSHA-1G44360,ATSHA-5G80500
DupGene2	1	27068083	5	3248942	ATAN-5G20070	ATC24-1G85380,ATC24-5G20050	AT1G71920,AT5G10330	ATCVI-1G86350	ATERI-5G20170	ATKYO-4G46660,ATKYO-5G20130	ATLER-5G20130	ATSHA-5G20120
DupGene2	4	5683601	5	17394373	ATAN-5G63940	ATC24-4G35070,ATC24-5G60680	AT4G08878,AT5G43340	ATCVI-5G62020	ATERI-4G30630,ATERI-5G62970	ATKYO-5G63130	ATLER-5G60820	ATSHA-5G65670
DupGene2	3	1915028	5	6266412	ATAN-3G16230,ATAN-5G29080	ATC24-3G16230	AT3G06320,AT5G18790	ATCVI-3G16120	ATERI-3G16240	ATKYO-3G16260	ATLER-3G16160	ATSHA-3G16250
DupGene2	2	6431648	3	8266401	ATAN-3G35440	ATC24-3G35630	AT2G14935,AT3G23167	ATCVI-3G35490	ATERI-3G35520	ATKYO-3G35380	ATLER-3G35530	ATSHA-2G31210,ATSHA-3G35580
DupGene2	3	22746384	5	10373584	ATAN-3G80090	ATC24-3G82590,ATC24-4G35230	AT3G61470,AT5G28450	ATCVI-3G81830	ATERI-3G82790	ATKYO-3G85090	ATLER-3G81070	ATSHA-3G78720
DupGene2	1	25164387	5	15471953	ATAN-1G84870	ATC24-1G80290	AT1G67250,AT5G38650	ATCVI-1G81210	ATERI-1G78830	ATKYO-1G80140	ATLER-1G80660	ATSHA-1G81530
DupGene2	1	1991459	2	13171394	ATAN-2G49440	ATC24-2G47980	AT1G06515,AT2G30942	ATCVI-2G52200	ATERI-2G50240	ATKYO-2G49770	ATLER-2G49480	ATSHA-2G49130
DupGene2	1	30164492	3	2152145	ATAN-3G16900	ATC24-3G16890	AT1G80210,AT3G06820	ATCVI-3G16740	ATERI-3G16880	ATKYO-3G16900	ATLER-3G16810	ATSHA-3G16940
DupGene2	1	20052781	3	4794254	ATAN-3G25210	ATC24-3G25150	AT1G53708,AT3G14362	ATCVI-3G25160	ATERI-3G25180	ATKYO-3G25200	ATLER-3G25120	ATSHA-3G20320
DupGene2	3	11211747	5	14223079	ATAN-5G55140	ATC24-5G52230	AT3G29255,AT5G36150	ATCVI-5G53760	ATERI-5G54580	ATKYO-5G53410	ATLER-5G52150	ATSHA-5G57020
DupGene2	3	9972025	5	16414981	ATAN-5G61120	ATC24-5G57840	AT3G27027,AT5G40980	ATCVI-5G59230	ATERI-5G60120	ATKYO-5G60180	ATLER-5G58010	ATSHA-5G62820
DupGene1	1	22194092	3	22404311	ATAN-1G76870	ATC24-1G72350,ATC24-3G81780	AT1G60170	ATCVI-1G73620	ATERI-1G71070	ATKYO-1G72080	ATLER-1G72810	ATSHA-1G73870
DupGene1	2	6643261	5	14530721	ATAN-2G31570	ATC24-2G30370	AT2G15290	ATCVI-2G34060	ATERI-2G32710	ATKYO-5G54120	ATLER-2G31800	ATSHA-2G31520
DupGene1	4	1648743	5	18344719	ATAN-4G19150,ATAN-5G66340,ATAN-5G66350	ATC24-5G63140	AT4G03645	ATCVI-4G18710,ATCVI-5G64420	ATERI-5G65430	ATKYO-4G18620,ATKYO-5G65560	ATLER-4G19040,ATLER-5G63150	ATSHA-4G18950,ATSHA-5G67940,ATSHA-5G67950
DupGene1	1	21675416	2	19220452	ATAN-2G67390	ATC24-1G71340	AT2G46765	ATCVI-1G72610	ATERI-1G70110	ATKYO-2G67540	ATLER-2G67330	ATSHA-1G72860
DupGene1	1	16458422	3	12133181	ATAN-3G60080	ATC24-3G47530,ATC24-3G61690	AT3G30525	ATCVI-1G58170	ATERI-3G62400	ATKYO-3G46560	ATLER-3G47330,ATLER-3G61030	ATSHA-1G58450,ATSHA-3G58610
DupGene1	2	10658473	3	13374612	ATAN-2G43050	ATC24-3G53030	AT3G32420	ATCVI-3G50870	ATERI-3G52290	ATKYO-3G52530	ATLER-2G43040	ATSHA-2G42730
DupGene1	2	2530017	4	3780792	ATAN-2G17530	ATC24-4G23650	AT2G06265	ATCVI-4G22870	ATERI-2G18220,ATERI-4G22080	ATKYO-2G17530,ATKYO-4G22920	ATLER-2G17670,ATLER-4G25260	ATSHA-2G17760,ATSHA-4G23500
DupGene1	2	15108971	4	6066062	ATAN-4G32820	ATC24-4G35790	AT4G09589	ATCVI-4G30500	ATERI-4G31660	ATKYO-4G32830	ATLER-4G33530	ATSHA-2G54970
DupGene1	1	12141549	5	5112638	ATAN-5G25600	ATC24-5G25610	AT5G15685	ATCVI-4G32510	ATERI-5G25740	ATKYO-1G45630	ATLER-5G25600	ATSHA-5G25590
DupGene1	1	25162872	2	5903448	ATAN-1G34130	ATC24-1G34070	AT1G67235	ATCVI-2G31960	ATERI-1G52700	ATKYO-2G30400	ATLER-1G54690,ATLER-4G26470	ATSHA-1G81520
DupGene1	3	15691599	4	1826936	ATAN-3G59800	ATC24-3G61390	AT3G43837	ATCVI-3G61590	ATERI-3G62230	ATKYO-3G63960	ATLER-3G60790	ATSHA-4G18180
DupGene1	1	9084584	4	5302384	ATAN-4G30890	ATC24-1G37070	AT1G26255	ATCVI-1G37140	ATERI-1G37050	ATKYO-1G37140	ATLER-1G37270	ATSHA-1G37430
DupGene1	2	13502598	5	5042747	ATAN-2G50400	ATC24-2G48900	AT5G15537	ATCVI-2G53120	ATERI-2G51150	ATKYO-2G50700	ATLER-2G50410	ATSHA-2G50060
DupGene1	4	6845113	5	15517547	ATAN-5G58340	ATC24-5G55230	AT5G38743	ATCVI-4G32450	ATERI-5G57510	ATKYO-5G57460	ATLER-5G55130	ATSHA-5G60180
DupGene1	1	12897497	5	13335449	ATAN-5G52580	ATC24-5G50110	AT5G35067	ATCVI-5G51490	ATERI-1G46930	ATKYO-5G51130	ATLER-5G50100	ATSHA-5G54470
DupGene1	1	18457461	3	11797900	ATAN-3G44770	ATC24-3G45300	AT3G30165	ATCVI-3G45170	ATERI-3G45390	ATKYO-1G62090	ATLER-3G45260	ATSHA-3G45310
DupGene1	2	6363208	5	14744536	ATAN-2G31000	ATC24-2G29700	AT2G14825	ATCVI-2G33550	ATERI-2G32140	ATKYO-5G54640	ATLER-2G31220	ATSHA-2G31010
DupGene1	1	13350549	4	7621742	ATAN-1G48230,ATAN-4G37230	ATC24-1G48420	AT1G35895	ATCVI-4G34820	ATERI-4G35930	ATKYO-1G48220	ATLER-4G37720	ATSHA-1G48410
DupGene1	2	4100813	3	6413692	ATAN-2G22440	ATC24-2G20150	AT2G10553	ATCVI-2G23340	ATERI-2G22890	ATKYO-3G30140	ATLER-2G23020	ATSHA-2G22550
DupGene1	3	1534734	4	17952822	ATAN-3G15020	ATC24-3G15010,ATC24-4G69890	AT3G05365	ATCVI-3G14920	ATERI-3G15030	ATKYO-3G15050	ATLER-3G14940	ATSHA-3G15030
DupGene1	2	6355586	5	14752713	ATAN-2G30960	ATC24-2G29660	AT2G14775	ATCVI-2G33510	ATERI-2G32100	ATKYO-5G54670	ATLER-2G31180	ATSHA-2G30970
DupGene1	3	17855375	5	13770916	ATAN-5G54010	ATC24-3G68280,ATC24-5G51120	AT5G35600	ATCVI-3G67250,ATCVI-5G52720	ATERI-5G53490	ATKYO-5G52210	ATLER-5G51060	ATSHA-5G55930
DupGene1	3	18688871	5	20872097	ATAN-3G68230,ATAN-5G73080	ATC24-3G70700,ATC24-5G69810	AT5G51360	ATCVI-3G69740,ATCVI-5G71070	ATERI-3G70760,ATERI-5G72130	ATKYO-3G72660,ATKYO-5G72290	ATLER-3G69170,ATLER-5G69910	ATSHA-3G66740,ATSHA-5G74590
DupGene1	3	10184042	4	5860761	ATAN-3G40660	ATC24-3G40830	AT3G27500	ATCVI-3G40740,ATCVI-3G40760,ATCVI-3G40770	ATERI-3G40660	ATKYO-3G40570,ATKYO-3G40590,ATKYO-4G32520	ATLER-3G40820,ATLER-3G40830	ATSHA-3G40920
DupGene1	4	13662350	5	22129785	ATAN-4G54620,ATAN-5G76690	ATC24-4G57320,ATC24-5G73420	AT4G27270	ATCVI-4G51950,ATCVI-5G74680	ATERI-4G53310,ATERI-5G75730	ATKYO-4G54480,ATKYO-5G75920	ATLER-4G54910,ATLER-5G73530	ATSHA-4G55320,ATSHA-5G78200
DupGene1	2	1840242	5	4106850	ATAN-5G22590	ATC24-2G15150,ATC24-5G22610	AT5G12980	ATCVI-5G22700	ATERI-5G22700	ATKYO-5G22610	ATLER-5G22660	ATSHA-5G22610
DupGene1	2	1842669	5	4109501	ATAN-5G22600	ATC24-2G15160,ATC24-5G22620	AT5G12990	ATCVI-5G22710	ATERI-5G22710	ATKYO-5G22620	ATLER-5G22670	ATSHA-5G22620
DupGene1	3	3004667	4	5419091	ATAN-4G31090	ATC24-3G19680,ATC24-4G34110	AT4G08520	ATCVI-3G19530,ATCVI-4G28990	ATERI-3G19680,ATERI-4G29850	ATKYO-3G19680,ATKYO-4G30950	ATLER-3G19610,ATLER-4G31950	ATSHA-3G25920,ATSHA-4G32020
DupGene1	1	11451222	2	9023852	ATAN-1G43410	ATC24-1G43500	AT1G31885	ATCVI-1G43840,ATCVI-2G41120	ATERI-1G43520	ATKYO-1G43770,ATKYO-2G38780	ATLER-1G43770,ATLER-2G38450	ATSHA-1G43920
DupGene1	3	18506612	5	26936436	ATAN-5G91170	ATC24-5G87820	AT5G67500	ATCVI-5G89240	ATERI-3G70270,ATERI-5G90310	ATKYO-5G90530	ATLER-5G88070	ATSHA-5G92750
DupGene1	1	22848611	5	9799246	ATAN-1G78910,ATAN-1G78920	ATC24-1G74230,ATC24-1G74250	AT1G61840	ATCVI-1G75400	ATERI-1G72900,ATERI-5G38090	ATKYO-1G74030,ATKYO-5G37950	ATLER-1G74720	ATSHA-1G75620,ATSHA-5G38000
DupGene1	3	12362272	5	10813540	ATAN-3G46840,ATAN-5G41380	ATC24-3G48470,ATC24-5G41030	AT5G28780	ATCVI-3G47490,ATCVI-5G41370	ATERI-5G41020	ATKYO-5G41150	ATLER-5G40690	ATSHA-5G41010
DupGene1	1	11610202	5	9988035	ATAN-5G38960	ATC24-5G38650	AT1G32225	ATCVI-5G39040	ATERI-5G38760	ATKYO-5G38680	ATLER-5G38740	ATSHA-1G44300
DupGene1	3	14252934	5	15382249	ATAN-3G53770	ATC24-3G46300,ATC24-3G56640,ATC24-3G56650	AT3G42060	ATCVI-5G56150	ATERI-3G46510,ATERI-3G56480	ATKYO-3G56950	ATLER-3G46380,ATLER-3G55790	ATSHA-3G51910
DupGene1	2	6677518	5	14506772	ATAN-2G31660	ATC24-2G30490	AT2G15340	ATCVI-2G34220	ATERI-2G32780	ATKYO-5G54060	ATLER-2G31870	ATSHA-2G31620
DupGene1	2	2815873	4	3324085	ATAN-2G18660	ATC24-2G18370	AT2G06908	ATCVI-2G18560	ATERI-2G19480	ATKYO-2G18760	ATLER-4G22540	ATSHA-4G21210
DupGene1	3	14588093	4	2826353	ATAN-3G55710	ATC24-4G18830	AT4G05553	ATCVI-3G57550,ATCVI-4G18910	ATERI-1G54120	ATKYO-4G18870	ATLER-4G19290	ATSHA-4G19180
DupGene1	3	10891097	5	19953090	ATAN-3G42430,ATAN-5G70820	ATC24-5G67550	AT3G28870	ATCVI-3G42550,ATCVI-5G68810	ATERI-3G42390,ATERI-5G69890	ATKYO-3G42380	ATLER-3G42660,ATLER-5G67710	ATSHA-3G42680
DupGene1	2	4015899	3	11754541	ATAN-2G22160	ATC24-2G19900	AT2G10440	ATCVI-2G23060	ATERI-2G22560	ATKYO-3G44830	ATLER-2G22760,ATLER-3G45170	ATSHA-2G22290,ATSHA-3G45190
DupGene1	2	2264040	4	2028897	ATAN-2G16460	ATC24-2G16340	AT2G05915	ATCVI-4G16810	ATERI-2G17130	ATKYO-2G16380	ATLER-2G16550	ATSHA-2G16630
DupGene1	4	5180516	5	11366314	ATAN-5G43030	ATC24-4G33660,ATC24-5G44430	AT5G30341	ATCVI-5G43650	ATERI-4G29350	ATKYO-5G46530	ATLER-5G45730	ATSHA-5G49950
DupGene1	2	12741491	4	12305324	ATAN-2G53470	ATC24-2G51980	AT2G29870	ATCVI-4G47730	ATERI-2G14870	ATKYO-2G53740	ATLER-2G53510	ATSHA-2G53160
DupGene1	2	5885292	3	12469377	ATAN-2G29240	ATC24-2G28480	AT2G14000	ATCVI-2G32060	ATERI-2G30640,ATERI-3G48910	ATKYO-2G30520	ATLER-2G29860	ATSHA-2G29490
DupGene1	2	5315539	5	8666504	ATAN-2G27200	ATC24-2G26040	AT2G12935	ATCVI-5G35550	ATERI-5G35500	ATKYO-2G28690	ATLER-2G27750	ATSHA-2G27130
DupGene1	4	4808993	5	10382962	ATAN-4G28650	ATC24-4G31600	AT4G07965	ATCVI-5G40100	ATERI-4G27090	ATKYO-4G28360,ATKYO-5G39850	ATLER-5G39650	ATSHA-4G29340
DupGene1	3	11626625	5	11132845	ATAN-5G42570	ATC24-5G42250,ATC24-5G42260	AT5G29070	ATCVI-5G42690	ATERI-3G44990,ATERI-5G42410	ATKYO-5G42590	ATLER-5G41790	ATSHA-4G20930,ATSHA-5G42500
DupGene1	1	16356940	4	3729597	ATAN-1G60860	ATC24-1G56650,ATC24-5G40480	AT1G43320	ATCVI-1G57380,ATCVI-1G57670	ATERI-1G55000	ATKYO-1G56570	ATLER-4G25160	ATSHA-1G58210
DupGene1	1	17401151	3	3818960	ATAN-1G63730,ATAN-3G22290	ATC24-1G59660,ATC24-3G22250	AT3G12000	ATCVI-3G22240	ATERI-3G22280	ATKYO-1G59240,ATKYO-3G22300	ATLER-3G22210	ATSHA-3G23270
DupGene1	2	5860394	5	485781	ATAN-2G29010	ATC24-2G28190	AT2G13960	ATCVI-2G31810	ATERI-2G30360	ATKYO-5G11480	ATLER-5G11470	ATSHA-2G29260
DupGene1	3	6036784	5	18415486	ATAN-3G29050	ATC24-3G29060	AT5G45450	ATCVI-1G74680	ATERI-5G61890	ATKYO-3G29000	ATLER-3G29060	ATSHA-5G68150
DupGene1	2	2997332	5	13050043	ATAN-2G19180	ATC24-2G18790	AT2G07215	ATCVI-2G19000,ATCVI-5G50020	ATERI-2G20160	ATKYO-2G19180	ATLER-2G19000	ATSHA-2G19100
DupGene1	3	10933012	5	6411766	ATAN-3G42560	ATC24-3G81710	AT3G28918	ATCVI-3G80730	ATERI-3G42540	ATKYO-3G83980,ATKYO-5G29290	ATLER-3G37300,ATLER-3G80180	ATSHA-3G37310,ATSHA-3G77820
DupGene1	1	21456864	4	9179538	ATAN-4G41920	ATC24-4G44650	AT4G16215	ATCVI-4G39300	ATERI-1G69710,ATERI-4G40440	ATKYO-1G70720,ATKYO-4G41520	ATLER-4G42180	ATSHA-4G42460
DupGene1	2	6667101	5	14510954	ATAN-2G31620	ATC24-2G30460	AT2G15320	ATCVI-2G34170	ATERI-2G32760	ATKYO-5G54080	ATLER-2G31850	ATSHA-2G31570
DupGene1	2	16890874	3	11578657	ATAN-3G44370	ATC24-3G44830	AT3G29740	ATCVI-3G44580	ATERI-3G44810	ATKYO-3G44330	ATLER-3G44670	ATSHA-2G60010
DupGene1	1	13710370	3	4928350	ATAN-1G49470	ATC24-1G49830	AT3G14670	ATCVI-4G22360	ATERI-3G25570,ATERI-3G43980	ATKYO-1G49720,ATKYO-3G43760,ATKYO-4G21640	ATLER-1G49560,ATLER-3G44070	ATSHA-1G49650
DupGene1	1	14010247	4	30181	ATAN-1G50780,ATAN-4G10230	ATC24-1G51200,ATC24-4G10150	AT1G36950	ATCVI-1G50490,ATCVI-4G10160	ATERI-1G50550,ATERI-4G10100	ATKYO-1G51020,ATKYO-4G10180	ATLER-1G50780,ATLER-4G10370	ATSHA-1G50920,ATSHA-4G10480
DupGene1	2	4792033	3	15006903	ATAN-3G57290	ATC24-3G59110	AT3G42940	ATCVI-3G59170	ATERI-3G59620	ATKYO-3G61140	ATLER-2G25960,ATLER-4G39250	ATSHA-3G55440
DupGene1	3	11350925	5	8614148	ATAN-3G43560,ATAN-5G35260	ATC24-5G49960	AT5G25000	ATCVI-3G44000	ATERI-5G35370,ATERI-5G52260	ATKYO-5G35010	ATLER-5G49960	ATSHA-5G35200,ATSHA-5G54320
DupGene1	1	15566962	2	6111415	ATAN-2G30170	ATC24-2G29200	AT2G14390	ATCVI-1G54540	ATERI-2G31380	ATKYO-2G31460	ATLER-1G54100,ATLER-2G30420	ATSHA-2G30160
DupGene1	1	13712661	2	2539534	ATAN-1G49490,ATAN-3G43780	ATC24-1G49850	AT2G06420	ATCVI-2G17470,ATCVI-2G26930	ATERI-2G18270,ATERI-2G25690	ATKYO-2G17570	ATLER-1G49580,ATLER-2G25770	ATSHA-1G49670
DupGene1	4	1991427	5	12920692	ATAN-4G17520	ATC24-4G17140	AT5G34581	ATCVI-5G48840	ATERI-5G48790	ATKYO-5G48110	ATLER-5G47250	ATSHA-5G51690
DupGene1	1	13492047	5	12829725	ATAN-1G48680	ATC24-1G48900	AT1G36095	ATCVI-1G49110	ATERI-1G48510	ATKYO-1G48810,ATKYO-5G48690	ATLER-1G48830	ATSHA-1G48720
DupGene1	2	6391324	5	14718057	ATAN-2G31060	ATC24-2G29800	AT2G14870	ATCVI-2G33630	ATERI-2G32200	ATKYO-5G54560	ATLER-2G31280	ATSHA-2G31100
DupGene1	2	1288401	3	11282965	ATAN-3G43440	ATC24-3G43810	AT3G29380	ATCVI-3G43810	ATERI-2G13490,ATERI-3G43460	ATKYO-3G43330	ATLER-2G13620,ATLER-3G43510	ATSHA-3G43860
DupGene1	2	5537127	3	16159173	ATAN-2G27940	ATC24-3G62940	AT2G13350	ATCVI-2G30710	ATERI-2G29210	ATKYO-2G29410	ATLER-2G28440	ATSHA-2G28250
DupGene1	3	11349037	5	13311539	ATAN-5G52450	ATC24-5G49970	AT5G35050	ATCVI-3G43990,ATCVI-5G51360	ATERI-5G52270	ATKYO-5G51000	ATLER-5G49970	ATSHA-5G54330
DupGene1	1	13434129	2	5801561	ATAN-1G48500	ATC24-1G48730	AT1G36020	ATCVI-1G48960,ATCVI-2G31680	ATERI-1G48350,ATERI-2G30170	ATKYO-1G48590	ATLER-1G48670,ATLER-2G29550	ATSHA-1G48580
DupGene1	2	6973048	5	9805075	ATAN-2G32690,ATAN-2G32700	ATC24-2G31370,ATC24-2G31380	AT2G16018	ATCVI-2G35260,ATCVI-2G35270	ATERI-2G33660	ATKYO-2G32880,ATKYO-5G37970	ATLER-2G32650	ATSHA-2G32450,ATSHA-2G32460,ATSHA-5G38020
DupGene1	2	6976805	3	12235226	ATAN-3G46220	ATC24-2G31400	AT2G16040	ATCVI-3G46940	ATERI-2G33700	ATKYO-2G32920,ATKYO-3G46920	ATLER-2G32680	ATSHA-3G46780
DupGene1	1	12288061	5	17532805	ATAN-1G45600	ATC24-1G45620	AT1G33850	ATCVI-1G46030	ATERI-5G63350	ATKYO-1G45970	ATLER-1G45830	ATSHA-5G66040
DupGene1	2	6388691	5	14720697	ATAN-2G31050	ATC24-2G29780	AT2G14860	ATCVI-2G33620	ATERI-2G32190	ATKYO-5G54570	ATLER-2G31270	ATSHA-2G31080
DupGene1	2	16981227	4	17944604	ATAN-4G67080	ATC24-4G69850	AT2G40710	ATCVI-4G64370	ATERI-4G65860	ATKYO-2G60840,ATKYO-4G66840	ATLER-4G67520	ATSHA-4G67920
DupGene1	3	15266085	5	9904493	ATAN-2G28500,ATAN-3G58680,ATAN-5G38590	ATC24-2G27670,ATC24-3G60060,ATC24-5G38400	AT5G27890	ATCVI-3G60300,ATCVI-5G38750	ATERI-3G60750,ATERI-5G38460	ATKYO-3G62420	ATLER-2G29190,ATLER-2G29210	ATSHA-3G56570,ATSHA-5G38570
DupGene1	2	5547821	5	15326270	ATAN-5G57670	ATC24-5G54730	AT5G38344	ATCVI-5G56050	ATERI-2G29080,ATERI-5G56980	ATKYO-5G56930	ATLER-5G54580	ATSHA-5G59540
DupGene1	4	2730270	5	8873854	ATAN-5G35880	ATC24-4G15090,ATC24-5G35710	AT4G05360	ATCVI-5G36020	ATERI-4G15180	ATKYO-4G15130,ATKYO-5G35600	ATLER-4G15520	ATSHA-4G15310
DupGene1	2	6710194	5	14471235	ATAN-2G31710	ATC24-2G30530	AT2G15390	ATCVI-2G34270	ATERI-2G32890	ATKYO-5G53950	ATLER-2G31980	ATSHA-2G31680
DupGene1	4	13167716	5	21844381	ATAN-5G75830	ATC24-4G55760,ATC24-5G72560	AT5G53790	ATCVI-5G73790	ATERI-4G51780,ATERI-5G74870	ATKYO-5G75020	ATLER-5G72650	ATSHA-5G77300
DupGene1	1	10931027	5	28809	ATAN-1G42160,ATAN-5G10110	ATC24-1G42130,ATC24-5G10110	AT5G01080	ATCVI-1G42450,ATCVI-5G10110	ATERI-1G42190,ATERI-5G10110	ATKYO-1G42460,ATKYO-5G10110	ATLER-1G42470,ATLER-5G10110	ATSHA-1G42680,ATSHA-5G10110
DupGene1	1	1464157	4	11106625	ATAN-1G14610,ATAN-4G46870	ATC24-1G14600,ATC24-4G49630	AT4G20720	ATCVI-1G14590,ATCVI-4G44190	ATERI-1G14560,ATERI-4G45550	ATKYO-4G46650	ATLER-1G14630,ATLER-4G47160	ATSHA-4G47550
DupGene1	4	11383748	5	15965757	ATAN-4G49870,ATAN-5G59750	ATC24-5G56510	AT4G21366	ATCVI-4G45080,ATCVI-5G57870	ATERI-4G46360	ATKYO-4G47430	ATLER-4G48050,ATLER-4G48060	ATSHA-5G61440
DupGene1	1	17591132	5	13934445	ATAN-1G64250,ATAN-5G45150	ATC24-4G31540,ATC24-5G51750	AT5G35760	ATCVI-5G53190	ATERI-5G54000	ATKYO-5G52820	ATLER-5G51480	ATSHA-5G56480
DupGene1	4	4135305	5	10942001	ATAN-5G41830	ATC24-5G41320	AT5G28920	ATCVI-5G41810	ATERI-4G23230,ATERI-5G41490	ATKYO-5G41630	ATLER-5G41010	ATSHA-5G41470
DupGene1	1	20983642	4	364441	ATAN-1G73770	ATC24-1G69630	AT4G00872	ATCVI-4G11150	ATERI-4G11130	ATKYO-4G11190	ATLER-1G69990	ATSHA-1G71230
DupGene1	3	9171374	5	8128877	ATAN-3G37670,ATAN-5G34130	ATC24-3G37920,ATC24-5G34050	AT5G24050	ATCVI-3G37820,ATCVI-5G34320	ATERI-3G37750,ATERI-5G34220	ATKYO-3G37660,ATKYO-5G33950	ATLER-3G37840,ATLER-5G34100	ATSHA-3G37860
DupGene1	2	6684684	5	14499244	ATAN-2G31670	ATC24-2G30500	AT2G15345	ATCVI-2G34230	ATERI-2G32790,ATERI-2G32800	ATKYO-5G54040,ATKYO-5G54050	ATLER-2G31880,ATLER-2G31890	ATSHA-2G31630
DupGene1	1	17540932	2	5415994	ATAN-1G64080	ATC24-1G59970	AT1G47680	ATCVI-1G60810	ATERI-1G58340	ATKYO-1G59590,ATKYO-2G29080	ATLER-1G60440	ATSHA-1G61650
DupGene1	1	13656728	2	14063035	ATAN-1G49220	ATC24-2G50490	AT2G33175	ATCVI-1G49490	ATERI-2G52750	ATKYO-2G52280	ATLER-1G49380	ATSHA-2G51680
DupGene1	2	6640802	5	14533150	ATAN-2G31560	ATC24-2G30360	AT2G15280	ATCVI-2G34050	ATERI-2G32700	ATKYO-5G54130	ATLER-2G31790	ATSHA-2G31510
DupGene1	1	13408701	5	13907349	ATAN-5G54370	ATC24-5G51680	AT5G35737	ATCVI-5G53080	ATERI-1G48240,ATERI-5G53920	ATKYO-5G52730	ATLER-5G51410	ATSHA-5G56380
DupGene1	2	6638609	5	14538111	ATAN-2G31550	ATC24-2G30350	AT2G15270	ATCVI-2G34040	ATERI-2G32690	ATKYO-5G54140	ATLER-2G31780	ATSHA-2G31500
DupGene1	2	6394263	5	14715069	ATAN-2G31070	ATC24-2G29810	AT2G14880	ATCVI-2G33640	ATERI-2G32210	ATKYO-5G54550	ATLER-2G31290	ATSHA-2G31110
DupGene1	2	6404626	5	14704727	ATAN-2G31090	ATC24-2G29830	AT2G14900	ATCVI-2G33660	ATERI-2G32230	ATKYO-5G54530	ATLER-2G31310	ATSHA-2G31130
DupGene1	2	6481758	5	14640324	ATAN-2G31270	ATC24-2G30060	AT2G15000	ATCVI-2G33820	ATERI-2G32430	ATKYO-5G54390	ATLER-2G31520	ATSHA-2G31300
DupGene1	4	15562307	5	3373946	ATAN-5G20450	ATC24-4G63010,ATC24-5G20440	AT5G10680	ATCVI-5G20560	ATERI-5G20560	ATKYO-5G20520	ATLER-5G20520	ATSHA-4G61170,ATSHA-5G20510
DupGene1	3	19765297	5	13882176	ATAN-5G54330	ATC24-5G51580	AT5G35715	ATCVI-3G73010,ATCVI-5G53040	ATERI-5G53830	ATKYO-5G52620	ATLER-5G51330	ATSHA-3G70030,ATSHA-5G56290
DupGene1	1	19639369	2	7885821	ATAN-1G69880	ATC24-1G65700	AT1G52710	ATCVI-1G66470	ATERI-1G64030	ATKYO-1G65240,ATKYO-1G65250,ATKYO-2G35350	ATLER-1G66150	ATSHA-1G67320
DupGene1	2	6632268	5	14549696	ATAN-2G31530	ATC24-2G30320	AT2G15260	ATCVI-2G34020	ATERI-2G32670	ATKYO-5G54160	ATLER-2G31760	ATSHA-2G31480
DupGene1	3	23068489	5	19593865	ATAN-5G69760	ATC24-5G66500	AT5G48350	ATCVI-3G82860,ATCVI-5G67740	ATERI-5G68820	ATKYO-5G68950	ATLER-5G66590	ATSHA-5G71360
DupGene1	2	6535239	5	14585667	ATAN-2G31410	ATC24-2G30190	AT2G15080	ATCVI-2G33920	ATERI-2G32580	ATKYO-5G54250	ATLER-2G31670	ATSHA-2G31380
DupGene1	3	6731159	5	4198914	ATAN-5G22790	ATC24-5G22810	AT5G13181	ATCVI-3G30890	ATERI-5G22900	ATKYO-5G22810	ATLER-5G22860	ATSHA-5G22810
DupGene1	1	9331030	3	11019250	ATAN-5G73860	ATC24-1G90700	AT1G26921	ATCVI-1G91780	ATERI-1G89370	ATKYO-1G90550	ATLER-1G91180	ATSHA-3G43050
DupGene1	1	11291470	3	15877319	ATAN-1G43060	ATC24-1G43150,ATC24-3G61910	AT1G31540	ATCVI-1G43420,ATCVI-1G46370	ATERI-1G43130,ATERI-3G62710	ATKYO-1G43410,ATKYO-3G64550	ATLER-1G43420,ATLER-1G46300	ATSHA-1G43590
DupGene1	2	883504	4	9317171	ATAN-2G12670,ATAN-4G42360	ATC24-2G12370,ATC24-4G45040	AT2G03020	ATCVI-2G12550,ATCVI-4G39700	ATERI-2G12340,ATERI-4G40850	ATKYO-2G12450,ATKYO-4G41930	ATLER-2G12520,ATLER-4G42600	ATSHA-2G12640,ATSHA-4G42880
DupGene1	1	2512564	5	22815831	ATAN-1G17960	ATC24-5G75390	AT1G08065	ATCVI-1G17950,ATCVI-5G76650	ATERI-1G17920	ATKYO-1G17980	ATLER-1G18000	ATSHA-1G17960,ATSHA-5G80280
DupGene1	2	5540159	3	16156244	ATAN-2G27950	ATC24-3G62930	AT2G13360	ATCVI-2G30720	ATERI-2G29220	ATKYO-2G29420	ATLER-2G28450	ATSHA-2G28260
DupGene1	1	0	3	15885228	ATAN-3G60300	ATC24-3G62100	AT3G44140	ATCVI-3G62040	ATERI-1G93500,ATERI-2G44670,ATERI-3G62900	ATKYO-3G64750	ATLER-3G61390	ATSHA-3G58790
DupGene1	2	3518632	4	4018193	ATAN-2G20020	ATC24-4G24820	AT2G07680	ATCVI-2G20480	ATERI-2G16350	ATKYO-2G20920	ATLER-2G20320	ATSHA-2G20210
DupGene1	2	1383683	4	5174999	ATAN-2G14160,ATAN-4G30610	ATC24-2G13660,ATC24-4G33650	AT4G08190	ATCVI-2G13930,ATCVI-4G13900	ATERI-2G13720,ATERI-4G29340	ATKYO-2G13950,ATKYO-4G30280	ATLER-2G13880	ATSHA-2G14010,ATSHA-4G31530
DupGene1	2	6974543	4	13470570	ATAN-2G32710	ATC24-2G31390	AT2G16030	ATCVI-2G35290,ATCVI-4G51300	ATERI-2G33690	ATKYO-2G32910	ATLER-2G32670	ATSHA-2G32480
DupGene1	2	5834094	5	502158	ATAN-2G28920,ATAN-5G11480	ATC24-2G28090,ATC24-5G11540	AT2G13900	ATCVI-2G31760,ATCVI-2G31790,ATCVI-5G11500	ATERI-2G30260,ATERI-5G11520	ATKYO-2G30310,ATKYO-5G11530	ATLER-2G29610,ATLER-5G11510	ATSHA-2G29220,ATSHA-5G11520
DupGene1	4	4577556	5	11613235	ATAN-5G44470	ATC24-4G30050	AT5G30490	ATCVI-5G45120	ATERI-5G44700	ATKYO-5G45440	ATLER-5G44760	ATSHA-5G45610
DupGene1	4	15559201	5	2978425	ATAN-4G60270	ATC24-4G63030	AT4G32208	ATCVI-5G19360	ATERI-4G59030	ATKYO-4G60150	ATLER-4G60700	ATSHA-4G61140
DupGene1	3	23466650	5	9458570	ATAN-5G37380	ATC24-3G84970,ATC24-5G37120	AT5G26880	ATCVI-3G84200,ATCVI-5G37490	ATERI-5G37280	ATKYO-5G37060	ATLER-5G37430	ATSHA-3G81100,ATSHA-5G37160
DupGene1	2	6303447	5	24302727	ATAN-5G83300	ATC24-5G79940	AT5G60430	ATCVI-5G81250	ATERI-5G82380	ATKYO-5G82590	ATLER-2G31050	ATSHA-5G84850
DupGene1	1	12515313	3	13125028	ATAN-1G46410	ATC24-3G51710	AT1G34315	ATCVI-1G46700	ATERI-1G46270	ATKYO-1G46580	ATLER-1G46560	ATSHA-1G46660
DupGene1	1	19681475	3	5263536	ATAN-1G70060	ATC24-3G26600	AT1G52857	ATCVI-3G26510	ATERI-1G64200	ATKYO-1G65460	ATLER-3G26550	ATSHA-3G26730
DupGene1	3	4465323	5	19883004	ATAN-3G24270,ATAN-5G70630	ATC24-3G24240	AT3G13660	ATCVI-3G24240	ATERI-3G24260	ATKYO-3G24290	ATLER-3G24190	ATSHA-3G21230,ATSHA-5G72180
DupGene1	2	6670110	5	14507875	ATAN-2G31640	ATC24-2G30470	AT2G15325	ATCVI-2G34200	ATERI-2G32770	ATKYO-5G54070	ATLER-2G31860	ATSHA-2G31600
DupGene1	1	29782447	5	16473063	ATAN-1G97830	ATC24-1G12390,ATC24-1G93260	AT1G79170	ATCVI-1G94280,ATCVI-5G59450	ATERI-1G91910	ATKYO-1G15630	ATLER-1G12430,ATLER-1G93660	ATSHA-1G12410,ATSHA-1G76530,ATSHA-1G94460
DupGene1	2	1765638	3	418810	ATAN-3G11410	ATC24-3G11440	AT3G02240	ATCVI-3G11410	ATERI-2G14910,ATERI-3G11420	ATKYO-3G11430	ATLER-3G11380	ATSHA-3G11430
DupGene1	3	14089401	5	12296553	ATAN-3G52240	ATC24-3G55580	AT3G33530	ATCVI-3G55100	ATERI-3G55600	ATKYO-3G56180	ATLER-3G54400	ATSHA-5G49000
DupGene1	2	14470922	4	702944	ATAN-2G53310	ATC24-2G51810	AT2G34280	ATCVI-2G55980,ATCVI-4G12080	ATERI-2G54070	ATKYO-2G53570	ATLER-2G53350	ATSHA-2G53010
DupGene1	2	6418717	5	14691681	ATAN-2G31110	ATC24-2G29850	AT2G14920	ATCVI-2G33680	ATERI-2G32250	ATKYO-5G54510	ATLER-2G31330	ATSHA-2G31160
DupGene1	2	4440744	5	8364433	ATAN-2G23800,ATAN-5G34720	ATC24-2G21790,ATC24-5G34580	AT5G24480	ATCVI-5G34890	ATERI-5G34820	ATKYO-3G86240,ATKYO-5G34460	ATLER-5G34740	ATSHA-5G34660
DupGene1	1	11165904	5	18157935	ATAN-5G65970	ATC24-5G62800	AT5G44973	ATCVI-5G64080	ATERI-5G65080	ATKYO-1G43080	ATLER-5G62770	ATSHA-5G67560
DupGene1	2	6484711	5	14637691	ATAN-2G31290	ATC24-2G30080	AT2G15010	ATCVI-2G33830	ATERI-2G32440	ATKYO-5G54380	ATLER-2G31530	ATSHA-2G31310
DupGene1	2	6386837	5	14722551	ATAN-2G31040	ATC24-2G29770	AT2G14850	ATCVI-2G33610	ATERI-2G32180	ATKYO-5G54580	ATLER-2G31260	ATSHA-2G31070
DupGene1	1	24369247	5	8838899	ATAN-1G83080,ATAN-5G35780	ATC24-1G78490,ATC24-5G35610	AT1G65550	ATCVI-1G79470,ATCVI-5G35930	ATERI-1G77010,ATERI-5G35850	ATKYO-1G78220,ATKYO-5G35510	ATLER-1G78930,ATLER-5G35770	ATSHA-1G79750,ATSHA-5G35740
DupGene1	1	24212841	3	11315419	ATAN-1G82690	ATC24-1G78040	AT1G65180	ATCVI-1G79020	ATERI-1G76590,ATERI-3G43610	ATKYO-1G77760	ATLER-1G78500,ATLER-3G43660	ATSHA-1G79280
DupGene1	4	15568406	5	2981932	ATAN-5G19250	ATC24-5G19240	AT5G09610	ATCVI-5G19380	ATERI-5G19330	ATKYO-5G19310	ATLER-5G19320	ATSHA-4G61180,ATSHA-5G19300
DupGene1	2	12448738	4	11644523	ATAN-4G48310	ATC24-4G51110	AT4G21950	ATCVI-2G50060	ATERI-4G47060	ATKYO-4G48150	ATLER-2G47350	ATSHA-4G49020
DupGene1	1	9008392	5	15314643	ATAN-5G57630	ATC24-5G54700	AT5G38317	ATCVI-5G56010	ATERI-5G56940	ATKYO-5G56880	ATLER-5G54540	ATSHA-1G37160,ATSHA-5G59480
DupGene1	2	6452664	5	14669743	ATAN-2G31200	ATC24-2G29990	AT2G14960	ATCVI-2G33780	ATERI-2G32340	ATKYO-5G54480	ATLER-2G31430	ATSHA-2G31290
DupGene1	2	6492496	5	14628986	ATAN-2G31300	ATC24-2G30090	AT2G15020	ATCVI-2G33840	ATERI-2G32460	ATKYO-5G54360	ATLER-2G31550	ATSHA-2G31320
DupGene1	2	6365110	5	14742626	ATAN-2G31010	ATC24-2G29710	AT2G14830	ATCVI-2G33560	ATERI-2G32150	ATKYO-5G54630	ATLER-2G31230	ATSHA-2G31020
DupGene1	2	6382579	5	14725491	ATAN-2G31030	ATC24-2G29730	AT2G14846	ATCVI-2G33600	ATERI-2G32170	ATKYO-5G54590	ATLER-2G31250	ATSHA-2G31060
DupGene1	2	6664894	5	14513174	ATAN-2G31600	ATC24-2G30400	AT2G15318	ATCVI-2G34090	ATERI-2G32750	ATKYO-5G54090	ATLER-2G31840	ATSHA-2G31550
DupGene1	2	6654567	5	14517965	ATAN-2G31590	ATC24-2G30390	AT2G15310	ATCVI-2G34080	ATERI-2G32740	ATKYO-5G54100	ATLER-2G31830	ATSHA-2G31540
DupGene1	2	6650820	5	14521659	ATAN-2G31580	ATC24-2G30380	AT2G15300	ATCVI-2G34070	ATERI-2G32730	ATKYO-5G54110	ATLER-2G31820	ATSHA-2G31530
DupGene1	2	6613935	5	14556683	ATAN-2G31480	ATC24-2G30270	AT2G15230	ATCVI-2G34000	ATERI-2G32650	ATKYO-5G54180	ATLER-2G31740	ATSHA-2G31460
DupGene1	2	6543058	5	14576990	ATAN-2G31420	ATC24-2G30200	AT2G15090	ATCVI-2G33930	ATERI-2G32590	ATKYO-5G54240	ATLER-2G31680	ATSHA-2G31390
DupGene1	2	6519388	5	14601802	ATAN-2G31360	ATC24-2G30160	AT2G15050	ATCVI-2G33880	ATERI-2G32540	ATKYO-5G54290	ATLER-2G31640	ATSHA-2G31340
DupGene1	1	19526426	4	14051655	ATAN-1G69510	ATC24-1G65300,ATC24-4G58680	AT1G52415	ATCVI-1G66150	ATERI-1G63620	ATKYO-1G64870,ATKYO-4G55830	ATLER-1G65750	ATSHA-1G66970
DupGene1	1	22674532	2	1641174	ATAN-2G14850	ATC24-1G73760,ATC24-2G14390	AT2G04680	ATCVI-1G74970,ATCVI-2G14660	ATERI-2G14440	ATKYO-2G14630	ATLER-2G14730	ATSHA-2G14730
DupGene1	1	28250746	5	14293248	ATAN-1G93590	ATC24-1G88980,ATC24-5G52400	AT1G75270	ATCVI-1G90070	ATERI-1G87670	ATKYO-1G88860	ATLER-1G89460	ATSHA-1G90230
DupGene1	3	9980514	5	16410394	ATAN-3G40080,ATAN-5G61070	ATC24-3G40230,ATC24-5G57790	AT3G27060	ATCVI-3G40200,ATCVI-5G59180	ATERI-3G40120,ATERI-5G60070	ATKYO-3G40070,ATKYO-5G60120	ATLER-3G40290,ATLER-5G57960	ATSHA-3G40350,ATSHA-5G62770
DupGene1	3	12239351	5	13109846	ATAN-5G51490	ATC24-3G47100	AT5G34850	ATCVI-5G50420	ATERI-5G51420	ATKYO-5G50040	ATLER-5G48970	ATSHA-5G53140
DupGene1	3	10160765	5	16242143	ATAN-3G40560	ATC24-3G40760	AT3G27460	ATCVI-3G40690,ATCVI-5G58720	ATERI-3G40590	ATKYO-3G40540	ATLER-3G40760	ATSHA-3G40860
DupGene1	3	2107581	5	19502279	ATAN-5G69520	ATC24-5G66260	AT5G48110	ATCVI-5G67500	ATERI-5G68580	ATKYO-5G68720	ATLER-5G66350	ATSHA-3G16740,ATSHA-5G71120
DupGene1	3	14094633	5	12301792	ATAN-3G52250	ATC24-3G55590	AT3G33520	ATCVI-3G55110	ATERI-3G55610	ATKYO-3G56190	ATLER-3G54410	ATSHA-5G49010
DupGene1	2	10854657	5	26560503	ATAN-5G90060	ATC24-5G86700	AT5G66550	ATCVI-2G46240,ATCVI-5G88110	ATERI-5G89180	ATKYO-5G89430	ATLER-5G86950	ATSHA-5G91610
DupGene1	2	6400217	5	14709087	ATAN-2G31080	ATC24-2G29820	AT2G14890	ATCVI-2G33650	ATERI-2G32220	ATKYO-5G54540	ATLER-2G31300	ATSHA-2G31120
DupGene1	2	6360082	5	14748188	ATAN-2G30990	ATC24-2G29670,ATC24-2G29690	AT2G14820	ATCVI-2G33540	ATERI-2G32130	ATKYO-5G54650	ATLER-2G31210	ATSHA-2G31000
DupGene1	3	8375825	4	8243941	ATAN-3G35700	ATC24-3G35890	AT3G23390	ATCVI-3G35800,ATCVI-4G36580	ATERI-3G35780	ATKYO-3G35650,ATKYO-4G38840	ATLER-3G35790,ATLER-4G39510	ATSHA-3G35850,ATSHA-4G39850
DupGene1	3	790447	5	5760706	ATAN-3G12680,ATAN-5G27560	ATC24-3G12710	AT3G03341	ATCVI-3G12710,ATCVI-5G27680	ATERI-3G12700,ATERI-5G27700	ATKYO-3G12690	ATLER-3G12630	ATSHA-3G12680
DupGene1	4	4570567	5	11620242	ATAN-5G44500	ATC24-4G30070	AT5G30510	ATCVI-5G45140	ATERI-5G44730	ATKYO-5G45460	ATLER-5G44780	ATSHA-5G45630
DupGene1	2	6617421	5	14553181	ATAN-2G31490	ATC24-2G30280	AT2G15240	ATCVI-2G34010	ATERI-2G32660	ATKYO-5G54170	ATLER-2G31750	ATSHA-2G31470
DupGene1	1	11460349	5	11699842	ATAN-1G43430,ATAN-5G44980	ATC24-1G43570	AT1G31910	ATCVI-1G43890,ATCVI-5G45770	ATERI-1G43640,ATERI-5G45220	ATKYO-1G43790	ATLER-1G43780,ATLER-5G45180	ATSHA-1G43940,ATSHA-5G46290
DupGene1	1	29157523	3	10152284	ATAN-1G96130	ATC24-3G40620	AT1G77600	ATCVI-1G92590	ATERI-1G90220	ATKYO-1G91370	ATLER-1G92000	ATSHA-1G92760
DupGene1	2	3525383	4	4011437	ATAN-2G20030	ATC24-4G24810	AT2G07690	ATCVI-2G20490	ATERI-2G16340	ATKYO-2G20930	ATLER-2G20330	ATSHA-2G20220
DupGene1	2	8198783	3	1824796	ATAN-2G36150,ATAN-3G15920	ATC24-3G15900	AT3G06040	ATCVI-3G15820	ATERI-2G37010,ATERI-3G15930	ATKYO-3G15950	ATLER-3G15850	ATSHA-3G15940
DupGene1	1	4009118	5	11696650	ATAN-1G22330,ATAN-5G44970	ATC24-1G22340	AT1G11880	ATCVI-1G22390,ATCVI-5G45760	ATERI-1G22310,ATERI-5G45210	ATKYO-1G22390	ATLER-1G22460	ATSHA-1G22330,ATSHA-5G46280
DupGene1	3	16929714	5	841566	ATAN-3G63190	ATC24-3G65800,ATC24-5G12730	AT3G46100	ATCVI-3G64860	ATERI-3G65510	ATKYO-3G67630,ATKYO-5G12700	ATLER-3G64220	ATSHA-3G61940
DupGene1	3	12647517	4	13573818	ATAN-3G48140,ATAN-4G54190	ATC24-3G49660,ATC24-4G57080	AT4G27040	ATCVI-4G51620	ATERI-3G49890,ATERI-4G53080	ATKYO-4G54100	ATLER-4G54680	ATSHA-3G48450,ATSHA-4G55080
DupGene1	2	5550072	3	16146349	ATAN-2G27960	ATC24-3G62920	AT2G13370	ATCVI-2G30730	ATERI-2G29230	ATKYO-2G29430	ATLER-2G28460	ATSHA-2G28270
DupGene1	4	13591804	5	26514589	ATAN-4G54430,ATAN-5G89880	ATC24-4G57120,ATC24-5G86520	AT5G66380	ATCVI-4G51750,ATCVI-5G87930	ATERI-4G53100,ATERI-5G89000	ATKYO-5G89250	ATLER-4G54700,ATLER-4G54710,ATLER-5G86770	ATSHA-4G55130,ATSHA-5G91420
DupGene1	2	6407986	5	14701367	ATAN-2G31100	ATC24-2G29840	AT2G14910	ATCVI-2G33670	ATERI-2G32240	ATKYO-5G54520	ATLER-2G31320	ATSHA-2G31140
DupGene1	2	6368924	5	14736914	ATAN-2G31020	ATC24-2G29720	AT2G14835	ATCVI-2G33570	ATERI-2G32160	ATKYO-5G54600,ATKYO-5G54620	ATLER-2G31240	ATSHA-2G31030,ATSHA-2G31040
