# Supplementary material for: The Evolutionary Dynamics of Genetic Incompatibilities Introduced by Duplicated Genes in Arabidopsis thaliana
Source: Mol Biol Evol. 2020 Nov 28;38(4):1225–40. doi: 10.1093/molbev/msaa306 (PMC8042742; doi:10.1093/molbev/msaa306)
Supplement: msaa306_Supplementary_Data [file msaa306_supplementary_data.zip › Supplementary.Data.3.HPA.xlsx]

## Sheet: SupData
Note:
	Project	Data from projects (1001: 1135 A. thaliana accessions from 1001 Genomes Project and 1001 Epigenomes project, 2017PNAS: 75 African A.thaliana accessions, 2017GB: 118 Chinese A. thaliana accessions
	Depth	sequencing depth calculated based on the mapping against Col-0 reference
	FunCopy	functional copy
	CN	total copy number of HPA
	MetPro	methylation of promoter ; Met: methylated promoter, Unm: unmethylated promoter, NA: no methylation sequencing data available
	Fun.	whether the gene HPA2, HPA1 is functional (FUN) or not (LoF)
	GWAS-P	the phenotype assigned the GWAS mapping. -: not used
	HPA3	whether it has the HPA3 like Kyoto
	HPA4	whether it has additional copies HPA4
	ToCvi	fold of normalized gene mapping coverage against the gene HPA2 coverge in Cvi based on Cvi-0 reference read mapping
	Only data from 1001 Project were used for GWAS
									HPA2				HPA1
Project	ID	Name	Latitude	Longitude	Region	Depth	FunCopy	CN	Var. ID	Var. eff.	MetPro	Fun.	Var. ID	Var. eff.	MetPro	Fun.	GWAS-P	HPA3	HPA4	ToCvi
1001	88	CYR	47.4	0.683333	FRA	23.32	HPA1	2	LoF-300	stop_gained	Met	LoF	-	-	Unm	FUN	1	No	No	2.32449
1001	108	LDV-18	48.5167	-4.06667	FRA	40.28	HPA1	2	LoF-300	stop_gained	Unm	LoF	-	-	Unm	FUN	1	No	No	2.28835
1001	139	LDV-46	48.5167	-4.06667	FRA	29.82	HPA1	2	LoF-300	stop_gained	NA	LoF	-	-	NA	FUN	1	No	No	2.25969
1001	159	MAR2-3	47.35	3.93333	FRA	32.7	HPA1	2	LoF-300	stop_gained	Met	LoF	-	-	Unm	FUN	1	No	No	2.39317
1001	265	PYL-6	44.65	-1.16667	FRA	43.2	HPA1+HPA2	2	-	-	Unm	FUN	-	-	Unm	FUN	1	No	No	2.16573
1001	350	TOU-A1-88	46.6667	4.11667	FRA	34.11	HPA1	2	LoF-300	stop_gained	Met	LoF	-	-	Unm	FUN	1	No	No	2.15594
1001	351	TOU-A1-89	46.6667	4.11667	FRA	44.9	HPA1	2	LoF-170	frameshift but alternative splicing resuces	Met	LoF	-	-	Unm	FUN	1	No	No	2.31779
1001	403	Zdarec3	49.3667	16.2667	CZE	38.45	HPA1	2	LoF-170	frameshift but alternative splicing resuces	Met	LoF	-	-	Unm	FUN	1	No	No	2.11024
1001	410	Doubravnik7	49.4211	16.3497	CZE	28.95	HPA1	2	LoF-300	stop_gained	Met	LoF	-	-	Unm	FUN	1	No	No	2.23166
1001	424	Draha2	49.4112	16.2815	CZE	33.11	HPA1	2	LoF-170	frameshift but alternative splicing resuces	Met	LoF	-	-	Unm	FUN	1	No	No	2.4188
1001	428	Borky1	49.403	16.232	CZE	29.23	HPA1+HPA3	3	LoF-170	frameshift but alternative splicing resuces	Met	LoF	-	-	Unm	FUN	1	Yes	No	3.19713
1001	430	Gr-1	47	15.5	AUT	16.58	HPA1+HPA3	3	LoF-300	stop_gained	Met	LoF	-	-	Unm	FUN	1	Yes	No	3.55345
1001	470	BRR4	40.8313	-87.735	USA	56.84	HPA1	2	LoF-300	stop_gained	NA	LoF	-	-	NA	FUN	1	No	No	2.44328
1001	476	BRR12	40.8313	-87.735	USA	51.78	HPA1	2	LoF-300	stop_gained	NA	LoF	-	-	NA	FUN	1	No	No	2.6034
1001	484	BRR23	40.8313	-87.735	USA	34.81	HPA1	2	LoF-300	stop_gained	NA	LoF	-	-	NA	FUN	1	No	No	2.40424
1001	504	BRR57	40.8313	-87.735	USA	32.47	HPA1	2	LoF-300	stop_gained	NA	LoF	-	-	NA	FUN	1	No	No	2.18697
1001	506	BRR60	40.8313	-87.735	USA	62.69	HPA1	2	LoF-300	stop_gained	Unm	LoF	-	-	Unm	FUN	1	No	No	2.36212
1001	531	BRR107	40.8313	-87.735	USA	32.92	HPA1	2	LoF-300	stop_gained	NA	LoF	-	-	NA	FUN	1	No	No	2.25804
1001	544	LI-WP-039	40.9076	-73.2089	USA	153.61	HPA1	2	LoF-300	stop_gained	NA	LoF	-	-	NA	FUN	1	No	No	2.49043
1001	546	LI-WP-041	40.9076	-73.2089	USA	104.71	HPA1	2	LoF-300	stop_gained	NA	LoF	-	-	NA	FUN	1	No	No	2.54872
1001	628	LI-OF-061	40.7777	-72.9069	USA	81.28	HPA1	2	LoF-300	stop_gained	NA	LoF	-	-	NA	FUN	1	No	No	2.66126
1001	630	LI-OF-065	40.7777	-72.9069	USA	37.87	HPA1	2	LoF-300	stop_gained	Unm	LoF	-	-	Unm	FUN	1	No	No	2.42379
1001	680	LI-RR-096	40.9447	-72.8615	USA	85.93	HPA1	2	LoF-300	stop_gained	NA	LoF	-	-	NA	FUN	1	No	No	2.4289
1001	681	LI-RR-097	40.9447	-72.8615	USA	56.05	HPA1	2	LoF-300	stop_gained	NA	LoF	-	-	NA	FUN	1	No	No	2.35641
1001	685	LI-EF-011	40.9064	-73.1493	USA	97.63	HPA1	2	LoF-300	stop_gained	NA	LoF	-	-	NA	FUN	1	No	No	2.37277
1001	687	LI-EF-018	40.9064	-73.1493	USA	50.6	HPA1	2	LoF-300	stop_gained	NA	LoF	-	-	NA	FUN	1	No	No	2.23121
1001	728	LI-SET-019	40.9352	-73.114	USA	37.8	HPA1	2	LoF-300	stop_gained	Unm	LoF	-	-	Unm	FUN	1	No	No	2.15809
1001	742	LI-SET-036	40.9352	-73.114	USA	52.66	HPA1	2	LoF-300	stop_gained	NA	LoF	-	-	NA	FUN	1	No	No	2.26077
1001	763	Kar-1	42.3	74.3667	KGZ	31.88	HPA1	2	LoF-300	stop_gained	Unm	LoF	-	-	Unm	FUN	1	No	No	2.39337
1001	765	Sus-1	42.1833	73.4	KGZ	13.76	HPA1	2	LoF-300	stop_gained	Unm	LoF	-	-	Unm	FUN	1	No	No	2.56414
1001	766	Dja-1	42.5833	73.6333	KGZ	17.2	HPA1	2	LoF-300	stop_gained	Unm	LoF	-	-	Unm	FUN	1	No	No	2.30111
1001	768	Zal-1	42.8	76.35	KGZ	15.67	HPA1	2	LoF-300	stop_gained	Unm	LoF	-	-	Unm	FUN	1	No	No	2.23144
1001	772	Neo-6	37.35	72.4667	TJK	22.88	HPA1	2	LoF-300	stop_gained	Unm	LoF	-	-	Unm	FUN	1	No	No	2.58811
1001	801	KYC-33	37.9169	-84.4639	USA	26.69	HPA1	2	LoF-300	stop_gained	Unm	LoF	-	-	Unm	FUN	1	No	No	2.15587
1001	853	MIA-1	41.7976	-86.6691	USA	103.01	HPA1	2	LoF-300	stop_gained	NA	LoF	-	-	NA	FUN	1	No	No	2.48424
1001	854	MIA-5	41.7976	-86.6691	USA	86.32	HPA1	2	LoF-300	stop_gained	NA	LoF	-	-	NA	FUN	1	No	No	2.61694
1001	867	MIC-20	41.8266	-86.4366	USA	55.88	HPA1	2	LoF-300	stop_gained	NA	LoF	-	-	NA	FUN	1	No	No	2.57771
1001	868	MIC-24	41.8266	-86.4366	USA	46.67	HPA1	2	LoF-300	stop_gained	NA	LoF	-	-	NA	FUN	1	No	No	2.29246
1001	870	MIC-31	41.8266	-86.4366	USA	39.65	HPA1	2	LoF-300	stop_gained	Unm	LoF	-	-	Unm	FUN	1	No	No	2.17846
1001	915	LIN S-5	41.8972	-71.4378	USA	19.41	HPA1+HPA2	2	LoF-170	frameshift but alternative splicing resuces	Unm	FUN	-	-	Unm	FUN	1	No	No	2.04155
1001	932	CHA-41	42.3634	-71.1445	USA	25.6	HPA1	2	LoF-300	stop_gained	Unm	LoF	-	-	Unm	FUN	1	No	No	2.14799
1001	991	Ale-Stenar-41-1	55.3833	14.05	SWE	53.63	HPA1	2	LoF-300	stop_gained	Unm	LoF	-	-	Unm	FUN	1	No	No	2.54997
1001	992	Ale-Stenar-44-4	55.3833	14.05	SWE	29.98	HPA1	2	LoF-300	stop_gained	Unm	LoF	-	-	Unm	FUN	1	No	No	2.25119
1001	997	Ale-Stenar-56-14	55.3833	14.05	SWE	26.44	HPA1+HPA2	2	LoF-170	frameshift but alternative splicing resuces	Unm	FUN	-	-	Unm	FUN	1	No	No	2.29946
1001	1002	Ale-Stenar-64-24	55.3833	14.05	SWE	27.43	HPA1	2	LoF-300	stop_gained	Met	LoF	-	-	Unm	FUN	1	No	No	2.29334
1001	1006	Ale-Stenar-77-31	55.3833	14.05	SWE	59.49	HPA1	2	LoF-300	stop_gained	NA	LoF	-	-	NA	FUN	1	No	No	2.43856
1001	1061	Brösarp-11-135	55.7167	14.1333	SWE	15.46	HPA1+HPA2	2	LoF-170	frameshift but alternative splicing resuces	Unm	FUN	-	-	Unm	FUN	1	No	No	2.6424
1001	1062	Brösarp-15-138	55.7167	14.1333	SWE	82.43	HPA1+HPA2	2	LoF-170	frameshift but alternative splicing resuces	Unm	FUN	-	-	Unm	FUN	1	No	No	2.4886
1001	1063	Brösarp-21-140	55.7167	14.1333	SWE	18.39	HPA1+HPA2	2	-	-	Unm	FUN	-	-	Unm	FUN	1	No	No	2.498
1001	1066	Brösarp-34-145	55.7167	14.1333	SWE	34.53	HPA1+HPA2	2	-	-	Unm	FUN	-	-	Unm	FUN	1	No	No	2.32478
1001	1070	Brösarp-45-153	55.7167	14.1333	SWE	42.48	HPA1	2	LoF-300	stop_gained	NA	LoF	-	-	NA	FUN	1	No	No	2.62454
1001	1158	Aledal-6-49	56.7	16.5167	SWE	44.06	HPA1+HPA2+HPA3	3	-	-	Unm	FUN	-	-	Unm	FUN	1	Yes	No	3.36979
1001	1166	Aledal-14-73	56.7	16.5167	SWE	65.09	HPA1+HPA2+HPA3	3	-	-	NA	FUN	-	-	NA	FUN	1	Yes	No	3.50713
1001	1254	Tos-82-387	59.4333	17.0167	SWE	32.33	HPA1+HPA2+HPA3	3	LoF-170	frameshift but alternative splicing resuces	Unm	FUN	-	-	Unm	FUN	1	Yes	No	3.83894
1001	1257	Tos-95-393	59.4333	17.0167	SWE	43.69	HPA1+HPA2+HPA3	3	LoF-170	frameshift but alternative splicing resuces	Unm	FUN	-	-	Unm	FUN	1	Yes	No	3.81355
1001	1313	Ängsö-59-422	59.5667	16.8667	SWE	28.41	HPA1+HPA3	3	LoF-300	stop_gained	NA	LoF	-	-	NA	FUN	1	Yes	No	3.41089
1001	1317	Ängsö-74-430	59.5667	16.8667	SWE	72	HPA1+HPA3	3	LoF-300	stop_gained	NA	LoF	-	-	NA	FUN	1	Yes	No	3.63013
1001	1552	Sku-30	63.0833	18.3667	SWE	68.24	HPA1+HPA2+HPA3	3	-	-	Unm	FUN	-	-	Unm	FUN	1	Yes	No	3.23652
1001	1612	Brn-10	41.9	-86.583	USA	47.67	HPA1	2	LoF-300	stop_gained	NA	LoF	-	-	NA	FUN	1	No	No	2.36103
1001	1622	Brn-24	41.9	-86.583	USA	62.91	HPA1	2	LoF-300	stop_gained	NA	LoF	-	-	NA	FUN	1	No	No	2.18831
1001	1651	DuckLkSP38	43.3431	-86.4045	USA	51.07	HPA1	2	LoF-300	stop_gained	NA	LoF	-	-	NA	FUN	1	No	No	2.42056
1001	1652	DuckLkSP40	43.3431	-86.4045	USA	56.99	HPA1	2	LoF-300	stop_gained	NA	LoF	-	-	NA	FUN	1	No	No	2.36387
1001	1676	Haz-2	41.879	-86.607	USA	55.58	HPA1	2	LoF-300	stop_gained	NA	LoF	-	-	NA	FUN	1	No	No	2.44404
1001	1684	Haz-10	41.879	-86.607	USA	44.23	HPA1	2	LoF-300	stop_gained	NA	LoF	-	-	NA	FUN	1	No	No	2.29913
1001	1739	KBS-Mac-68	42.405	-85.398	USA	54.74	HPA1	2	LoF-300	stop_gained	NA	LoF	-	-	NA	FUN	1	No	No	2.02612
1001	1741	KBS-Mac-74	42.405	-85.398	USA	51.32	HPA1	2	LoF-300	stop_gained	NA	LoF	-	-	NA	FUN	1	No	No	1.5871
1001	1756	Ker-4	42.184	-86.358	USA	43.98	HPA1	2	LoF-300	stop_gained	NA	LoF	-	-	NA	FUN	1	No	No	2.50956
1001	1757	Ker-5	42.184	-86.358	USA	86	HPA1	2	LoF-300	stop_gained	NA	LoF	-	-	NA	FUN	1	No	No	2.59538
1001	1793	L-R-5	41.847	-86.67	USA	85.15	HPA1	2	LoF-300	stop_gained	NA	LoF	-	-	NA	FUN	1	No	No	2.48687
1001	1797	L-R-10	41.847	-86.67	USA	31.59	HPA1	2	LoF-300	stop_gained	NA	LoF	-	-	NA	FUN	1	No	No	2.58147
1001	1819	Lak-12	41.8	-86.67	USA	51.81	HPA1	2	LoF-300	stop_gained	NA	LoF	-	-	NA	FUN	1	No	No	2.47529
1001	1820	Lak-13	41.8	-86.67	USA	40.67	HPA1	2	LoF-300	stop_gained	NA	LoF	-	-	NA	FUN	1	No	No	2.39428
1001	1829	Mdn-1	42.051	-86.509	USA	42.47	HPA1	2	LoF-300	stop_gained	Met	LoF	-	-	Unm	FUN	1	No	No	1.99272
1001	1834	Mdn-8	42.051	-86.509	USA	52.88	HPA1	2	LoF-300	stop_gained	NA	LoF	-	-	NA	FUN	1	No	No	2.44195
1001	1835	Mdn-10	42.051	-86.509	USA	46.46	HPA1	2	LoF-300	stop_gained	NA	LoF	-	-	NA	FUN	1	No	No	2.46485
1001	1851	MNF-Pot-10	43.595	-86.2657	USA	84.53	HPA1	2	LoF-300	stop_gained	NA	LoF	-	-	NA	FUN	1	No	No	2.54243
1001	1852	MNF-Pot-15	43.595	-86.2657	USA	35.19	HPA1	2	LoF-300	stop_gained	NA	LoF	-	-	NA	FUN	1	No	No	2.32477
1001	1853	MNF-Pot-21	43.595	-86.2657	USA	18.1	HPA1	2	LoF-300	stop_gained	Unm	LoF	-	-	Unm	FUN	1	No	No	2.1848
1001	1872	MNF-Pot-75	43.595	-86.2657	USA	27.98	HPA1	2	LoF-300	stop_gained	Unm	LoF	-	-	Unm	FUN	1	No	No	2.18219
1001	1890	MNF-Riv-21	43.5139	-86.1859	USA	29.3	HPA1	2	LoF-300	stop_gained	Unm	LoF	-	-	Unm	FUN	1	No	No	2.06839
1001	1925	MNF-Che-2	43.5251	-86.1843	USA	25.41	HPA1	2	LoF-300	stop_gained	Unm	LoF	-	-	Unm	FUN	1	No	No	1.91354
1001	1942	MNF-Che-47	43.5251	-86.1843	USA	33.13	HPA1	2	LoF-300	stop_gained	NA	LoF	-	-	NA	FUN	1	No	No	2.3399
1001	1943	MNF-Che-49	43.5251	-86.1843	USA	33.47	HPA1	2	LoF-300	stop_gained	NA	LoF	-	-	NA	FUN	1	No	No	2.23749
1001	1954	MNF-Jac-12	43.5187	-86.1739	USA	19.29	HPA1	2	LoF-300	stop_gained	Unm	LoF	-	-	Unm	FUN	1	No	No	2.0375
1001	2016	MNF-Pin-39	43.5356	-86.1788	USA	26.58	HPA1	2	LoF-300	xxx	Met	LoF	-	-	Unm	FUN	1	No	No	1.97928
1001	2017	MNF-Pin-40	43.5356	-86.1788	USA	73.64	HPA1	2	LoF-300	stop_gained	Unm	LoF	-	-	Unm	FUN	1	No	No	2.31397
1001	2031	Map-8	42.166	-86.412	USA	41.23	HPA1	2	LoF-300	stop_gained	NA	LoF	-	-	NA	FUN	1	No	No	3.56688
1001	2053	Map-35	42.166	-86.412	USA	92.83	HPA1	2	LoF-300	stop_gained	NA	LoF	-	-	NA	FUN	1	No	No	3.9109
1001	2057	Map-42	42.166	-86.412	USA	65.67	HPA1	2	LoF-300	stop_gained	NA	LoF	-	-	NA	FUN	1	No	No	2.48115
1001	2081	MuskSP-68	43.2483	-86.3368	USA	32.19	HPA1	2	LoF-300	stop_gained	NA	LoF	-	-	NA	FUN	1	No	No	2.36109
1001	2091	MuskSP-83	43.2483	-86.3368	USA	34.04	HPA1	2	LoF-300	stop_gained	NA	LoF	-	-	NA	FUN	1	No	No	2.28924
1001	2106	MSGA-10	43.2749	-86.0891	USA	53.29	HPA1	2	LoF-300	stop_gained	NA	LoF	-	-	NA	FUN	1	No	No	2.06975
1001	2108	MSGA-12	43.2749	-86.0891	USA	66.49	HPA1	2	LoF-300	stop_gained	NA	LoF	-	-	NA	FUN	1	No	No	2.34054
1001	2141	MSGA-61	43.2749	-86.0891	USA	54.92	HPA1	2	LoF-300	stop_gained	NA	LoF	-	-	NA	FUN	1	No	No	2.57248
1001	2159	Paw-13	42.148	-86.431	USA	54.23	HPA1	2	LoF-300	stop_gained	NA	LoF	-	-	NA	FUN	1	No	No	2.41179
1001	2166	Paw-20	42.148	-86.431	USA	50.74	HPA1	2	LoF-300	stop_gained	NA	LoF	-	-	NA	FUN	1	No	No	2.76209
1001	2171	Paw-26	42.148	-86.431	USA	35.15	HPA1+HPA2	2	LoF-170	frameshift but alternative splicing resuces	Unm	FUN	-	-	Unm	FUN	1	No	No	2.09808
1001	2191	Pent-7	43.7623	-86.3929	USA	77.12	HPA1	2	LoF-300	stop_gained	NA	LoF	-	-	NA	FUN	1	No	No	2.63034
1001	2202	Pent-23	43.7623	-86.3929	USA	16.36	HPA1	2	LoF-300	stop_gained	Unm	LoF	-	-	Unm	FUN	1	No	No	1.95374
1001	2212	Pent-46	43.7623	-86.3929	USA	69.72	HPA1	2	LoF-300	stop_gained	NA	LoF	-	-	NA	FUN	1	No	No	2.40118
1001	2239	Riv-25	42.184	-86.382	USA	52.41	HPA1	2	LoF-300	stop_gained	NA	LoF	-	-	NA	FUN	1	No	No	2.59943
1001	2240	Riv-26	42.184	-86.382	USA	48.29	HPA1	2	LoF-300	stop_gained	NA	LoF	-	-	NA	FUN	1	No	No	2.5567
1001	2276	SLSP-31	43.665	-86.496	USA	15.83	HPA1	2	LoF-300	stop_gained	Unm	LoF	-	-	Unm	FUN	1	No	No	2.05745
1001	2278	SLSP-35	43.665	-86.496	USA	25.2	HPA1	2	LoF-300	stop_gained	Unm	LoF	-	-	Unm	FUN	1	No	No	2.1614
1001	2285	SLSP-69	43.665	-86.496	USA	50.53	HPA1	2	LoF-300	stop_gained	NA	LoF	-	-	NA	FUN	1	No	No	2.56241
1001	2286	SLSP-67	43.665	-86.496	USA	76.3	HPA1	2	LoF-300	stop_gained	NA	LoF	-	-	NA	FUN	1	No	No	2.50496
1001	2317	Ste-40	42.03	-86.514	USA	16.49	HPA1+HPA2	2	LoF-170	frameshift but alternative splicing resuces	Unm	FUN	-	-	Unm	FUN	1	No	No	2.46883
1001	2370	Yng-4	41.865	-86.646	USA	56.37	HPA1	2	LoF-300	stop_gained	NA	LoF	-	-	NA	FUN	1	No	No	2.23458
1001	2412	Yng-53	41.865	-86.646	USA	56.83	HPA1	2	LoF-300	stop_gained	NA	LoF	-	-	NA	FUN	1	No	No	2.49165
1001	4779	UKSW06-179	50.4	-4.9	UK	18.94	HPA1+HPA2	2	-	-	NA	FUN	-	-	NA	FUN	1	No	No	2.01567
1001	4807	UKSW06-207	50.4	-4.9	UK	25.39	HPA1+HPA2	2	LoF-170	frameshift but alternative splicing resuces	Unm	FUN	-	-	Unm	FUN	1	No	No	2.14211
1001	4826	UKSW06-226	50.4	-4.9	UK	13.75	HPA1	2	LoF-300	stop_gained	Met	LoF	-	-	Unm	FUN	1	No	No	2.01486
1001	4840	UKSW06-240	50.4	-4.9	UK	73.45	HPA1	2	LoF-170	frameshift but alternative splicing resuces	Met	LoF	-	-	Unm	FUN	1	No	No	1.98734
1001	4857	UKSW06-257	50.3	-4.9	UK	74.11	HPA1	2	LoF-300	stop_gained	Unm	LoF	-	-	Unm	FUN	1	No	No	2.32006
1001	4884	UKSW06-285	50.3	-4.9	UK	21.68	HPA1	2	LoF-170	frameshift but alternative splicing resuces	Met	LoF	-	-	Unm	FUN	1	No	No	1.98912
1001	4900	UKSW06-302	50.3	-4.8	UK	16.1	HPA1	2	LoF-300	stop_gained	NA	LoF	-	-	NA	FUN	1	No	No	1.90765
1001	4939	UKSW06-341	50.4	-4.7	UK	91.92	HPA1	2	LoF-300	stop_gained	NA	LoF	-	-	NA	FUN	1	No	No	2.16553
1001	4958	UKSW06-360	50.5	-4.5	UK	28.64	HPA1	2	LoF-300	stop_gained	Unm	LoF	-	-	Unm	FUN	1	No	No	2.0686
1001	5023	UKSE06-118	51.3	0.5	UK	13.88	HPA1	2	LoF-170	frameshift but alternative splicing resuces	Met	LoF	-	-	Unm	FUN	1	No	No	2.19668
1001	5104	UKSE06-252	51.3	0.5	UK	16.26	HPA1	2	LoF-300	stop_gained	Unm	LoF	-	-	Unm	FUN	1	No	No	2.04429
1001	5151	UKSE06-325	52.2	-1.7	UK	21.85	HPA1	2	LoF-170	frameshift but alternative splicing resuces	Met	LoF	-	-	Unm	FUN	1	No	No	2.02795
1001	5165	UKSE06-362	51.3	0.4	UK	17.09	HPA1+HPA2	2	LoF-170	frameshift but alternative splicing resuces	Unm	FUN	-	-	Unm	FUN	1	No	No	1.86236
1001	5210	UKSE06-432	51.2	0.3	UK	26.08	HPA1+HPA3	3	-	-	Met	LoF	-	-	Unm	FUN	1	Yes	No	3.15017
1001	5236	UKSE06-470	51.2	0.4	UK	14.06	HPA1	2	LoF-300	stop_gained	Met	LoF	-	-	Unm	FUN	1	No	No	2.24356
1001	5249	UKSE06-491	51.2	0.3	UK	62.07	HPA1	2	LoF-300	stop_gained	Unm	LoF	-	-	Unm	FUN	1	No	No	2.47116
1001	5253	UKSE06-500	51.1	0.6	UK	32.05	HPA1	2	LoF-300	stop_gained	NA	LoF	-	-	NA	FUN	1	No	No	2.23486
1001	5276	UKSE06-533	51.3	1.1	UK	20.87	HPA1	2	LoF-300	stop_gained	Unm	LoF	-	-	Unm	FUN	1	No	No	2.43531
1001	5279	UKSE06-541	51.3	1.1	UK	85.6	HPA1+HPA2	2	LoF-170	frameshift but alternative splicing resuces	Unm	FUN	-	-	Unm	FUN	1	No	No	2.19806
1001	5349	UKSE06-639	51.1	0.4	UK	25.53	HPA1	2	-	-	Met	LoF	-	-	Unm	FUN	1	No	No	2.42359
1001	5353	UKNW06-003	54.5	-3	UK	60.37	HPA1	2	LoF-300	stop_gained	Met	LoF	-	-	Unm	FUN	1	No	No	2.46721
1001	5395	UKNW06-102	54.4	-3	UK	55.35	HPA1	2	LoF-300	stop_gained	Unm	LoF	-	-	Unm	FUN	1	No	No	2.39822
1001	5486	UKNW06-233	54.6	-3.3	UK	31.96	HPA1	2	-	-	Met	LoF	-	-	Unm	FUN	1	No	No	2.33422
1001	5577	UKNW06-403	54.7	-3.4	UK	36.7	HPA1	2	LoF-300	stop_gained	Met	LoF	-	-	Unm	FUN	1	No	No	2.35744
1001	5644	UKNW06-481	54.4	-2.9	UK	36.81	HPA1	2	-	-	Met	LoF	-	-	Unm	FUN	1	No	No	2.39794
1001	5651	UKNW06-488	54.4	-2.9	UK	62.57	HPA1	2	LoF-300	stop_gained	NA	LoF	-	-	NA	FUN	1	No	No	2.20697
1001	5717	Bra-1	54.6	-3.2	UK	64.33	HPA1	2	LoF-300	stop_gained	Unm	LoF	-	-	Unm	FUN	1	No	No	2.66412
1001	5718	UKID11	57	-3.4	UK	89.83	HPA1	2	LoF-300	stop_gained	NA	LoF	-	-	NA	FUN	1	No	No	2.25825
1001	5720	Cal-2	53.3	-1.6	UK	25.83	HPA1+HPA2	2	-	-	Unm	FUN	-	-	Unm	FUN	1	No	No	2.36514
1001	5726	Cnt-1	51.3	1.1	UK	28.96	HPA1	2	LoF-300	stop_gained	Unm	LoF	-	-	Unm	FUN	1	No	No	2.13141
1001	5741	For-2	56.6	-4.1	UK	21.75	HPA1	2	LoF-300	stop_gained	Unm	LoF	-	-	Unm	FUN	1	No	No	2.30625
1001	5748	Kil-0	56	-4.4	UK	29.83	HPA1+HPA2	2	LoF-170	frameshift but alternative splicing resuces	NA	FUN	-	-	NA	FUN	1	No	No	2.4716
1001	5757	Mc-1	54.6	-2.3	UK	28.27	HPA1	2	LoF-300	stop_gained	Unm	LoF	-	-	Unm	FUN	1	No	No	2.14785
1001	5768	UKID63	54.1	-1.5	UK	41.49	HPA1	2	LoF-300	stop_gained	NA	LoF	-	-	NA	FUN	1	No	No	2.41776
1001	5772	Set-1	54.1	-2.3	UK	43.44	HPA1	2	LoF-170	frameshift but alternative splicing resuces	Met	LoF	-	-	Unm	FUN	1	No	No	2.22711
1001	5776	UKID71	52.9	-1.3	UK	82.96	HPA1	2	LoF-300	stop_gained	NA	LoF	-	-	NA	FUN	1	No	No	2.31444
1001	5779	UKID74	51	-3.1	UK	33.53	HPA1	2	LoF-170	frameshift but alternative splicing resuces	Met	LoF	-	-	Unm	FUN	1	No	No	2.53927
1001	5784	Ty-1	56.4	-5.2	UK	31.47	HPA1+HPA2	2	-	-	Unm	FUN	-	-	Unm	FUN	1	No	No	2.38601
1001	5798	UKID93	53.1	-3.3	UK	66.38	HPA1	2	LoF-300	stop_gained	NA	LoF	-	-	NA	FUN	1	No	No	2.28786
1001	5800	UKID96	57.4	-5.5	UK	39.63	HPA1	2	LoF-300	stop_gained	Unm	LoF	-	-	Unm	FUN	1	No	No	2.00755
1001	5811	UKID107	52.9	-3.1	UK	37.97	HPA1	2	LoF-300	stop_gained	Unm	LoF	-	-	Unm	FUN	1	No	No	1.91326
1001	5822	UKID116	56.7333	-5.98333	UK	13.22	HPA1+HPA2	2	-	-	Unm	FUN	-	-	Unm	FUN	1	No	No	2.4191
1001	5830	App1-12	56.3333	15.9667	SWE	30.76	HPA1+HPA2	2	LoF-170	frameshift but alternative splicing resuces	NA	FUN	-	-	NA	FUN	1	No	No	1.89471
1001	5831	App1-14	56.3333	15.9667	SWE	37.38	HPA1+HPA2	2	-	-	NA	FUN	-	-	NA	FUN	1	No	No	1.86136
1001	5832	App1-16	56.3333	15.9667	SWE	45.89	HPA1+HPA2	2	-	-	Unm	FUN	-	-	Unm	FUN	1	No	No	2.19089
1001	5836	Boo2-3	55.86	13.51	SWE	59.76	HPA1	2	LoF-300	stop_gained	NA	LoF	-	-	NA	FUN	1	No	No	2.6661
1001	5837	Bor-1	49.4013	16.2326	CZE	18.85	HPA1	2	LoF-300	stop_gained	Met	LoF	-	-	Unm	FUN	1	No	No	2.61386
1001	5856	Dör-10	63.0167	17.4914	SWE	22.51	HPA1+HPA2	2	-	-	Unm	FUN	-	-	Unm	FUN	1	No	No	1.33296
1001	5860	Dra-3	62.6814	18.0165	SWE	40.63	HPA1+HPA2+HPA3	3	-	-	Unm	FUN	-	-	Unm	FUN	1	Yes	No	3.25277
1001	5865	Dra1-4	55.76	14.12	SWE	145.56	HPA1	2	LoF-300	stop_gained	Unm	LoF	-	-	Unm	FUN	1	No	No	1.93981
1001	5867	Dra2-1	55.76	14.12	SWE	41.8	HPA1	2	LoF-300	stop_gained	Unm	LoF	-	-	Unm	FUN	1	No	No	2.17176
1001	5874	DraII-6	49.4112	16.2815	CZE	30.77	HPA1+HPA3	3	LoF-170	frameshift but alternative splicing resuces	Met	LoF	-	-	Unm	FUN	1	Yes	No	3.34269
1001	5890	DraIV 1-8	49.4112	16.2815	CZE	29.53	HPA1	2	LoF-300	stop_gained	Unm	LoF	-	-	Unm	FUN	1	No	No	2.33294
1001	5893	DraIV 1-11	49.4112	16.2815	CZE	36.67	HPA1+HPA3	3	LoF-170	frameshift but alternative splicing resuces	Met	LoF	-	-	Unm	FUN	1	Yes	No	2.85139
1001	5907	DraIV 2-9	49.4112	16.2815	CZE	34.46	HPA1+HPA3	3	LoF-170	frameshift but alternative splicing resuces	Met	LoF	-	-	Unm	FUN	1	Yes	No	3.40335
1001	5921	DraIV 3-7	49.4112	16.2815	CZE	30.58	HPA1+HPA3	3	LoF-300	stop_gained	Unm	LoF	-	-	Unm	FUN	1	Yes	No	3.35532
1001	5950	DraIV 5-12	49.4112	16.2815	CZE	58.57	HPA1	2	LoF-170	frameshift but alternative splicing resuces	Met	LoF	-	-	Unm	FUN	1	No	No	2.47371
1001	5984	DraIV 6-13	49.4112	16.2815	CZE	36.54	HPA1+HPA3	3	LoF-170	frameshift but alternative splicing resuces	Met	LoF	-	-	Unm	FUN	1	Yes	No	3.41528
1001	5993	DraIV 6-22	49.4112	16.2815	CZE	22.99	HPA1	2	LoF-170	frameshift but alternative splicing resuces	Met	LoF	-	-	Unm	FUN	1	No	No	2.51645
1001	6008	Duk	49.1	16.2	CZE	32.83	HPA1	2	LoF-170	frameshift but alternative splicing resuces	Met	LoF	-	-	Unm	FUN	1	No	No	2.00453
1001	6009	Eden-1	62.877	18.177	SWE	25.4	HPA1	2	LoF-300	stop_gained	Unm	LoF	deletion 5.4kb	gene deletion	Unm	FUN	0	No	No	1.88868
1001	6010	Eden-5	62.877	18.177	SWE	109.15	HPA1+HPA3	3	LoF-300	stop_gained	NA	LoF	-	-	NA	FUN	1	Yes	No	3.00649
1001	6011	Eden-6	62.877	18.177	SWE	125.62	HPA1+HPA3	3	LoF-300	stop_gained	Unm	LoF	-	-	Unm	FUN	1	Yes	No	2.95848
1001	6012	Eden-7	62.877	18.177	SWE	53.78	HPA1	2	LoF-300	stop_gained	Unm	LoF	-	-	Unm	FUN	1	No	No	2.17363
1001	6013	Eden-9	62.877	18.177	SWE	37.57	HPA1+HPA3	3	LoF-300	stop_gained	Unm	LoF	-	-	Unm	FUN	1	Yes	No	2.84865
1001	6016	Eds-1	62.9	18.4	SWE	22.82	HPA1+HPA2	2	-	-	Unm	FUN	-	-	Unm	FUN	1	No	No	1.89768
1001	6017	Eds-9	62.9	18.4	SWE	55.37	HPA1	2	LoF-300	stop_gained	Met	LoF	-	-	Unm	FUN	1	No	No	2.28368
1001	6019	Fjä1-2	56.06	14.29	SWE	34.59	HPA1+HPA2	2	LoF-170	frameshift but alternative splicing resuces	Unm	FUN	-	-	Unm	FUN	1	No	No	2.00723
1001	6020	Fjä1-5	56.06	14.29	SWE	34.34	HPA1+HPA2	2	LoF-170	frameshift but alternative splicing resuces	Unm	FUN	-	-	Unm	FUN	1	No	No	1.84751
1001	6021	Fjä2-4	56.06	14.29	SWE	35.83	HPA1+HPA2	2	LoF-170	frameshift but alternative splicing resuces	Unm	FUN	-	-	Unm	FUN	1	No	No	1.90631
1001	6022	Fjä2-6	56.06	14.29	SWE	145.3	HPA1+HPA2	2	LoF-170	frameshift but alternative splicing resuces	NA	FUN	-	-	NA	FUN	1	No	No	2.18789
1001	6023	Fly2-1	55.7509	13.3712	SWE	32.39	HPA1	2	LoF-300	stop_gained	Met	LoF	-	-	Unm	FUN	1	No	No	2.0292
1001	6024	Fly2-2	55.7509	13.3712	SWE	35.81	HPA1	2	LoF-300	stop_gained	Unm	LoF	-	-	Unm	FUN	1	No	No	1.96996
1001	6025	Gro-3	62.6437	17.7339	SWE	32.43	HPA1+HPA3	3	LoF-230	frameshift	Met	LoF	-	-	Unm	FUN	1	Yes	No	3.28092
1001	6030	Grön-5	62.806	18.1896	SWE	17.53	HPA1+HPA2+HPA3	3	-	-	Unm	FUN	-	-	Unm	FUN	1	Yes	No	3.11395
1001	6034	Hov1-7	56.1	13.74	SWE	39.62	HPA1	2	LoF-300	stop_gained	Met	LoF	-	-	Unm	FUN	1	No	No	2.45716
1001	6035	Hov1-10	56.1	13.74	SWE	15.43	HPA1	2	LoF-170	frameshift but alternative splicing resuces	Met	LoF	-	-	Unm	FUN	1	No	No	2.12705
1001	6036	Hov3-2	56.1	13.74	SWE	19.44	HPA1	2	LoF-300	stop_gained	Met	LoF	-	-	Unm	FUN	1	No	No	2.7976
1001	6038	Hov3-5	56.1	13.74	SWE	46.2	HPA1	2	LoF-300	stop_gained	Met	LoF	-	-	Unm	FUN	1	No	No	2.10502
1001	6039	Hovdala-2	56.1	13.74	SWE	30.26	HPA1	2	LoF-300	stop_gained	Unm	LoF	-	-	Unm	FUN	1	No	No	1.89973
1001	6040	Kni-1	55.66	13.4	SWE	25.18	HPA1	2	LoF-300	stop_gained	Met	LoF	-	-	Unm	FUN	1	No	No	1.91152
1001	6041	Lis-3	56.0328	14.775	SWE	50.62	HPA1+HPA2	2	LoF-170	frameshift but alternative splicing resuces	Unm	FUN	-	-	Unm	FUN	1	No	No	2.2745
1001	6042	Lom1-1	56.09	13.9	SWE	39.31	HPA1+HPA2	2	LoF-170	frameshift but alternative splicing resuces	Unm	FUN	-	-	Unm	FUN	1	No	No	1.90713
1001	6043	Löv-1	62.801	18.079	SWE	12.67	HPA1+HPA2+HPA3	3	-	-	Unm	FUN	-	-	Unm	FUN	1	Yes	No	3.78123
1001	6046	Löv-5	62.801	18.079	SWE	22.24	HPA1+HPA2+HPA3	3	-	-	Unm	FUN	-	-	Unm	FUN	1	Yes	No	3.00978
1001	6064	Nyl-2	62.9513	18.2763	SWE	21.36	HPA1+HPA2	2	-	-	Unm	FUN	-	-	Unm	FUN	1	No	No	2.26391
1001	6069	Nyl-7	62.9513	18.2763	SWE	37.89	HPA1+HPA2	2	-	-	Unm	FUN	-	-	Unm	FUN	1	No	No	1.99303
1001	6070	Omn-1	62.9308	18.3448	SWE	36.29	HPA1+HPA2+HPA3	3	-	-	Unm	FUN	-	-	Unm	FUN	1	Yes	No	3.31592
1001	6071	Omn-5	62.9308	18.3448	SWE	30.21	HPA1+HPA2+HPA3	3	-	-	Unm	FUN	-	-	Unm	FUN	1	Yes	No	2.8885
1001	6073	ÖMö1-7	56.1481	15.8155	SWE	50.29	HPA1	2	LoF-300	stop_gained	Unm	LoF	-	-	Unm	FUN	1	No	No	2.17216
1001	6074	Ör-1	56.4573	16.1308	SWE	27.72	HPA1+HPA2	2	-	-	Unm	FUN	-	-	Unm	FUN	1	No	No	2.56086
1001	6076	Rev-2	55.6942	13.4504	SWE	24.71	HPA1+HPA2	2	LoF-170	frameshift but alternative splicing resuces	Unm	FUN	-	-	Unm	FUN	1	No	No	2.34281
1001	6077	Rev-3	55.6942	13.4504	SWE	26.68	HPA1	2	LoF-300	stop_gained	NA	LoF	-	-	NA	FUN	1	No	No	2.56682
1001	6085	Sparta-1	55.7097	13.2145	SWE	53.96	HPA1	2	LoF-300	stop_gained	Unm	LoF	-	-	Unm	FUN	1	No	No	2.2904
1001	6086	Sr:3	58.9	11.2	SWE	47.49	HPA1+HPA2	2	-	-	Unm	FUN	-	-	Unm	FUN	1	No	No	2.08612
1001	6087	Stu-2	56.4666	16.1284	SWE	86.68	HPA1	2	LoF-300	stop_gained	NA	LoF	-	-	NA	FUN	1	No	No	1.89511
1001	6088	Stu1-1	56.4666	16.1284	SWE	34.77	HPA1+HPA2+HPA3	3	LoF-170	frameshift but alternative splicing resuces	Unm	FUN	-	-	Unm	FUN	1	Yes	No	3.10089
1001	6090	T1000	55.6525	13.2197	SWE	51.09	HPA1	2	LoF-300	stop_gained	Unm	LoF	-	-	Unm	FUN	1	No	No	2.15534
1001	6091	T1010	55.6525	13.215	SWE	108.31	HPA1	2	LoF-300	stop_gained	NA	LoF	-	-	NA	FUN	1	No	No	2.14329
1001	6092	T1020	55.6514	13.2233	SWE	26.66	HPA1	2	LoF-300	stop_gained	Unm	LoF	-	-	Unm	FUN	1	No	No	2.67239
1001	6094	T1040	55.6494	13.2147	SWE	46.12	HPA1+HPA2+HPA3	3	-	-	Unm	FUN	-	-	Unm	FUN	1	Yes	No	3.55869
1001	6095	T1050	55.6486	13.2161	SWE	115.14	HPA1+HPA2	2	-	-	NA	FUN	-	-	NA	FUN	1	No	No	2.23352
1001	6096	T1060	55.6472	13.2225	SWE	44.25	HPA1	2	LoF-300	stop_gained	NA	LoF	-	-	NA	FUN	1	No	No	2.46494
1001	6097	T1070	55.6481	13.2264	SWE	57.47	HPA1+HPA2	2	-	-	NA	FUN	-	-	NA	FUN	1	No	No	1.95078
1001	6098	T1080	55.6561	13.2178	SWE	55.41	HPA1	2	LoF-300	stop_gained	Unm	LoF	-	-	Unm	FUN	1	No	No	2.1892
1001	6099	T1090	55.6575	13.2386	SWE	34.51	HPA4/5	>3	LoF-290, LoF-300	stop_gained, stop_gained	Met	LoF	LoF-290	stop_gained	Met	LoF	0	No	Yes	7.45703
1001	6100	T1110	55.6	13.2	SWE	33.67	HPA1	2	LoF-300	stop_gained	Unm	LoF	-	-	Unm	FUN	1	No	No	2.02873
1001	6101	T1120	55.6	13.2	SWE	121.46	HPA1	2	LoF-300	stop_gained	NA	LoF	-	-	NA	FUN	1	No	No	1.80866
1001	6102	T1130	55.6	13.2	SWE	33.05	HPA1+HPA2	2	LoF-170	frameshift but alternative splicing resuces	Unm	FUN	-	-	Unm	FUN	1	No	No	1.85808
1001	6104	T1160	55.7	13.2	SWE	38.36	HPA1	2	LoF-300	stop_gained	Unm	LoF	-	-	Unm	FUN	1	No	No	1.92546
1001	6105	T450	55.7967	13.1211	SWE	30.79	HPA1	2	LoF-300	stop_gained	Unm	LoF	-	-	Unm	FUN	1	No	No	2.34254
1001	6106	T460	55.7931	13.1186	SWE	34.72	HPA1	2	LoF-300	stop_gained	Unm	LoF	-	-	Unm	FUN	1	No	No	1.83866
1001	6107	T470	55.7942	13.1222	SWE	33.39	HPA1	2	LoF-300	stop_gained	Met	LoF	-	-	Unm	FUN	1	No	No	2.06845
1001	6108	T480	55.7989	13.1206	SWE	37.75	HPA1	2	LoF-300	stop_gained	Met	LoF	-	-	Unm	FUN	1	No	No	2.20233
1001	6109	T510	55.7936	13.1233	SWE	50.59	HPA1+HPA2	2	LoF-170	frameshift but alternative splicing resuces	Unm	FUN	-	-	Unm	FUN	1	No	No	2.35716
1001	6111	T530	55.7989	13.1219	SWE	37.46	HPA1	2	LoF-300	stop_gained	Met	LoF	-	-	Unm	FUN	1	No	No	1.99742
1001	6112	T540	55.7967	13.1044	SWE	39.76	HPA1+HPA4/5	>3	LoF-290, LoF-300	stop_gained, stop_gained	Met?	LoF	LoF-290	stop_gained	Unm	FUN	0	No	Yes	9.04912
1001	6113	T550	55.8078	13.1028	SWE	34.6	HPA1	2	LoF-300	stop_gained	Unm	LoF	-	-	Unm	FUN	1	No	No	2.19763
1001	6114	T570	55.8097	13.1342	SWE	39	HPA1	2	LoF-300	stop_gained	Unm	LoF	-	-	Unm	FUN	1	No	No	2.29148
1001	6115	T580	55.8	13.1367	SWE	49.47	HPA1	2	LoF-300	stop_gained	Unm	LoF	-	-	Unm	FUN	1	No	No	2.63101
1001	6118	T610	55.7	13.2	SWE	43.8	HPA1	2	LoF-300	stop_gained	Unm	LoF	-	-	Unm	FUN	1	No	No	2.27942
1001	6119	T620	55.7	13.2	SWE	54.07	HPA1	2	LoF-300	stop_gained	NA	LoF	-	-	NA	FUN	1	No	No	2.43738
1001	6122	T670	55.8364	13.3075	SWE	47.53	HPA1	2	LoF-300	stop_gained	Unm	LoF	-	-	Unm	FUN	1	No	No	2.56918
1001	6123	T680	55.8369	13.3033	SWE	65.05	HPA1	2	LoF-300	stop_gained	NA	LoF	-	-	NA	FUN	1	No	No	2.3387
1001	6124	T690	55.8378	13.3092	SWE	74.44	HPA1	2	LoF-300	stop_gained	Unm	LoF	-	-	Unm	FUN	1	No	No	2.40498
1001	6125	T710	55.8403	13.3106	SWE	27.24	HPA1+HPA2	2	LoF-170	frameshift but alternative splicing resuces	Unm	FUN	-	-	Unm	FUN	1	No	No	1.96932
1001	6126	T720	55.8411	13.3047	SWE	26.84	HPA1	2	LoF-300	stop_gained	Unm	LoF	-	-	Unm	FUN	1	No	No	2.22502
1001	6128	T740	55.8397	13.2881	SWE	35.53	HPA1	2	LoF-300	stop_gained	Unm	LoF	-	-	Unm	FUN	1	No	No	2.30283
1001	6131	T780	55.8369	13.3181	SWE	43.67	HPA1	2	LoF-300	stop_gained	Unm	LoF	-	-	Unm	FUN	1	No	No	2.03472
1001	6132	T790	55.8386	13.3186	SWE	40.68	HPA1+HPA2	2	-	-	Unm	FUN	-	-	Unm	FUN	1	No	No	2.22422
1001	6133	T800	55.8364	13.2906	SWE	36	HPA1+HPA2	2	LoF-170	frameshift but alternative splicing resuces	Unm	FUN	-	-	Unm	FUN	1	No	No	1.90695
1001	6134	T810	55.8383	13.2906	SWE	41.42	HPA1	2	LoF-300	stop_gained	Unm	LoF	-	-	Unm	FUN	1	No	No	2.25562
1001	6136	T840	55.9336	13.5519	SWE	35.85	HPA1+HPA2	2	LoF-170	frameshift but alternative splicing resuces	Unm	FUN	-	-	Unm	FUN	1	No	No	2.10569
1001	6137	T850	55.9419	13.5603	SWE	35.64	HPA1+HPA2	2	LoF-170	frameshift but alternative splicing resuces	Unm	FUN	-	-	Unm	FUN	1	No	No	2.19967
1001	6138	T860	55.9403	13.5511	SWE	47.92	HPA1	2	LoF-300	stop_gained	Met	LoF	-	-	Unm	FUN	1	No	No	2.10968
1001	6140	T880	55.9392	13.5539	SWE	25.68	HPA1+HPA2	2	LoF-170	frameshift but alternative splicing resuces	Unm	FUN	-	-	Unm	FUN	1	No	No	1.95676
1001	6141	T890	55.9414	13.5542	SWE	42.92	HPA1+HPA2	2	LoF-170	frameshift but alternative splicing resuces	NA	FUN	-	-	NA	FUN	1	No	No	2.37581
1001	6142	T900	55.9428	13.5558	SWE	38.95	HPA1	2	LoF-300	stop_gained	Unm	LoF	-	-	Unm	FUN	1	No	No	2.17337
1001	6145	T930	55.9497	13.5533	SWE	37.22	HPA1+HPA2	2	LoF-170	frameshift but alternative splicing resuces	Unm	FUN	-	-	Unm	FUN	1	No	No	2.29002
1001	6148	T960	55.9319	13.5508	SWE	49.17	HPA1	2	LoF-300	stop_gained	Unm	LoF	-	-	Unm	FUN	1	No	No	2.07853
1001	6149	T970	55.9281	13.5481	SWE	37.84	HPA1+HPA2	2	LoF-170	frameshift but alternative splicing resuces	Unm	FUN	-	-	Unm	FUN	1	No	No	2.36315
1001	6150	T980	55.9261	13.5319	SWE	38.88	HPA1+HPA2	2	LoF-170	frameshift but alternative splicing resuces	Unm	FUN	-	-	Unm	FUN	1	No	No	2.18574
1001	6151	T990	55.6528	13.2244	SWE	48.14	HPA1	2	LoF-300	stop_gained	Unm	LoF	-	-	Unm	FUN	1	No	No	1.89605
1001	6153	TAA 03	62.6425	17.7422	SWE	18.19	HPA1+HPA3	3	LoF-230	frameshift	Unm	LoF	-	-	Unm	FUN	1	Yes	No	3.32315
1001	6154	TAA 04	62.6422	17.7406	SWE	28.72	HPA1+HPA3	3	LoF-230	frameshift	Met	LoF	-	-	Unm	FUN	1	Yes	No	3.18915
1001	6163	TAA 14	62.6425	17.7356	SWE	30.86	HPA1+HPA3	3	LoF-230	frameshift	Met	LoF	-	-	Unm	FUN	1	Yes	No	3.39494
1001	6166	TAA 17	62.6425	17.7372	SWE	51.32	HPA1+HPA3	3	LoF-230	frameshift	Met	LoF	-	-	Unm	FUN	1	Yes	No	2.91023
1001	6169	TÅD 01	62.8714	18.3447	SWE	35.76	HPA3	3	LoF-300	stop_gained	Met	LoF	-	-	Met	LoF	0	Yes	No	3.36502
1001	6172	TÅD 04	62.8717	18.3436	SWE	34.38	HPA1+HPA2+HPA3	3	-	-	Unm	FUN	-	-	Unm	FUN	1	Yes	No	3.26234
1001	6173	TÅD 05	62.8717	18.3419	SWE	47.19	HPA1+HPA2+HPA3	3	-	-	Unm	FUN	-	-	Unm	FUN	1	Yes	No	3.17361
1001	6174	TÅD 06	62.8719	18.3422	SWE	37.12	HPA2+HPA3	3	-	-	Unm	FUN	-	-	Met	LoF	1	Yes	No	2.7791
1001	6177	TÄL 03	62.6322	17.69	SWE	40.54	HPA1+HPA2+HPA3	3	-	-	Unm	FUN	-	-	Unm	FUN	1	Yes	No	2.88726
1001	6180	TÄL 07	62.6322	17.6906	SWE	37.02	HPA1	2	LoF-300	stop_gained	Unm	LoF	-	-	Unm	FUN	1	No	No	2.35791
1001	6184	TBÖ 01	62.8892	18.4522	SWE	49.66	HPA1+HPA2	2	-	-	Unm	FUN	-	-	Unm	FUN	1	No	No	2.06248
1001	6188	TDr-1	55.7683	14.1386	SWE	29.99	HPA1	2	LoF-300	stop_gained	Unm	LoF	-	-	Unm	FUN	1	No	No	2.63533
1001	6189	TDr-2	55.7686	14.1383	SWE	37.1	HPA1+HPA2	2	-	-	Unm	FUN	-	-	Unm	FUN	1	No	No	1.84148
1001	6191	TDr-4	55.7689	14.1375	SWE	26.31	HPA1	2	LoF-300	stop_gained	Unm	LoF	-	-	Unm	FUN	1	No	No	2.59251
1001	6192	TDr-5	55.7692	14.1369	SWE	33.77	HPA1+HPA2	2	-	-	Unm	FUN	-	-	Unm	FUN	1	No	No	2.5373
1001	6193	TDr-7	55.7694	14.1347	SWE	33.89	HPA1	2	LoF-300	stop_gained	Unm	LoF	-	-	Unm	FUN	1	No	No	1.89526
1001	6194	TDr-8	55.7706	14.1342	SWE	56.09	HPA1	2	LoF-300	stop_gained	NA	LoF	-	-	NA	FUN	1	No	No	1.84224
1001	6195	TDr-9	55.7708	14.1342	SWE	41.5	HPA1	2	LoF-300	stop_gained	Unm	LoF	-	-	Unm	FUN	1	No	No	2.12356
1001	6198	TDr-13	55.7708	14.1331	SWE	42.59	HPA1	2	LoF-300	stop_gained	Unm	LoF	-	-	Unm	FUN	1	No	No	2.12025
1001	6201	TDr-16	55.7719	14.1211	SWE	71.73	HPA1+HPA2	2	LoF-170	frameshift but alternative splicing resuces	Unm	FUN	-	-	Unm	FUN	1	No	No	1.94088
1001	6202	TDr-17	55.7717	14.1206	SWE	44.59	HPA1	2	LoF-300	stop_gained	Unm	LoF	-	-	Unm	FUN	1	No	No	2.64558
1001	6203	TDr-18	55.7714	14.1208	SWE	44.12	HPA1	2	LoF-300	stop_gained	Unm	LoF	-	-	Unm	FUN	1	No	No	2.64462
1001	6209	TEDEN 02	62.8836	18.1842	SWE	51.2	HPA1+HPA3	3	LoF-300	stop_gained	Unm	LoF	-	-	Unm	FUN	1	Yes	No	3.07225
1001	6210	TEDEN 03	62.8839	18.1836	SWE	37.12	HPA1	2	LoF-300	stop_gained	Unm	LoF	-	-	Unm	FUN	1	No	No	2.11705
1001	6214	TFÄ 04	63.0175	18.3281	SWE	65.17	HPA1+HPA3	3	LoF-230	frameshift	NA	LoF	-	-	NA	FUN	1	Yes	No	3.14287
1001	6216	TFÄ 06	63.0167	18.3283	SWE	92.37	HPA1+HPA3	3	LoF-230	frameshift	Unm	LoF	-	-	Unm	FUN	1	Yes	No	3.40709
1001	6217	TFÄ 07	63.0169	18.3283	SWE	53.3	HPA1+HPA3	3	LoF-230	frameshift	Met	LoF	-	-	Unm	FUN	1	Yes	No	3.23457
1001	6218	TFÄ 08	63.0172	18.3283	SWE	103.11	HPA1+HPA3	3	LoF-230	frameshift	Met	LoF	-	-	Unm	FUN	1	Yes	No	3.24965
1001	6220	TGR 01	62.806	18.1896	SWE	24.06	HPA1+HPA2+HPA3	3	-	-	Unm	FUN	-	-	Unm	FUN	1	Yes	No	3.42145
1001	6221	TGR 02	62.806	18.1896	SWE	23.54	HPA1+HPA2	2	-	-	Unm	FUN	-	-	Unm	FUN	1	No	No	2.5569
1001	6231	TNY 04	62.96	18.2844	SWE	14.52	HPA1+HPA2	2	-	-	Unm	FUN	-	-	Unm	FUN	1	No	No	2.22969
1001	6235	TOM 01	62.9611	18.3589	SWE	49.98	HPA1+HPA2+HPA3	3	-	-	Unm	FUN	-	-	Unm	FUN	1	Yes	No	3.61146
1001	6237	TOM 03	62.9619	18.35	SWE	12.34	HPA1+HPA2+HPA3	3	-	-	Unm	FUN	-	-	Unm	FUN	1	Yes	No	3.22938
1001	6238	TOM 04	62.9619	18.35	SWE	35.15	HPA1+HPA2+HPA3	3	-	-	Unm	FUN	-	-	Unm	FUN	1	Yes	No	3.30448
1001	6240	TOM 06	62.9622	18.35	SWE	23.48	HPA1+HPA2+HPA3	3	-	-	NA	FUN	-	-	NA	FUN	1	Yes	No	3.30018
1001	6241	TOM 07	62.9614	18.3608	SWE	11.52	HPA1+HPA3	3	-	-	Met	LoF	-	-	Unm	FUN	1	Yes	No	3.00673
1001	6242	Tomegap-2	55.7	13.2	SWE	19.67	HPA1	2	LoF-300	stop_gained	Unm	LoF	-	-	Unm	FUN	1	No	No	2.35067
1001	6243	Tottarp-2	56.2737	13.9004	SWE	27.71	HPA1	2	LoF-300	stop_gained	Unm	LoF	-	-	Unm	FUN	1	No	No	2.24165
1001	6244	TRÄ 01	62.9169	18.4728	SWE	24.03	HPA1+HPA2+HPA3	3	-	-	Unm	FUN	-	-	Unm	FUN	1	Yes	No	3.03326
1001	6252	TV-4	55.5796	14.3336	SWE	41.24	HPA1	2	LoF-300	stop_gained	Unm	LoF	-	-	Unm	FUN	1	No	No	2.28612
1001	6255	TV-7	55.5796	14.334	SWE	14.85	HPA1	2	LoF-300	stop_gained	Unm	LoF	-	-	Unm	FUN	1	No	No	2.21864
1001	6258	TV-10	55.5796	14.3336	SWE	32.8	HPA1	2	LoF-300	stop_gained	Unm	LoF	-	-	Unm	FUN	1	No	No	2.47012
1001	6268	TV-22	55.5796	14.3336	SWE	113.38	HPA1	2	LoF-300	stop_gained	Unm	LoF	-	-	Unm	FUN	1	No	No	2.31154
1001	6276	TV-30	55.5796	14.3336	SWE	81.98	HPA1	2	LoF-300	stop_gained	Unm	LoF	-	-	Unm	FUN	1	No	No	2.51912
1001	6284	TV-38	55.5796	14.3336	SWE	89.41	HPA1	2	LoF-300	stop_gained	Met	LoF	-	-	Unm	FUN	1	No	No	2.37624
1001	6296	UduI 1-11	49.2771	16.6314	CZE	30.55	HPA1	2	LoF-170	frameshift but alternative splicing resuces	Met	LoF	-	-	Unm	FUN	1	No	No	2.24901
1001	6390	UduI 3-36	49.2771	16.6314	CZE	32.51	HPA1	2	LoF-300	stop_gained	Met	LoF	-	-	Unm	FUN	1	No	No	2.32229
1001	6396	UduI 4-9	49.2771	16.6314	CZE	32.69	HPA1	2	LoF-170	frameshift but alternative splicing resuces	Met	LoF	-	-	Unm	FUN	1	No	No	2.19673
1001	6413	Ull3-4	56.06	13.97	SWE	36.34	HPA1	2	LoF-300	stop_gained	Unm	LoF	-	-	Unm	FUN	1	No	No	2.41334
1001	6424	ZdrI 1-23	49.3853	16.2544	CZE	34.5	HPA1+HPA2	2	-	-	NA	FUN	-	-	NA	FUN	1	No	No	2.45966
1001	6434	ZdrI 2-9	49.3853	16.2544	CZE	35.2	HPA1	2	LoF-300	stop_gained	Unm	LoF	-	-	Unm	FUN	1	No	No	2.45232
1001	6445	ZdrI 2-21	49.3853	16.2544	CZE	25.96	HPA1+HPA3	3	LoF-170	frameshift but alternative splicing resuces	Met	LoF	-	-	Unm	FUN	1	Yes	No	3.57531
1001	6680	ANH-1	51.85	6.4333	GER	18.08	HPA1	2	-	-	Met	LoF	-	-	Unm	FUN	1	No	No	2.20486
1001	6739	CSHL-15	40.8585	-73.4675	USA	55.86	HPA1	2	LoF-300	stop_gained	NA	LoF	-	-	NA	FUN	1	No	No	2.3762
1001	6740	CSHL-17	40.8585	-73.4675	USA	64.15	HPA1	2	LoF-300	stop_gained	NA	LoF	-	-	NA	FUN	1	No	No	2.14933
1001	6744	CSHL-5	40.8585	-73.4675	USA	26.38	HPA1	2	LoF-250	stop_gained	Met	LoF	-	-	Unm	FUN	1	No	No	2.69315
1001	6749	FM-10	42.4489	-76.5072	USA	61.25	HPA1	2	LoF-300	stop_gained	NA	LoF	-	-	NA	FUN	1	No	No	2.52163
1001	6750	FM-11	42.4489	-76.5072	USA	61.88	HPA1	2	LoF-300	stop_gained	NA	LoF	-	-	NA	FUN	1	No	No	2.52814
1001	6805	HS-12	42.373	-71.0627	USA	66.99	HPA1	2	LoF-300	stop_gained	NA	LoF	-	-	NA	FUN	1	No	No	2.46198
1001	6806	HS-17	42.373	-71.0627	USA	73.52	HPA1	2	LoF-300	stop_gained	NA	LoF	-	-	NA	FUN	1	No	No	2.67327
1001	6814	KNO-15	41.2816	-86.621	USA	57.31	HPA1	2	LoF-300	stop_gained	NA	LoF	-	-	NA	FUN	1	No	No	2.50695
1001	6830	Kz-13	49.5	73.1	KAZ	92.62	HPA1	2	LoF-300	stop_gained	Unm	LoF	-	-	Unm	FUN	1	No	No	2.46289
1001	6897	Ag-0	45	1.3	FRA	17.01	HPA1+HPA2	2	-	-	Unm	FUN	-	-	Unm	FUN	1	No	No	2.44396
1001	6898	An-1	51.2167	4.4	BEL	14.3	HPA1	2	LoF-300	stop_gained	Unm	LoF	-	-	Unm	FUN	1	No	No	2.49601
1001	6900	Bil-5	63.324	18.484	SWE	21.69	HPA1	2	LoF-300	stop_gained	Unm	LoF	-	-	Unm	FUN	1	No	No	1.80024
1001	6901	Bil-7	63.324	18.484	SWE	21.88	HPA1	2	LoF-300	stop_gained	NA	LoF	-	-	NA	FUN	1	No	No	2.20354
1001	6903	Bor-4	49.4013	16.2326	CZE	32.2	HPA1+HPA3	3	LoF-300	stop_gained	Met	LoF	-	-	Unm	FUN	1	Yes	No	3.80941
1001	6904	Br-0	49.2	16.6166	CZE	178.49	HPA1+HPA3	3	LoF-220	frameshift	Met	LoF	-	-	Unm	FUN	1	Yes	No	3.54847
1001	6907	CIBC-17	51.4083	-0.6383	UK	31.18	HPA1	2	-	-	Met	LoF	-	-	Unm	FUN	1	No	No	2.04614
1001	6908	CIBC-5	51.4083	-0.6383	UK	52.6	HPA1	2	LoF-300	stop_gained	Unm	LoF	-	-	Unm	FUN	1	No	No	2.43296
1001	6909	Col-0	38.3	-92.3	USA	25.99	HPA1	2	-	-	Met	LoF	-	-	Unm	FUN	1	No	No	2.41278
1001	6911	Cvi-0	15.1111	-23.6167	CPV	53.55	HPA2	1	-	-	Unm	FUN	deletion 6.4kb	gene deletion	Unm	LoF	1	No	No	0.98915
1001	6913	Eden-2	62.877	18.177	SWE	26.21	HPA1+HPA3	3	LoF-300	stop_gained	Unm	LoF	-	-	Unm	FUN	1	Yes	No	3.15576
1001	6915	Ei-2	50.3	6.3	GER	20.24	HPA1+HPA2	2	LoF-170	frameshift but alternative splicing resuces	Unm	FUN	-	-	Unm	FUN	1	No	No	2.68058
1001	6917	Fäb-2	63.0165	18.3174	SWE	22.94	HPA1+HPA3	3	LoF-300	stop_gained	Unm	LoF	-	-	Unm	FUN	1	Yes	No	2.49061
1001	6918	Fäb-4	63.0165	18.3174	SWE	26.53	HPA1+HPA3	3	LoF-230	frameshift	Unm	LoF	-	-	Unm	FUN	1	Yes	No	2.48774
1001	6919	Ga-0	50.3	8	GER	17.2	HPA1	2	LoF-170	frameshift but alternative splicing resuces	Met	LoF	-	-	Unm	FUN	1	No	No	2.48994
1001	6920	Got-22	51.5338	9.9355	GER	68.12	HPA1+HPA2	2	-	-	Unm	FUN	-	-	Unm	FUN	1	No	No	2.09468
1001	6922	Gu-0	50.3	8	GER	14.37	HPA1	2	-	-	Met	LoF	-	-	Unm	FUN	1	No	No	2.2079
1001	6923	HR-10	51.4083	-0.6383	UK	37.33	HPA1	2	LoF-300	stop_gained	Met	LoF	-	-	Unm	FUN	1	No	No	1.85467
1001	6924	HR-5	51.4083	-0.6383	UK	14.9	HPA1	2	LoF-170	frameshift but alternative splicing resuces	Met	LoF	-	-	Unm	FUN	1	No	No	1.99811
1001	6926	Kin-0	44.46	-85.37	USA	17.2	HPA1	2	LoF-300	stop_gained	Unm	LoF	-	-	Unm	FUN	1	No	No	2.51804
1001	6927	KNO-10	41.2816	-86.621	USA	56.58	HPA1	2	LoF-300	stop_gained	Unm	LoF	-	-	Unm	FUN	1	No	No	2.244
1001	6929	Kondara	38.48	68.49	TJK	19.76	HPA1	2	LoF-300	stop_gained	Unm	LoF	-	-	Unm	FUN	1	No	No	2.38858
1001	6931	Kz-9	49.5	73.1	KAZ	20.01	HPA1	2	LoF-300	stop_gained	Unm	LoF	-	-	Unm	FUN	1	No	No	2.67199
1001	6932	Ler-1	47.984	10.8719	GER	45.04	HPA1	2	LoF-300	stop_gained	Unm	LoF	-	-	Unm	FUN	1	No	No	2.36116
1001	6933	LL-0	41.59	2.49	ESP	141.77	HPA1	2	-	-	Met	LoF	-	-	Unm	FUN	1	No	No	2.03415
1001	6938	Ms-0	55.7522	37.6322	RUS	27.23	HPA1	2	LoF-300	stop_gained	Met	LoF	-	-	Unm	FUN	1	No	No	2.6813
1001	6940	Mz-0	50.3	8.3	GER	17.15	HPA1	2	LoF-300	stop_gained	Met	LoF	-	-	Unm	FUN	1	No	No	2.51819
1001	6943	NFA-10	51.4083	-0.6383	UK	76.64	HPA1	2	LoF-170	frameshift but alternative splicing resuces	Met	LoF	-	-	Unm	FUN	1	No	No	1.87716
1001	6944	NFA-8	51.4083	-0.6383	UK	45.56	HPA1	2	-	-	Met	LoF	-	-	Unm	FUN	1	No	No	2.28611
1001	6945	Nok-3	52.24	4.45	NED	34.1	HPA1+HPA2	2	LoF-170	frameshift but alternative splicing resuces	Unm	FUN	-	-	Unm	FUN	1	No	No	2.29384
1001	6951	Pu2-23	49.42	16.36	CZE	16.8	HPA1+HPA3	3	LoF-170	frameshift but alternative splicing resuces	Met	LoF	-	-	Unm	FUN	1	Yes	No	3.80807
1001	6956	Pu2-7	49.42	16.36	CZE	28.64	HPA1+HPA3	3	LoF-300	stop_gained	Unm	LoF	-	-	Unm	FUN	1	Yes	No	3.65286
1001	6957	Pu2-8	49.42	16.36	CZE	25.84	HPA1+HPA3	3	LoF-300	stop_gained	Unm	LoF	-	-	Unm	FUN	1	Yes	No	2.9739
1001	6958	Ra-0	46	3.3	FRA	24.21	HPA1+HPA2	2	-	-	Unm	FUN	-	-	Unm	FUN	1	No	No	2.27007
1001	6959	Rennes-1	48.5	-1.41	FRA	45.55	HPA1	2	LoF-300	stop_gained	Unm	LoF	-	-	Unm	FUN	1	No	No	2.13596
1001	6960	Rennes-11	48.5	-1.41	FRA	30.82	HPA1	2	LoF-300	stop_gained	Unm	LoF	-	-	Unm	FUN	1	No	No	2.2303
1001	6961	Se-0	38.3333	-3.53333	ESP	22.29	HPA1	2	LoF-170	frameshift but alternative splicing resuces	Met	LoF	-	-	Unm	FUN	1	No	No	2.2341
1001	6963	Sorbo	38.35	68.48	TJK	14.87	HPA1	2	LoF-300	stop_gained	Unm	LoF	-	-	Unm	FUN	1	No	No	2.15523
1001	6966	Sq-1	51.4083	-0.6383	UK	20.43	HPA1	2	LoF-300	stop_gained	Met	LoF	-	-	Unm	FUN	1	No	No	1.98123
1001	6967	Sq-8	51.4083	-0.6383	UK	27.9	HPA1+HPA2	2	-	-	Unm	FUN	-	-	Unm	FUN	1	No	No	2.62937
1001	6968	Tamm-2	60	23.5	FIN	23.36	HPA1+HPA3	3	LoF-300	stop_gained	Unm	LoF	-	-	Unm	FUN	1	Yes	No	2.48023
1001	6969	Tamm-27	60	23.5	FIN	34.29	HPA1+HPA3	3	LoF-300	stop_gained	Unm	LoF	-	-	Unm	FUN	1	Yes	No	2.99376
1001	6970	Ts-1	41.7194	2.93056	ESP	12.73	HPA1	2	-	-	Met	LoF	-	-	Unm	FUN	1	No	No	2.50056
1001	6971	Ts-5	41.7194	2.93056	ESP	44.1	HPA1+HPA2	2	-	-	Unm	FUN	-	-	Unm	FUN	1	No	No	2.35695
1001	6973	Ull2-3	56.0648	13.9707	SWE	45.48	HPA1	2	LoF-300	stop_gained	Unm	LoF	-	-	Unm	FUN	1	No	No	2.22006
1001	6974	Ull2-5	56.0648	13.9707	SWE	39.89	HPA1+HPA3	3	LoF-300	stop_gained	Unm	LoF	-	-	Unm	LoF	1	Yes	No	1.72666
1001	6975	Uod-1	48.3	14.45	AUT	19.18	HPA1+HPA3	3	LoF-170	frameshift but alternative splicing resuces	Met	LoF	-	-	Unm	FUN	1	Yes	No	3.18111
1001	6976	Uod-7	48.3	14.45	AUT	46.87	HPA1	2	LoF-170	frameshift but alternative splicing resuces	Met	LoF	-	-	Unm	FUN	1	No	No	2.00827
1001	6979	Wei-0	47.25	8.26	SUI	24.16	HPA1	2	-	-	Met	LoF	-	-	Unm	FUN	1	No	No	2.20985
1001	6981	Ws-2	52.3	30	RUS	19.24	HPA1	2	LoF-300	stop_gained	Unm	LoF	-	-	Unm	FUN	1	No	No	2.44628
1001	6982	Wt-5	52.3	9.3	GER	11.48	HPA1	2	-	-	Met	LoF	-	-	Unm	FUN	1	No	No	1.94202
1001	6984	Zdr-1	49.3853	16.2544	CZE	24.3	HPA1+HPA3	3	LoF-170	frameshift but alternative splicing resuces	Met	LoF	-	-	Unm	FUN	1	Yes	No	3.50118
1001	6986	Abd-0	57.1539	-2.2207	UK	23.46	HPA1	2	LoF-300	stop_gained	Met	LoF	-	-	Unm	FUN	1	No	No	2.49225
1001	6987	Ak-1	48.0683	7.62551	GER	14.16	HPA1	2	LoF-300	stop_gained	Met	LoF	-	-	Unm	FUN	1	No	No	2.44669
1001	6989	Alst-1	54.8	-2.4333	UK	15.62	HPA1+HPA2	2	-	-	Unm	FUN	-	-	Unm	FUN	1	No	No	2.17142
1001	6990	Amel-1	53.448	5.73	NED	21.03	HPA1+HPA2	2	LoF-170	frameshift but alternative splicing resuces	Unm	FUN	-	-	Unm	FUN	1	No	No	2.23604
1001	6992	Ang-0	50.3	5.3	BEL	17.38	HPA1	2	-	-	Met	LoF	-	-	Unm	FUN	1	No	No	2.45867
1001	6997	Appt-1	51.8333	5.5833	NED	17.64	HPA1	2	LoF-300	stop_gained	Met	LoF	-	-	Unm	FUN	1	No	No	2.36031
1001	7000	Aa-0	50.9167	9.57073	GER	15.34	HPA1	2	LoF-300	stop_gained	Met	LoF	-	-	Unm	FUN	1	No	No	2.30541
1001	7002	Baa-1	51.3333	6.1	NED	86.72	HPA1	2	LoF-300	stop_gained	Unm	LoF	-	-	Unm	FUN	1	No	No	2.17594
1001	7003	Bs-1	47.5	7.5	SUI	17.61	HPA1+HPA3	3	-	-	Met	LoF	-	-	Unm	FUN	1	Yes	No	3.56367
1001	7008	Benk-1	52	5.675	NED	16.25	HPA1+HPA2	2	LoF-170	frameshift but alternative splicing resuces	Unm	FUN	-	-	Unm	FUN	1	No	No	2.6415
1001	7013	Bd-0	52.4584	13.287	GER	16.85	HPA1+HPA3	3	LoF-300	stop_gained	Met	LoF	-	-	Unm	FUN	1	Yes	No	3.58617
1001	7014	Ba-1	56.5459	-4.79821	UK	99.18	HPA1	2	-	-	Met	LoF	-	-	Unm	FUN	1	No	No	2.36792
1001	7025	Bl-1	44.5041	11.3396	ITA	17.2	HPA1+HPA2	2	LoF-170	frameshift but alternative splicing resuces	Unm	FUN	-	-	Unm	FUN	1	No	No	2.44174
1001	7026	Boot-1	54.4	-3.2667	UK	20.68	HPA1	2	LoF-300	stop_gained	Unm	LoF	-	-	Unm	FUN	1	No	No	2.41775
1001	7028	Bch-1	49.5166	9.3166	GER	19.23	HPA1	2	LoF-300	stop_gained	Unm	LoF	-	-	Unm	FUN	1	No	No	2.49797
1001	7031	Bsch-0	50.0167	8.6667	GER	14.07	HPA1+HPA2	2	LoF-170	frameshift but alternative splicing resuces	Unm	FUN	-	-	Unm	FUN	1	No	No	2.01561
1001	7033	Buckhorn Pass	41.3599	-122.755	USA	19.48	HPA1	2	LoF-300	stop_gained	Unm	LoF	-	-	Unm	FUN	1	No	No	2.00019
1001	7036	Bu-0	50.5	9.5	GER	26.98	HPA1	2	LoF-300	stop_gained	Met	LoF	-	-	Unm	FUN	1	No	No	2.63952
1001	7058	Bur-0	53.08	-9.07556	IRL	24.5	HPA1+HPA2	2	-	-	Unm	FUN	-	-	Unm	FUN	1	No	No	2.32548
1001	7061	Cal-0	53.2699	-1.64293	UK	25.74	HPA1+HPA2	2	-	-	Unm	FUN	-	-	Unm	FUN	1	No	No	2.5149
1001	7062	Ca-0	50.2981	8.26607	GER	29.64	HPA1	2	LoF-300	stop_gained	Met	LoF	-	-	Unm	FUN	1	No	No	2.39852
1001	7063	Can-0	29.2144	-13.4811	ESP	25.73	HPA?	?	LoF-300	stop_gained	Unm	LoF	deletion 5.4kb	-	Unm	LoF	0	No	No	2.51498
1001	7064	Cnt-1	51.3	1.1	UK	17	HPA1	2	LoF-300	stop_gained	Unm	LoF	-	-	Unm	FUN	1	No	No	2.52043
1001	7067	Ct-1	37.3	15	ITA	21.5	HPA1+HPA3	3	LoF-170	frameshift but alternative splicing resuces	Met	LoF	-	-	Unm	FUN	1	Yes	No	3.74103
1001	7068	Cerv-1	42	12.1	ITA	10.39	HPA1	2	LoF-300	stop_gained	Met	LoF	-	-	Unm	FUN	1	No	No	2.73555
1001	7071	Chat-1	48.0717	1.33867	FRA	20.57	HPA4/5	>3	LoF-300	stop_gained	Met	LoF	-	-	Met	LoF	0	No	Yes	5.34329
1001	7072	Chi-0	53.7502	34.7361	RUS	15.22	HPA1	2	LoF-300	stop_gained	Unm	LoF	-	-	Unm	FUN	1	No	No	2.37505
1001	7077	Co-1	40.12	-8.25	POR	16.16	HPA1	2	-	-	Met	LoF	-	-	Unm	FUN	1	No	No	2.3378
1001	7081	Co	40.2077	-8.42639	POR	35.98	HPA1	2	LoF-300	stop_gained	Met	LoF	-	-	Unm	FUN	1	No	No	2.1453
1001	7092	Com-1	49.416	2.823	FRA	18.98	HPA1	2	LoF-300	stop_gained	Unm	LoF	-	-	Unm	FUN	1	No	No	2.44933
1001	7094	Da-0	49.8724	8.65081	GER	15.51	HPA1	2	-	-	Met	LoF	-	-	Unm	FUN	1	No	No	2.19961
1001	7096	Di-G	47.3239	5.04278	FRA	15.8	HPA1	2	LoF-300	stop_gained	Unm	LoF	-	-	Unm	FUN	1	No	No	2.43428
1001	7102	Do-0	50.7224	8.2372	GER	111.4	HPA1	2	LoF-300	stop_gained	Met	LoF	-	-	Unm	FUN	1	No	No	2.282
1001	7103	Dra-0	49.4167	16.2667	CZE	14.5	HPA1	2	LoF-170	frameshift but alternative splicing resuces	Met	LoF	-	-	Unm	FUN	1	No	No	2.46229
1001	7106	Dr-0	51.051	13.7336	GER	15.48	HPA1	2	LoF-300	stop_gained	Unm	FUN	-	-	Unm	FUN	1	No	No	2.16421
1001	7107	Durh-1	54.7761	-1.5733	UK	15.74	HPA1	2	LoF-300	stop_gained	Unm	LoF	-	-	Unm	FUN	1	No	No	2.26803
1001	7109	Ema-1	51.3	0.5	UK	15.5	HPA1	2	LoF-300	stop_gained	Met	LoF	-	-	Unm	FUN	1	No	No	2.06097
1001	7111	Edi-0	55.9494	-3.16028	UK	26.64	HPA1	2	LoF-300	stop_gained	Unm	LoF	-	-	Unm	FUN	1	No	No	2.33187
1001	7117	El-0	51.5105	9.68253	GER	35.5	HPA1	2	LoF-300	stop_gained	Met	LoF	-	-	Unm	FUN	1	No	No	2.39979
1001	7119	En-2	50	8.5	GER	19.25	HPA1	2	LoF-300	stop_gained	Unm	LoF	-	-	Unm	FUN	1	No	No	2.23323
1001	7120	En-D	50	8.5	GER	21.25	HPA1+HPA3	3	LoF-170	frameshift but alternative splicing resuces	Met	LoF	-	-	Unm	FUN	1	Yes	No	3.59193
1001	7125	Er-0	49.5955	11.0087	GER	26.27	HPA1	2	LoF-170	frameshift but alternative splicing resuces	Met	LoF	-	-	Unm	FUN	1	No	No	2.28842
1001	7126	Es-0	60.1997	24.5682	FIN	20.46	HPA1+HPA3	3	LoF-300	stop_gained	Met	LoF	-	-	Unm	FUN	1	Yes	No	3.62184
1001	7127	Est	58.6656	24.9871	EST	17.14	HPA1	2	LoF-300	stop_gained	Unm	LoF	-	-	Unm	FUN	1	No	No	2.40069
1001	7130	Et-0	44.6447	2.56481	FRA	28.02	HPA1	2	-	-	Met	LoF	-	-	Unm	FUN	1	No	No	2.70382
1001	7133	Fr-2	50.1102	8.6822	GER	16.46	HPA1	2	LoF-300	stop_gained	Met	LoF	-	-	Unm	FUN	1	No	No	2.5989
1001	7138	Fi-0	50.5	8.0167	GER	18.89	HPA1+HPA2	2	-	-	Unm	FUN	-	-	Unm	FUN	1	No	No	2.3075
1001	7143	Gel-1	51.0167	5.86667	NED	32.45	HPA1+HPA2	2	-	-	Unm	FUN	-	-	Unm	FUN	1	No	No	2.43837
1001	7147	Gie-0	50.584	8.67825	GER	18.99	HPA1	2	LoF-300	stop_gained	Unm	LoF	-	-	Unm	FUN	1	No	No	2.30814
1001	7158	Gr-5	47	15.5	AUT	19.03	HPA1+HPA2+HPA3	3	LoF-170	frameshift but alternative splicing resuces	Unm	FUN	-	-	Unm	FUN	1	Yes	No	3.16584
1001	7160	Gre-0	43.178	-85.2532	USA	14.88	HPA1	2	LoF-300	stop_gained	Unm	LoF	-	-	Unm	FUN	1	No	No	2.41412
1001	7161	Gd-1	53.5	10.5	GER	18.49	HPA1	2	LoF-170	frameshift but alternative splicing resuces	Met	LoF	-	-	Unm	FUN	1	No	No	2.28778
1001	7162	Hs-0	52.24	9.44	GER	14.09	HPA1	2	LoF-300	stop_gained	Met	LoF	-	-	Unm	FUN	1	No	No	2.04398
1001	7163	Ha-0	52.3721	9.73569	GER	16.91	HPA1	2	LoF-300	stop_gained	Met	LoF	-	-	Unm	FUN	1	No	No	2.00697
1001	7164	Hau-0	55.675	12.5686	DEN	15.94	HPA1	2	LoF-300	stop_gained	Unm	LoF	-	-	Unm	FUN	1	No	No	2.06927
1001	7165	Hn-0	51.3472	8.28844	GER	18.56	HPA1	2	LoF-300	stop_gained	Met	LoF	-	-	Unm	FUN	1	No	No	2.31821
1001	7169	Hh-0	54.4175	9.88682	GER	19.05	HPA1+HPA2	2	-	-	Unm	FUN	-	-	Unm	FUN	1	No	No	2.17421
1001	7177	Jm-0	49	15	CZE	17.94	HPA1	2	LoF-170	frameshift but alternative splicing resuces	Met	LoF	-	-	Unm	FUN	1	No	No	2.18731
1001	7181	Je-0	50.927	11.587	GER	17.17	HPA1+HPA2	2	LoF-170	frameshift but alternative splicing resuces	Unm	FUN	-	-	Unm	FUN	1	No	No	2.14519
1001	7183	Kas-1	35	77	IND	56.47	HPA1	2	LoF-300	stop_gained	Unm	LoF	-	-	Unm	FUN	1	No	No	2.44385
1001	7186	Kn-0	54.8969	23.8924	LTU	22.56	HPA1	2	LoF-300	stop_gained	Unm	LoF	-	-	Unm	FUN	1	No	No	2.4428
1001	7192	Kil-0	55.6395	-5.66364	UK	16.89	HPA1	2	LoF-170	frameshift but alternative splicing resuces	Met	LoF	-	-	Unm	FUN	1	No	No	2.03847
1001	7199	Kl-5	50.95	6.9666	GER	33.86	HPA1	2	LoF-300	stop_gained	Met	LoF	-	-	Unm	FUN	1	No	No	2.38313
1001	7202	Kb-0	50.1797	8.50861	GER	50.44	HPA1	2	LoF-300	stop_gained	Met	LoF	-	-	Unm	FUN	1	No	No	2.32643
1001	7203	Krot-0	49.631	11.5722	GER	29.81	HPA1	2	LoF-170	frameshift but alternative splicing resuces	Met	LoF	-	-	Unm	FUN	1	No	No	2.33697
1001	7207	Kyoto	35.0085	135.752	JPN	16.45	HPA1+HPA3	3	LoF-300	stop_gained	Unm	LoF	-	-	Unm	FUN	1	Yes	No	3.6107
1001	7208	Lan-0	55.6739	-3.78181	UK	165.5	HPA1+HPA2	2	LoF-170	frameshift but alternative splicing resuces	Unm	FUN	-	-	Unm	FUN	1	No	No	2.46027
1001	7209	La-0	52.7333	15.2333	POL	33.71	HPA1	2	LoF-300	stop_gained	Unm	LoF	-	-	Unm	FUN	1	No	No	2.78936
1001	7213	Ler-0	47.984	10.8719	GER	20.24	HPA1	2	LoF-300	stop_gained	Unm	LoF	-	-	Unm	FUN	1	No	No	2.30513
1001	7217	Lm-2	48	0.5	FRA	19.23	HPA4/5	>3	LoF-290, LoF-300	stop_gained, stop_gained	Met	LoF	LoF-290	stop_gained	Met	LoF	0	No	Yes	9.96871
1001	7218	Le-0	52.1611	4.49015	NED	15.04	HPA1	2	LoF-300	stop_gained	Unm	LoF	-	-	Unm	FUN	1	No	No	2.17471
1001	7223	Li-2:1	50.3833	8.0666	GER	14.45	HPA1	2	LoF-300	stop_gained	NA	LoF	-	-	NA	FUN	1	No	No	2.56411
1001	7231	Li-7	50.3833	8.0666	GER	16.9	HPA1+HPA3	3	LoF-170	frameshift but alternative splicing resuces	Met	LoF	-	-	Unm	FUN	1	Yes	No	2.94719
1001	7236	Litva	NaN	NaN	LTU	15.86	HPA1	2	LoF-300	stop_gained	Met	LoF	-	-	Unm	FUN	1	No	No	2.03921
1001	7244	Mnz-0	50.001	8.26664	GER	13.4	HPA1	2	LoF-300	stop_gained	Unm	LoF	-	-	Unm	FUN	1	No	No	2.4446
1001	7248	Mv-0	41.3923	-70.6652	USA	35.37	HPA1	2	LoF-300	stop_gained	NA	LoF	-	-	NA	FUN	1	No	No	2.49071
1001	7250	Me-0	51.9183	10.1138	GER	21.63	HPA1	2	LoF-300	stop_gained	Met	LoF	-	-	Unm	FUN	1	No	No	2.32447
1001	7255	Mh-0	50.95	20.5	POL	14.73	HPA1	2	LoF-300	stop_gained	Met	LoF	-	-	Unm	FUN	1	No	No	1.95054
1001	7258	Nw-0	50.5	8.5	GER	18.91	HPA4/5	>3	LoF-290	stop_gained	Met	LoF	LoF-290	stop_gained	Met	LoF	0	No	Yes	8.38578
1001	7268	Np-0	52.6969	10.981	GER	14.25	HPA1	2	LoF-300	stop_gained	Met	LoF	-	-	Unm	FUN	1	No	No	2.3218
1001	7273	No-0	51.0581	13.2995	GER	25.93	HPA1	2	LoF-300	stop_gained	Met	LoF	-	-	Unm	FUN	1	No	No	2.1367
1001	7276	Ob-0	50.2	8.5833	GER	16.92	HPA1	2	LoF-300	stop_gained	Met	LoF	-	-	Unm	FUN	1	No	No	2.26123
1001	7280	Old-1	53.1667	8.2	GER	27.47	HPA1+HPA2	2	-	-	Unm	FUN	-	-	Unm	FUN	1	No	No	2.04878
1001	7282	Or-0	50.3827	8.01161	GER	29.32	HPA1	2	-	-	Met	LoF	-	-	Unm	FUN	1	No	No	2.38698
1001	7287	Ove-0	53.3422	8.42255	GER	92.52	HPA4/5	>3	LoF-290, LoF-300	stop_gained, stop_gained	Met	LoF	LoF-290	stop_gained	Met	LoF	0	No	Yes	9.49279
1001	7288	Oy-0	60.3855	6.19302	NOR	28.25	HPA1	2	LoF-300	stop_gained	Unm	LoF	-	-	Unm	FUN	1	No	No	2.37644
1001	7296	Petergof	59	29	RUS	19.52	HPA1+HPA3	3	LoF-170	frameshift but alternative splicing resuces	Met	LoF	-	-	Unm	FUN	1	Yes	No	3.25844
1001	7298	Pi-0	47.04	10.51	AUT	15.08	HPA1+HPA2+HPA3	3	LoF-170	frameshift but alternative splicing resuces	Unm	FUN	-	-	Unm	FUN	1	Yes	No	3.52426
1001	7305	Pt-0	53.476	10.6065	GER	16.9	HPA1	2	LoF-300	stop_gained	Met	LoF	-	-	Unm	FUN	1	No	No	2.12227
1001	7306	Pog-0	49.2655	-123.206	CAN	14.43	HPA1	2	LoF-300	stop_gained	Unm	LoF	-	-	Unm	FUN	1	No	No	2.4312
1001	7307	Pn-0	48.0653	-2.96591	FRA	33.16	HPA1+HPA2	2	-	-	Unm	FUN	-	-	Unm	FUN	1	No	No	1.94552
1001	7314	Ragl-1	54.3512	-3.41697	UK	25.61	HPA1	2	LoF-300	stop_gained	Unm	LoF	-	-	Unm	FUN	1	No	No	2.19366
1001	7316	Rhen-1	51.9667	5.56667	NED	16.13	HPA1	2	LoF-300	stop_gained	Unm	LoF	-	-	Unm	FUN	1	No	No	2.42996
1001	7319	Rome-1	42	12.1	ITA	13.62	HPA1	2	LoF-300	stop_gained	Met	LoF	-	-	Unm	FUN	1	No	No	2.15055
1001	7320	Rou-0	49.4424	1.09849	FRA	10.91	HPA1	2	LoF-300	stop_gained	Met	LoF	-	-	Unm	FUN	1	No	No	2.56513
1001	7322	Rsch-4	56.3	34	RUS	25.63	HPA1+HPA2	2	LoF-170	frameshift but alternative splicing resuces	Unm	FUN	-	-	Unm	FUN	1	No	No	2.30501
1001	7323	Rubezhnoe-1	49	38.28	UKR	27.2	HPA1	2	LoF-300	stop_gained	Unm	LoF	-	-	Unm	FUN	1	No	No	2.38307
1001	7327	Sf-1	41.7833	3.03333	ESP	28.4	HPA1	2	LoF-170	frameshift but alternative splicing resuces	Met	LoF	-	-	Unm	FUN	1	No	No	1.9144
1001	7328	Sf-2	41.7833	3.03333	ESP	26.87	HPA1	2	LoF-170	frameshift but alternative splicing resuces	Met	LoF	-	-	Unm	FUN	1	No	No	2.1451
1001	7332	Seattle-0	47	-122.2	USA	15.16	HPA1	2	LoF-300	stop_gained	Unm	LoF	-	-	Unm	FUN	1	No	No	2.51644
1001	7333	Sei-0	46.5438	11.5614	ITA	13.3	HPA1+HPA3	3	LoF-120,LoF-170	frameshift, frameshift	Met	LoF	-	-	Unm	FUN	1	Yes	No	3.52903
1001	7337	Si-0	50.8738	8.02341	GER	13.93	HPA4/5	>3	LoF-190, LoF300	frameshift, stop_gained	Met	LoF	-	-	Met	LoF	0	No	Yes	8.15296
1001	7342	Su-0	53.6473	-3.00733	UK	27.94	HPA1	2	LoF-300	stop_gained	Unm	LoF	-	-	Unm	FUN	1	No	No	2.51129
1001	7343	Sp-0	52.5339	13.181	GER	14.44	HPA1	2	-	-	Met	LoF	-	-	Unm	FUN	1	No	No	2.38615
1001	7344	Sg-1	47.6667	9.5	GER	9.54	HPA1	2	LoF-300	stop_gained	Met	LoF	-	-	Unm	FUN	1	No	No	2.20616
1001	7346	Sten-0	52.6058	11.8558	GER	20.23	HPA1	2	LoF-300	stop_gained	Met	LoF	-	-	Unm	FUN	1	No	No	2.04207
1001	7347	Stw-0	52	36	RUS	22.29	HPA1	2	LoF-170	frameshift but alternative splicing resuces	Met	LoF	-	-	Unm	FUN	1	No	No	2.30746
1001	7349	Ta-0	49.5	14.5	CZE	15.15	HPA1	2	LoF-300	stop_gained	Met	LoF	-	-	Unm	FUN	1	No	No	2.3111
1001	7350	Tac-0	47.2413	-122.459	USA	21.65	HPA1	2	LoF-300	stop_gained	Met	LoF	-	-	Unm	FUN	1	No	No	2.32473
1001	7353	Tha-1	52.08	4.3	NED	15.76	HPA1+HPA3	3	-	-	Met	LoF	-	-	Unm	FUN	1	Yes	No	3.73561
1001	7354	Ting-1	56.5	14.9	SWE	16.38	HPA1	2	LoF-170	frameshift but alternative splicing resuces	Met	LoF	-	-	Unm	FUN	1	No	No	2.36955
1001	7356	Tol-0	41.6639	-83.5553	USA	16.67	HPA1+HPA3	3	LoF-300	stop_gained	Met	LoF	-	-	Unm	FUN	1	Yes	No	3.36276
1001	7358	Tol-2	41.6639	-83.5553	USA	80.15	HPA1	2	LoF-300	stop_gained	NA	LoF	-	-	NA	FUN	1	No	No	2.48309
1001	7359	Tol-3	41.6639	-83.5553	USA	53.58	HPA1	2	LoF-300	stop_gained	NA	LoF	-	-	NA	FUN	1	No	No	2.59541
1001	7372	Tscha-1	47.0748	9.9042	AUT	28.39	HPA1	2	LoF-170	frameshift but alternative splicing resuces	Met	LoF	-	-	Unm	FUN	1	No	No	2.60181
1001	7373	Tsu-0	34.43	136.31	JPN	26.92	HPA1	2	LoF-300	stop_gained	Met	LoF	-	-	Unm	FUN	1	No	No	2.27514
1001	7377	Tul-0	43.2708	-85.2563	USA	16.7	HPA1	2	LoF-300	stop_gained	Unm	LoF	-	-	Unm	FUN	1	No	No	2.39684
1001	7378	Uk-1	48.0333	7.7667	GER	15.09	HPA1	2	LoF-300	stop_gained	Met	LoF	-	-	Unm	FUN	1	No	No	2.3121
1001	7382	Utrecht	52.0918	5.1145	NED	9.41	HPA1	2	-	-	Met	LoF	-	-	Unm	FUN	1	No	No	2.82699
1001	7383	Van-0	49.2655	-123.206	CAN	27.06	HPA1	2	LoF-300	stop_gained	Met	LoF	-	-	Unm	FUN	1	No	No	1.9786
1001	7384	Ven-1	52.0333	5.55	NED	17.32	HPA1	2	LoF-170	frameshift but alternative splicing resuces	Met	LoF	-	-	Unm	FUN	1	No	No	2.38487
1001	7387	Vind-1	54.9902	-2.3671	UK	18.43	HPA1	2	LoF-300	stop_gained	Unm	LoF	-	-	Unm	FUN	1	No	No	2.43221
1001	7394	Wa-1	52.3	21	POL	19.4	HPA1	2	LoF-300	stop_gained	Met	LoF	-	-	Unm	FUN	1	No	No	2.36546
1001	7396	Ws-0.2	52.3	30	RUS	28.34	HPA1	2	LoF-170	frameshift but alternative splicing resuces	Met	LoF	-	-	Unm	FUN	1	No	No	2.11849
1001	7404	Wc-1	52.6	10.0667	GER	15.72	HPA1	2	LoF-300	stop_gained	Met	LoF	-	-	Unm	FUN	1	No	No	2.1711
1001	7411	Wl-0	47.9299	10.8134	GER	15.83	HPA1+HPA2	2	LoF-170	frameshift but alternative splicing resuces	Unm	FUN	-	-	Unm	FUN	1	No	No	2.62559
1001	7413	Wil-2	54.6833	25.3167	LTU	27.76	HPA1	2	LoF-300	stop_gained	Unm	LoF	-	-	Unm	FUN	1	No	No	2.60347
1001	7415	Wu-0	49.7878	9.9361	GER	21.94	HPA1+HPA2	2	LoF-170	frameshift but alternative splicing resuces	Unm	FUN	-	-	Unm	FUN	1	No	No	2.16543
1001	7416	Yo-0	37.45	-119.35	USA	28.4	HPA1	2	LoF-300	stop_gained	Unm	LoF	-	-	Unm	FUN	1	No	No	2.61818
1001	7417	Zu-0	47.3667	8.55	SUI	25.31	HPA1	2	-	-	Met	LoF	-	-	Unm	FUN	1	No	No	2.22275
1001	7418	Zu-1	47.3667	8.55	SUI	15.27	HPA1	2	-	-	Met	LoF	-	-	Unm	FUN	1	No	No	2.00447
1001	7419	Db-1	50.3058	8.32213	GER	30.99	HPA1+HPA2	2	LoF-170	frameshift but alternative splicing resuces	Unm	FUN	-	-	Unm	FUN	1	No	No	2.43034
1001	7424	Jl-3	49.2	16.6166	CZE	12.7	HPA1+HPA3	3	LoF-170	frameshift but alternative splicing resuces	Met	LoF	-	-	Unm	FUN	1	Yes	No	3.02257
1001	7427	Ko-2	NaN	NaN	DEN	17.13	HPA1+HPA2	2	LoF-170	frameshift but alternative splicing resuces	Unm	FUN	-	-	Unm	FUN	1	No	No	2.34716
1001	7430	Nc-1	48.6167	6.25	FRA	14.92	HPA1	2	LoF-170	frameshift but alternative splicing resuces	Met	LoF	-	-	Unm	FUN	1	No	No	2.05444
1001	7460	Da(1)-12	NaN	NaN	CZE	15.66	HPA1+HPA2	2	LoF-170	frameshift but alternative splicing resuces	NA	FUN	-	-	NA	FUN	1	No	No	2.29904
1001	7461	H55	49	15	CZE	27.71	HPA1+HPA3	3	LoF-300	stop_gained	Unm	LoF	-	-	Unm	FUN	1	Yes	No	3.25226
1001	7471	RLD-1	NaN	NaN	UNK	15.49	HPA1	2	LoF-300	stop_gained	NA	LoF	-	-	NA	FUN	1	No	No	2.57228
1001	7475	KEN	41.767	-72.677	USA	76.45	HPA1	2	LoF-300	stop_gained	NA	LoF	-	-	NA	FUN	1	No	No	2.44283
1001	7477	WAR	41.7302	-71.2825	USA	18.82	HPA1+HPA2	2	LoF-170	frameshift but alternative splicing resuces	Unm	FUN	-	-	Unm	FUN	1	No	No	1.88943
1001	7514	RRS-7	41.5609	-86.4251	USA	27.02	HPA1	2	-	-	Met	LoF	-	-	Unm	FUN	1	No	No	2.20271
1001	7515	RRS-10	41.5609	-86.4251	USA	15.69	HPA1	2	LoF-300	stop_gained	Unm	LoF	-	-	Unm	FUN	1	No	No	2.42524
1001	7516	Vår2-1	55.58	14.334	SWE	25.96	HPA1	2	LoF-300	stop_gained	Unm	LoF	-	-	Unm	FUN	1	No	No	2.33531
1001	7517	Vår2-6	55.58	14.334	SWE	15.52	HPA1	2	LoF-300	stop_gained	NA	LoF	-	-	NA	FUN	1	No	No	2.23033
1001	7520	Lp2-2	49.38	16.81	CZE	20.41	HPA1	2	LoF-300	stop_gained	Met	LoF	-	-	Unm	FUN	1	No	No	2.35895
1001	7521	Lp2-6	49.38	16.81	CZE	60.92	HPA1	2	LoF-300	stop_gained	Unm	LoF	-	-	Unm	FUN	1	No	No	2.18935
1001	7523	Pna-17	42.0945	-86.3253	USA	10.49	HPA1	2	-	-	Met	LoF	-	-	Unm	FUN	1	No	No	2.36198
1001	7525	Rmx-A180	42.036	-86.511	USA	35.21	HPA1+HPA2	2	LoF-170	frameshift but alternative splicing resuces	Unm	FUN	-	-	Unm	FUN	1	No	No	2.20949
1001	7529	627RMX-1MN4	42.0333	-86.5128	USA	62.2	HPA1	2	LoF-300	stop_gained	NA	LoF	-	-	NA	FUN	1	No	No	2.49059
1001	7530	627RMX-1MN5	42.0333	-86.5128	USA	73.96	HPA1	2	LoF-300	stop_gained	NA	LoF	-	-	NA	FUN	1	No	No	2.51705
1001	7566	627ME-13Y1	42.093	-86.359	USA	75.19	HPA1	2	LoF-300	stop_gained	NA	LoF	-	-	NA	FUN	1	No	No	2.49067
1001	7568	627ME-1MI1	42.093	-86.359	USA	81.98	HPA1	2	LoF-300	stop_gained	NA	LoF	-	-	NA	FUN	1	No	No	2.4883
1001	7717	KNO1.37	41.273	-86.625	USA	26.02	HPA1+HPA2	2	LoF-170	frameshift but alternative splicing resuces	Unm	FUN	-	-	Unm	FUN	1	No	No	2.20789
1001	7757	KNO2.41	41.273	-86.625	USA	63.06	HPA1	2	LoF-300	stop_gained	NA	LoF	-	-	NA	FUN	1	No	No	2.42606
1001	7767	KNO2.54	41.273	-86.625	USA	62.73	HPA1	2	LoF-300	stop_gained	NA	LoF	-	-	NA	FUN	1	No	No	2.60501
1001	7917	PNA3.10	42.0945	-86.3253	USA	16.24	HPA1	2	LoF-300	stop_gained	Unm	FUN	-	-	Unm	FUN	1	No	No	2.10532
1001	7947	PNA3.40	42.0945	-86.3253	USA	19.78	HPA1+HPA2	2	LoF-170	frameshift but alternative splicing resuces	Unm	FUN	-	-	Unm	FUN	1	No	No	1.96579
1001	8037	PT1.52	41.3423	-86.7368	USA	76.21	HPA1	2	LoF-300	stop_gained	NA	LoF	-	-	NA	FUN	1	No	No	2.36349
1001	8057	PT1.85	41.3423	-86.7368	USA	69.09	HPA1	2	LoF-300	stop_gained	NA	LoF	-	-	NA	FUN	1	No	No	2.40193
1001	8077	PT2.21	41.3423	-86.7368	USA	15.68	HPA1	2	LoF-300	stop_gained	Unm	LoF	-	-	Unm	FUN	1	No	No	2.29957
1001	8132	RMX3.22	42.036	-86.511	USA	17.09	HPA1	2	LoF-300	stop_gained	Unm	LoF	-	-	Unm	FUN	1	No	No	2.42406
1001	8171	RMX4.118	42.036	-86.511	USA	63.1	HPA1+HPA2	2	LoF-170	frameshift but alternative splicing resuces	NA	FUN	-	-	NA	FUN	1	No	No	2.40042
1001	8214	Gy-0	49	2	FRA	15.87	HPA1	2	LoF-300	stop_gained	Unm	LoF	-	-	Unm	FUN	1	No	No	2.6139
1001	8222	Lis-2	56.0328	14.775	SWE	24.1	HPA1+HPA3	3	LoF-300	stop_gained	Unm	LoF	-	-	Unm	FUN	1	Yes	No	3.2164
1001	8227	THÖ 03	62.7989	17.9103	SWE	55.29	HPA1	2	LoF-230	frameshift	Unm	LoF	-	-	Unm	FUN	1	No	No	2.59763
1001	8230	Algutsrum	56.68	16.5	SWE	32.78	HPA1+HPA2+HPA3	3	LoF-170	frameshift but alternative splicing resuces	Unm	FUN	-	-	Unm	FUN	1	Yes	No	2.98139
1001	8231	Brö1-6	56.3	16	SWE	28.05	HPA1+HPA2	2	LoF-170	frameshift but alternative splicing resuces	Unm	FUN	-	-	Unm	FUN	1	No	No	1.82218
1001	8233	Dem-4	41.1876	-87.1923	USA	32.35	HPA1	2	LoF-300	stop_gained	Unm	LoF	-	-	Unm	FUN	1	No	No	2.06978
1001	8234	Gul1-2	56.4606	15.8127	SWE	48.7	HPA1+HPA2	2	-	-	Unm	FUN	-	-	Unm	FUN	1	No	No	2.35696
1001	8235	Hod	48.8	17.1	CZE	32.52	HPA1	2	LoF-300	stop_gained	Unm	LoF	-	-	Unm	FUN	1	No	No	2.26243
1001	8236	HSm	49.33	15.76	CZE	24.5	HPA1+HPA2	2	LoF-170	frameshift but alternative splicing resuces	Unm	FUN	-	-	Unm	FUN	1	No	No	2.11535
1001	8237	Kävlinge-1	55.8	13.1	SWE	37.41	HPA1	2	LoF-300	stop_gained	Unm	LoF	-	-	Unm	FUN	1	No	No	1.95488
1001	8238	Kent	51.15	0.4	UK	41.16	HPA1+HPA2	2	LoF-170	frameshift but alternative splicing resuces	Unm	FUN	-	-	Unm	FUN	1	No	No	2.14365
1001	8239	PHW-3	51	7	GER	11.68	HPA1	2	LoF-310	stop_gained	Met	LoF	-	-	Unm	FUN	1	No	No	2.07581
1001	8240	Kulturen-1	55.705	13.196	SWE	29.87	HPA1	2	LoF-300	stop_gained	Unm	LoF	-	-	Unm	FUN	1	No	No	2.02197
1001	8241	Liarum	55.9473	13.821	SWE	39.56	HPA1	2	LoF-300	stop_gained	Unm	LoF	-	-	Unm	FUN	1	No	No	2.11531
1001	8242	Lillö-1	56.1494	15.7884	SWE	43.22	HPA1+HPA2	2	LoF-170	frameshift but alternative splicing resuces	Unm	FUN	-	-	Unm	FUN	1	No	No	2.267
1001	8243	PHW-2	43.7703	11.2547	ITA	26.37	HPA1+HPA2	2	LoF-170	frameshift but alternative splicing resuces	Unm	FUN	-	-	Unm	FUN	1	No	No	2.24908
1001	8244	PHW-34	48.6103	2.3086	FRA	38.74	HPA1+HPA2	2	-	-	Unm	FUN	-	-	Unm	FUN	1	No	No	2.15788
1001	8246	NC-6	35	-79.18	USA	39.1	HPA1	2	LoF-300	stop_gained	Unm	LoF	-	-	Unm	FUN	1	No	No	2.08918
1001	8247	San-2	56.07	13.74	SWE	24.45	HPA1	2	LoF-300	stop_gained	Met	LoF	-	-	Unm	FUN	1	No	No	1.97011
1001	8249	Vimmerby	57.7	15.8	SWE	27.71	HPA1+HPA2+HPA3	3	LoF-170	frameshift but alternative splicing resuces	Unm	FUN	-	-	Unm	FUN	1	Yes	No	3.029
1001	8256	Bå1-2	56.4	12.9	SWE	28.34	HPA1	2	LoF-300	stop_gained	Unm	LoF	-	-	Unm	FUN	1	No	No	2.17511
1001	8258	Bå4-1	56.4	12.9	SWE	36.39	HPA1+HPA3	3	LoF-300	stop_gained	Unm	LoF	-	-	Unm	FUN	1	Yes	No	2.877
1001	8259	Bå5-1	56.4	12.9	SWE	45.8	HPA1+HPA3	3	LoF-300	stop_gained	Met	LoF	-	-	Unm	FUN	1	Yes	No	3.17925
1001	8264	Bla-1	41.6833	2.8	ESP	30.61	HPA1	2	-	-	Met	LoF	-	-	Unm	FUN	1	No	No	2.45053
1001	8283	Dra3-1	55.76	14.12	SWE	27.56	HPA1	2	LoF-300	stop_gained	Unm	LoF	-	-	Unm	FUN	1	No	No	1.91652
1001	8284	DraII-1	49.4112	16.2815	CZE	23.1	HPA1+HPA3	3	LoF-170	frameshift but alternative splicing resuces	Met	LoF	-	-	Unm	FUN	1	Yes	No	2.95258
1001	8285	DraIII-1	49.4112	16.2815	CZE	33.88	HPA1	2	LoF-170	frameshift but alternative splicing resuces	Met	LoF	-	-	Unm	FUN	1	No	No	2.00107
1001	8290	En-1	50	8.5	GER	20	HPA1+HPA3	3	LoF-170	frameshift but alternative splicing resuces	Met	LoF	-	-	Unm	FUN	1	Yes	No	3.31135
1001	8297	Ge-0	46.5	6.08	SUI	30.44	HPA1+HPA2	2	LoF-170	frameshift but alternative splicing resuces	Unm	FUN	-	-	Unm	FUN	1	No	No	2.26647
1001	8306	Hov4-1	56.1	13.74	SWE	27.45	HPA1	2	LoF-300	stop_gained	Unm	LoF	-	-	Unm	FUN	1	No	No	2.45755
1001	8307	Hovdala-6	56.1	13.74	SWE	46.5	HPA1+HPA2	2	-	-	Unm	FUN	-	-	Unm	FUN	1	No	No	2.3251
1001	8311	In-0	47.5	11.5	AUT	14.48	HPA1+HPA2+HPA3	3	LoF-170	frameshift but alternative splicing resuces	Unm	FUN	-	-	Unm	FUN	1	Yes	No	3.30727
1001	8312	Is-0	50.5	7.5	GER	17.16	HPA1	2	LoF-300	stop_gained	Unm	LoF	-	-	Unm	FUN	1	No	No	2.2045
1001	8326	Lis-1	56.0328	14.775	SWE	50.8	HPA1	2	LoF-300	stop_gained	Unm	LoF	-	-	Unm	FUN	1	No	No	2.51071
1001	8334	Lu-1	55.71	13.2	SWE	45.1	HPA1+HPA2	2	LoF-170	frameshift but alternative splicing resuces	Unm	FUN	-	-	Unm	FUN	1	No	No	2.05699
1001	8335	Lund	55.71	13.2	SWE	28.82	HPA1	2	LoF-300	stop_gained	Unm	LoF	-	-	Unm	FUN	1	No	No	2.22359
1001	8337	Mir-0	44	12.37	ITA	28.55	HPA1	2	LoF-170	frameshift but alternative splicing resuces	Met	LoF	-	-	Unm	FUN	1	No	No	2.20359
1001	8343	Na-1	47.5	1.5	FRA	14.25	HPA1	2	LoF-170	frameshift but alternative splicing resuces	Met	LoF	-	-	Unm	FUN	1	No	No	1.92108
1001	8351	Ost-0	60.25	18.37	SWE	51.25	HPA1+HPA2+HPA3	3	-	-	Unm	FUN	-	-	Unm	FUN	1	Yes	No	4.02239
1001	8354	Per-1	58	56.3167	RUS	18.69	HPA1	2	LoF-300	stop_gained	Unm	LoF	-	-	Unm	FUN	1	No	No	2.25586
1001	8357	Pla-0	41.5	2.25	ESP	118.81	HPA1	2	-	-	Met	LoF	-	-	Unm	FUN	1	No	No	2.27179
1001	8365	Rak-2	49	16	CZE	30.25	HPA1	2	LoF-170	frameshift but alternative splicing resuces	Met	LoF	-	-	Unm	FUN	1	No	No	1.83829
1001	8366	Rd-0	50.5	8.5	GER	26.33	HPA1	2	LoF-300	stop_gained	Met	LoF	-	-	Unm	FUN	1	No	No	2.23122
1001	8369	Rev-1	55.6942	13.4504	SWE	24.09	HPA1	2	LoF-300	stop_gained	Unm	LoF	-	-	Unm	FUN	1	No	No	2.18059
1001	8376	Sanna-2	62.69	18	SWE	38.02	HPA1+HPA2+HPA3	3	-	-	Unm	FUN	-	-	Unm	FUN	1	Yes	No	2.51393
1001	8386	Sr:5	58.9	11.2	SWE	39.3	HPA1+HPA3	3	LoF-300	stop_gained	Unm	LoF	-	-	Unm	FUN	1	Yes	No	3.4488
1001	8387	St-0	59	18	SWE	26.35	HPA1+HPA2	2	LoF-170	frameshift but alternative splicing resuces	Unm	FUN	-	-	Unm	FUN	1	No	No	1.91031
1001	8419	Wil-1	54.6833	25.3167	LTU	31.26	HPA1	2	-	-	Met	LoF	-	-	Unm	FUN	1	No	No	1.98902
1001	8420	Kelsterbach-4	50.0667	8.5333	GER	16.5	HPA1+HPA3	3	LoF-300	stop_gained	Unm	LoF	-	-	Unm	FUN	1	Yes	No	3.76983
1001	8422	Fjä1-1	56.06	14.29	SWE	42.69	HPA1	2	LoF-300	stop_gained	Unm	LoF	-	-	Unm	FUN	1	No	No	2.09278
1001	8424	Kas-2	35	77	IND	81.65	HPA1	2	LoF-300	stop_gained	Met	LoF	-	-	Unm	FUN	1	No	No	2.02163
1001	8426	Ull1-1	56.06	13.97	SWE	43.54	HPA1	2	LoF-300	stop_gained	Unm	LoF	-	-	Unm	FUN	1	No	No	2.69238
1001	8427	Ull2-13	56.0648	13.9707	SWE	28.87	HPA1+HPA2	2	-	-	NA	FUN	-	-	NA	FUN	1	No	No	2.4295
1001	8464	LP3413.31	41.6862	-86.8513	USA	82.39	HPA1	2	LoF-300	stop_gained	NA	LoF	-	-	NA	FUN	1	No	No	2.51861
1001	8483	LP3413.53	41.6862	-86.8513	USA	73.51	HPA1	2	LoF-300	stop_gained	NA	LoF	-	-	NA	FUN	1	No	No	2.38046
1001	8699	328PNA062	42.0945	-86.3253	USA	60.18	HPA1	2	LoF-300	stop_gained	NA	LoF	-	-	NA	FUN	1	No	No	2.35681
1001	8723	11PNA1.14	42.0945	-86.3253	USA	58.75	HPA1	2	LoF-300	stop_gained	NA	LoF	-	-	NA	FUN	1	No	No	2.47846
1001	9027	RMX413.85	42.036	-86.511	USA	53.75	HPA1	2	LoF-300	stop_gained	NA	LoF	-	-	NA	FUN	1	No	No	2.69358
1001	9057	Vinslöv	56.1	13.9167	SWE	44.76	HPA1	2	LoF-300	stop_gained	Unm	LoF	-	-	Unm	FUN	1	No	No	2.09533
1001	9058	Västervik	57.75	16.6333	SWE	77.13	HPA1+HPA2	2	-	-	Unm	FUN	-	-	Unm	FUN	1	No	No	2.25482
1001	9067	Xan-3	38.6536	48.7992	AZE	24.09	HPA1+HPA2	2	LoF-170	frameshift but alternative splicing resuces	Unm	FUN	-	-	Unm	FUN	1	No	No	2.07508
1001	9069	Xan-5	38.6536	48.7992	AZE	64.06	HPA1+HPA2	2	-	-	Unm	FUN	-	-	Unm	FUN	1	No	No	2.38487
1001	9070	Xan-6	38.6536	48.7992	AZE	34.96	HPA1+HPA2	2	LoF-170	frameshift but alternative splicing resuces	Unm	FUN	-	-	Unm	FUN	1	No	No	2.31307
1001	9075	Lerik1-4	38.7406	48.6131	AZE	30.27	HPA1+HPA2	2	-	-	Unm	FUN	-	-	Unm	FUN	1	No	No	2.28059
1001	9078	Lerik1-7	38.7406	48.6131	AZE	59.45	HPA1+HPA2	2	-	-	Unm	FUN	-	-	Unm	FUN	1	No	No	2.23331
1001	9079	Lerik2-1	38.7833	48.5517	AZE	17.91	HPA1	2	LoF-160,LoF-170	splice donor damage, framshift	unm	LoF	-	-	unm	FUN	1	No	No	2.54396
1001	9081	Lerik2-3	38.7833	48.5517	AZE	27.74	HPA1+HPA2	2	-	-	unm	FUN	-	-	Unm	FUN	1	No	No	2.18528
1001	9084	Lerik2-6	38.7833	48.5517	AZE	29.78	HPA1+HPA2	2	-	-	Unm	FUN	-	-	Unm	FUN	1	No	No	2.31364
1001	9085	Lerik2-7	38.7833	48.5517	AZE	26.02	HPA1+HPA2	2	-	-	Unm	FUN	-	-	Unm	FUN	1	No	No	2.35716
1001	9089	Nar-3	38.9522	48.925	AZE	32.85	HPA1+HPA2	2	-	-	Unm	FUN	-	-	Unm	FUN	1	No	No	2.26841
1001	9091	Nar-5	38.9522	48.925	AZE	24.56	HPA1+HPA2	2	-	-	Unm	FUN	-	-	Unm	FUN	1	No	No	2.11009
1001	9095	Istisu-5	38.9786	48.5594	AZE	36.56	HPA1+HPA2	2	-	-	Unm	FUN	-	-	Unm	FUN	1	No	No	2.26848
1001	9099	Istisu-9	38.9786	48.5594	AZE	25.48	HPA1+HPA2	2	LoF-170	frameshift but alternative splicing resuces	Unm	FUN	-	-	Unm	FUN	1	No	No	1.66524
1001	9100	Lag1-2	41.8296	46.2831	GEO	56.63	HPA1+HPA2	2	LoF-170	frameshift but alternative splicing resuces	Unm	FUN	-	-	Unm	FUN	1	No	No	2.43408
1001	9102	Lag1-4	41.8296	46.2831	GEO	44.8	HPA1	2	LoF-300	stop_gained	Unm	LoF	-	-	Unm	FUN	1	No	No	2.39206
1001	9103	Lag1-5	41.8296	46.2831	GEO	51.45	HPA1+HPA2	2	-	-	Unm	FUN	-	-	Unm	FUN	1	No	No	2.35752
1001	9104	Lag1-6	41.8296	46.2831	GEO	50.37	HPA1+HPA2	2	LoF-170	frameshift but alternative splicing resuces	Unm	FUN	-	-	Unm	FUN	1	No	No	2.20388
1001	9105	Lag1-7	41.8296	46.2831	GEO	30.91	HPA1+HPA2	2	LoF-170	frameshift but alternative splicing resuces	Unm	FUN	-	-	Unm	FUN	1	No	No	2.06193
1001	9106	Lag1-8	41.8296	46.2831	GEO	24.24	HPA1+HPA2	2	-	-	Unm	FUN	-	-	Unm	FUN	1	No	No	2.26999
1001	9111	Lag2-4	41.8296	46.2831	GEO	105.76	HPA1+HPA2	2	LoF-170	frameshift but alternative splicing resuces	Unm	FUN	-	-	Unm	FUN	1	No	No	2.42159
1001	9113	Lag2-6	41.8296	46.2831	GEO	29.39	HPA1+HPA2	2	LoF-170	frameshift but alternative splicing resuces	Unm	FUN	-	-	Unm	FUN	1	No	No	2.3684
1001	9114	Lag2-7	41.8296	46.2831	GEO	29.86	HPA1+HPA2	2	LoF-170	frameshift but alternative splicing resuces	Unm	FUN	-	-	Unm	FUN	1	No	No	2.20625
1001	9115	Lag2-10	41.8296	46.2831	GEO	24.05	HPA1+HPA2	2	LoF-170	frameshift but alternative splicing resuces	Unm	FUN	-	-	Unm	FUN	1	No	No	2.13726
1001	9121	Bak-5	41.7942	43.4767	GEO	29.45	HPA1+HPA2	2	LoF-270	stop_gained	Unm	FUN	LoF-270	stop_gained	Unm	FUN	1	No	No	2.37387
1001	9125	Geg-14	40.1408	44.8203	ARM	47.75	HPA1	2	LoF-300	stop_gained	Unm	LoF	-	-	Unm	FUN	1	No	No	2.32754
1001	9128	Yeg-2	39.8692	45.3622	ARM	33.78	HPA1	2	LoF-300	stop_gained	Unm	LoF	-	-	Unm	FUN	1	No	No	2.18642
1001	9130	Yeg-4	39.8692	45.3622	ARM	51.38	HPA1	2	LoF-300	stop_gained	Unm	LoF	-	-	Unm	FUN	1	No	No	2.40107
1001	9131	Yeg-5	39.8692	45.3622	ARM	41.97	HPA1	2	LoF-300	stop_gained	Unm	LoF	-	-	Unm	FUN	1	No	No	2.36441
1001	9133	Yeg-7	39.8692	45.3622	ARM	39.97	HPA1	2	LoF-300	stop_gained	Unm	LoF	-	-	Unm	FUN	1	No	No	2.10689
1001	9134	Yeg-8	39.8692	45.3622	ARM	41.23	HPA1	2	LoF-300	stop_gained	Unm	LoF	-	-	Unm	FUN	1	No	No	2.39491
1001	9298	Edi-1	55.9681	-3.21833	UK	16.59	HPA1	2	LoF-300	stop_gained	Met	LoF	-	-	Unm	FUN	1	No	No	2.38491
1001	9312	Ullapool-8	57.9	-5.1525	UK	20.12	HPA1+HPA3	3	LoF-300	stop_gained	Met	LoF	-	-	Unm	FUN	1	Yes	No	3.42948
1001	9314	Gol-2	57.9672	-3.96722	UK	21.61	HPA1+HPA2	2	-	-	Unm	FUN	-	-	Unm	FUN	1	No	No	2.2856
1001	9321	Ådal 1	62.8622	18.336	SWE	55.02	HPA1+HPA2+HPA3	3	-	-	Unm	FUN	-	-	Unm	FUN	1	Yes	No	3.52741
1001	9323	Ådal 3	62.8622	18.336	SWE	46.85	HPA1	2	LoF-300	stop_gained	Unm	LoF	-	-	Unm	FUN	1	No	No	2.39043
1001	9332	Bar 1	62.8698	18.381	SWE	27.59	HPA1+HPA3	3	LoF-230	frameshift	Unm	FUN	-	-	Unm	FUN	1	Yes	No	3.39051
1001	9336	Bön 1	62.8794	18.4473	SWE	107.74	HPA1+HPA2+HPA3	3	-	-	Unm	FUN	-	-	Unm	FUN	1	Yes	No	2.21535
1001	9339	Böt 1	57.7133	15.0689	SWE	46.53	HPA1	2	LoF-300	stop_gained	Unm	LoF	-	-	Unm	FUN	1	No	No	2.2949
1001	9343	Dju-1	57.3089	18.1512	SWE	59.24	HPA1+HPA2+HPA3	3	-	-	Unm	FUN	-	-	Unm	FUN	1	Yes	No	3.31114
1001	9352	Död 2	57.2608	16.3675	SWE	60.17	HPA1+HPA2	2	-	-	Unm	FUN	-	-	Unm	FUN	1	No	No	2.43772
1001	9353	Död 3	57.2608	16.3675	SWE	59.22	HPA1+HPA2	2	-	-	Unm	FUN	-	-	Unm	FUN	1	No	No	2.24803
1001	9363	EdJ 2	62.9147	18.4045	SWE	32.28	HPA1+HPA2+HPA3	3	-	-	Unm	FUN	-	-	Unm	FUN	1	Yes	No	3.39427
1001	9369	EkS 2	57.6781	14.9986	SWE	45.84	HPA1	2	LoF-300	stop_gained	Unm	LoF	-	-	Unm	FUN	1	No	No	2.46077
1001	9370	EkS 3	57.6781	14.9986	SWE	36.22	HPA1	2	LoF-300	stop_gained	NA	LoF	-	-	NA	FUN	1	No	No	2.39498
1001	9371	FäL 1	63.016	18.3175	SWE	54.41	HPA1+HPA3	3	LoF-230	frameshift	Unm	LoF	-	-	Unm	FUN	1	Yes	No	3.43972
1001	9380	FlyA 3	55.7488	13.3742	SWE	82.31	HPA1	2	LoF-300	stop_gained	Unm	LoF	-	-	Unm	FUN	1	No	No	2.33649
1001	9381	Fri 1	55.8106	14.2091	SWE	38.12	HPA1+HPA3	3	LoF-300	stop_gained	Unm	LoF	-	-	Unm	FUN	1	Yes	No	3.88548
1001	9382	Fri 2	55.8106	14.2091	SWE	42.91	HPA1+HPA2+HPA3	3	LoF-170	frameshift but alternative splicing resuces	Unm	FUN	-	-	Unm	FUN	1	Yes	No	3.47519
1001	9383	Fri 3	55.8106	14.2091	SWE	54.38	HPA1+HPA3	3	LoF-300	stop_gained	Unm	LoF	-	-	Unm	FUN	1	Yes	No	3.35995
1001	9386	Grön 12	62.806	18.1896	SWE	53.55	HPA1+HPA2	2	-	-	Unm	FUN	-	-	Unm	FUN	1	No	No	2.31756
1001	9388	Grön 14	62.806	18.1896	SWE	51.78	HPA1+HPA2	2	-	-	Unm	FUN	-	-	Unm	FUN	1	No	No	2.24208
1001	9390	Hadd-1	57.3263	15.8979	SWE	39.75	HPA1	2	LoF-300	stop_gained	Unm	LoF	-	-	Unm	FUN	1	No	No	2.40066
1001	9391	Hadd-2	57.3263	15.8979	SWE	122.85	HPA1	2	LoF-300	stop_gained	Unm	LoF	-	-	Unm	FUN	1	No	No	2.29917
1001	9392	Hadd-3	57.3263	15.8979	SWE	64.5	HPA1	2	LoF-300	stop_gained	NA	LoF	-	-	NA	FUN	1	No	No	2.49047
1001	9394	Hag-2	56.5804	16.4063	SWE	47.9	HPA1+HPA2+HPA3	3	-	-	Unm	FUN	-	-	Unm	FUN	1	Yes	No	3.54503
1001	9395	Hal-1	57.5089	15.0105	SWE	11.43	HPA1+HPA2	2	LoF-170	frameshift but alternative splicing resuces	Unm	FUN	-	-	Unm	FUN	1	No	No	2.15868
1001	9399	Hamm-1	55.4234	13.9905	SWE	50.72	HPA1	2	LoF-300	stop_gained	Unm	LoF	-	-	Unm	FUN	1	No	No	2.42191
1001	9402	Hel-3	57.8765	14.8549	SWE	44	HPA1	2	LoF-300	stop_gained	Unm	LoF	-	-	Unm	FUN	1	No	No	2.35421
1001	9404	HolA-1 1	55.7491	13.399	SWE	138.94	HPA1	2	LoF-300	stop_gained	Met	LoF	-	-	Unm	FUN	1	No	No	2.19302
1001	9405	HolA-1 2	55.7491	13.399	SWE	42.19	HPA1	2	LoF-300	stop_gained	Unm	LoF	-	-	Unm	FUN	1	No	No	2.17386
1001	9407	HolA-2 2	55.7491	13.399	SWE	18.46	HPA1+HPA2	2	LoF-170	frameshift but alternative splicing resuces	Unm	FUN	-	-	Unm	FUN	1	No	No	2.16364
1001	9408	Kal 1	56.047	13.9519	SWE	25.66	HPA1	2	LoF-170	frameshift but alternative splicing resuces	Met	LoF	-	-	Unm	FUN	1	No	No	3.61524
1001	9409	Kia 1	56.0573	14.302	SWE	36.44	HPA1	2	LoF-300	stop_gained	Unm	LoF	-	-	Unm	FUN	1	No	No	2.33638
1001	9412	Kor 3	57.2746	16.1494	SWE	38.79	HPA1+HPA2	2	-	-	Unm	FUN	-	-	Unm	FUN	1	No	No	2.31068
1001	9413	Kor 4	57.2746	16.1494	SWE	69.93	HPA1+HPA2	2	-	-	Unm	FUN	-	-	Unm	FUN	1	No	No	2.37573
1001	9416	Kru-3	57.7215	18.3837	SWE	35.21	HPA1+HPA2+HPA3	3	LoF-170	frameshift but alternative splicing resuces	Unm	FUN	-	-	Unm	FUN	1	Yes	No	3.70414
1001	9421	Lan 1	55.9745	14.3997	SWE	40.71	HPA1	2	LoF-300	stop_gained	Unm	LoF	-	-	Unm	FUN	1	No	No	2.17277
1001	9427	Näs 2	62.8815	18.4055	SWE	52.18	HPA1+HPA2	2	-	-	Unm	FUN	-	-	Unm	FUN	1	No	No	2.28186
1001	9433	Nyl 13	62.9513	18.2763	SWE	47.96	HPA1+HPA2	2	-	-	Unm	FUN	-	-	Unm	FUN	1	No	No	2.24619
1001	9436	Puk-1	56.1633	14.6806	SWE	42.78	HPA1+HPA2	2	-	-	Unm	FUN	-	-	Unm	FUN	1	No	No	2.41906
1001	9437	Puk-2	56.1633	14.6806	SWE	49.51	HPA1	2	LoF-300	stop_gained	Unm	LoF	-	-	Unm	FUN	1	No	No	2.29715
1001	9442	Sim-1	55.5678	14.3398	SWE	89.71	HPA1+HPA3	3	LoF-300	stop_gained	NA	LoF	-	-	NA	FUN	1	Yes	No	3.69086
1001	9450	Spro 1	57.2545	18.2109	SWE	13.7	HPA1+HPA2	2	-	-	Unm	FUN	-	-	Unm	FUN	1	No	No	2.67074
1001	9451	Spro 2	57.2545	18.2109	SWE	41.76	HPA1+HPA3	3	LoF-170	frameshift but alternative splicing resuces	Met	LoF	-	-	Unm	FUN	1	Yes	No	3.47456
1001	9452	Spro 3	57.2545	18.2109	SWE	28.43	HPA1+HPA2	2	LoF-170	frameshift but alternative splicing resuces	Unm	FUN	-	-	Unm	FUN	1	No	No	2.12078
1001	9453	Stenk-2	57.8009	18.5162	SWE	136.17	HPA1	2	LoF-300	stop_gained	NA	LoF	-	-	NA	FUN	1	No	No	2.08782
1001	9454	Stenk-3	57.8009	18.5162	SWE	51.25	HPA1+HPA2	2	LoF-170	frameshift but alternative splicing resuces	Unm	FUN	-	-	Unm	FUN	1	No	No	2.3305
1001	9455	Stenk-4	57.8009	18.5162	SWE	53.84	HPA1	2	LoF-300	stop_gained	NA	LoF	-	-	NA	FUN	1	No	No	2.30654
1001	9470	Tur-4	57.6511	14.8043	SWE	56.94	HPA1	2	LoF-300	stop_gained	Unm	LoF	-	-	Unm	FUN	1	No	No	2.38031
1001	9471	Ull-A-1	56.0648	13.9707	SWE	46.13	HPA1	2	LoF-300	stop_gained	NA	LoF	-	-	NA	FUN	1	No	No	2.12968
1001	9476	VårA 1	55.5796	14.3336	SWE	28.79	HPA1	2	LoF-300	stop_gained	NA	LoF	-	-	NA	FUN	1	No	No	2.54316
1001	9481	Yst-1	55.4242	13.8484	SWE	34.1	HPA1	2	LoF-300	stop_gained	Unm	LoF	-	-	Unm	FUN	1	No	No	2.29163
1001	9503	11C1	55.8877	-3.21072	UK	33.81	HPA1	2	LoF-300	stop_gained	Met	LoF	-	-	Unm	FUN	1	No	No	2.22219
1001	9506	IP-Alo-0	40.11	-7.47	POR	41.62	HPA1+HPA2	2	-	-	Unm	FUN	-	-	Unm	FUN	1	No	No	2.14645
1001	9507	IP-Coa-0	38.45	-7.5	POR	26.44	HPA1+HPA4/5	>3	LoF-290	stop_gained	Met	LoF	LoF-290	stop_gained	Unm	FUN	1	No	Yes	6.48587
1001	9508	IP-Mos-1	40.04	-7.11	POR	30.62	HPA1+HPA2	2	LoF-170	frameshift but alternative splicing resuces	Unm	FUN	-	-	Unm	FUN	1	No	No	2.18968
1001	9509	IP-Reg-0	39.29	-7.4	POR	25.01	HPA1	2	-	-	Met	LoF	-	-	Unm	FUN	1	No	No	2.98812
1001	9510	IP-Rei-0	38.75	-7.59	POR	29.4	HPA4/5	>3	LoF-190, LoF-290	frameshift, stop_gained	Met	LoF	LoF-290	stop_gained	Met	LoF	0	No	Yes	10.4755
1001	9511	IP-Vav-0	38.53	-8.02	POR	34.81	HPA4/5	>3	LoF-170, LoF-190, LoF-290	frameshift, frameshift, stop_gained	Met	LoF	LoF-290	stop_gained	Met	LoF	0	No	Yes	8.31153
1001	9512	IP-Vid-1	38.22	-7.84	POR	35.94	HPA1	2	-	-	Met	LoF	-	-	Unm	FUN	1	No	No	2.29437
1001	9513	IP-Adc-5	38.77	-4.07	ESP	30.71	HPA1+HPA2	2	-	-	Unm	FUN	-	-	Unm	FUN	1	No	No	1.98584
1001	9514	IP-Adm-0	39.15	-4.54	ESP	32.57	HPA4/5	>3	LoF-290	stop_gained	Met	LoF	LoF-290	stop_gained	Met	LoF	0	No	Yes	8.44381
1001	9515	IP-Ala-0	39.72	-6.89	ESP	25.3	HPA1	2	-	-	Met	LoF	-	-	Unm	FUN	1	No	No	2.38293
1001	9517	IP-All-0	42.19	-7.8	ESP	20.91	HPA1	2	LoF-300	stop_gained	Unm	LoF	-	-	Unm	FUN	1	No	No	2.00626
1001	9518	IP-Alm-0	39.88	-0.36	ESP	29.66	HPA1+HPA2	2	-	-	Unm	FUN	-	-	Unm	FUN	1	No	No	2.08952
1001	9519	IP-Ang-0	41.94	2.64	ESP	27.98	HPA1+HPA2	2	LoF-170	frameshift but alternative splicing resuces	Unm	FUN	-	-	Unm	FUN	1	No	No	2.0344
1001	9520	IP-Ara-4	41.7	-3.68	ESP	34.24	HPA4/5	>3	LoF-290	stop_gained	Met	LoF	LoF-290	stop_gained	Met	LoF	0	No	Yes	9.71219
1001	9521	IP-Bar-1	41.43	2.13	ESP	29.76	HPA1+HPA2	2	-	-	Unm	FUN	-	-	Unm	FUN	1	No	No	2.02872
1001	9522	IP-Bea-0	36.52	-5.27	ESP	28.05	HPA4/5	>3	LoF-290	stop_gained	Met	LoF	LoF-290	stop_gained	Met	LoF	0	No	Yes	10.259
1001	9523	IP-Ben-0	38.37	-2.66	ESP	32.24	HPA1	2	-	-	Met	LoF	-	-	Unm	FUN	1	No	No	2.27513
1001	9524	IP-Ber-0	42.52	-0.56	ESP	29.34	HPA1	2	-	-	Met	LoF	-	-	Unm	FUN	1	No	No	2.64149
1001	9525	IP-Bis-0	42.49	0.54	ESP	24.42	HPA1+HPA2	2	LoF-130	stop_gained	Unm	FUN	LoF-130	stop_gained	Unm	FUN	1	No	No	2.21495
1001	9526	IP-Cab-3	41.54	2.39	ESP	31.91	HPA1+HPA2	2	-	-	Unm	FUN	-	-	Unm	FUN	1	No	No	2.0961
1001	9527	IP-Cad-0	40.37	-5.74	ESP	32.07	HPA1	2	LoF-300	stop_gained	Unm	LoF	-	-	Unm	FUN	1	No	No	2.36215
1001	9528	IP-Cal-0	40.94	-1.37	ESP	19.79	HPA1+HPA2	2	-	-	NA	FUN	-	-	NA	FUN	1	No	No	2.26207
1001	9529	IP-Cap-1	36.97	-3.36	ESP	31.51	HPA1	2	-	-	Met	LoF	-	-	Unm	FUN	1	No	No	2.26655
1001	9530	IP-Car-1	38.25	-4.32	ESP	25.52	HPA1	2	-	-	Met	LoF	-	-	Unm	FUN	1	No	No	2.47862
1001	9531	IP-Cdc-3	41.21	-4.54	ESP	22.79	HPA1+HPA4/5	>3	LoF-170, LoF-290	frameshift, stop_gained	Met	LoF	LoF-290	stop_gained	Unm	FUN	1	No	Yes	9.44069
1001	9532	IP-Cdo-0	42.23	-4.64	ESP	32.5	HPA4/5	>3	LoF-290, LoF-300	stop_gained, stop_gained	Met	LoF	LoF-290	stop_gained	Met	LoF	0	No	Yes	10.2336
1001	9533	IP-Cem-0	41.15	-4.32	ESP	29.49	HPA1+HPA2	2	-	-	Unm	FUN	-	-	Unm	FUN	1	No	No	2.74653
1001	9534	IP-Cmo-3	40.05	-4.65	ESP	37.74	HPA1+HPA2	2	-	-	Unm	FUN	-	-	Unm	FUN	1	No	No	2.2857
1001	9535	IP-Coc-1	42.31	3.19	ESP	30.85	HPA1+HPA2	2	LoF-170	frameshift but alternative splicing resuces	Unm	FUN	-	-	Unm	FUN	1	No	No	2.36661
1001	9536	IP-Cor-0	40.83	-2	ESP	31.23	HPA1+HPA2	2	LoF-170	frameshift but alternative splicing resuces	NA	FUN	-	-	NA	FUN	1	No	No	2.0838
1001	9537	IP-Cum-1	38.07	-6.66	ESP	29.03	HPA1	2	LoF-260	splice acceptor damage	Met	LoF	-	-	Unm	FUN	1	No	No	2.34614
1001	9539	IP-Deh-1	40.29	-6.67	ESP	24.63	HPA1+HPA2	2	-	-	NA	FUN	-	-	NA	FUN	1	No	No	2.06215
1001	9540	IP-Elb-0	41.81	2.34	ESP	28.48	HPA1+HPA2	2	LoF-170	frameshift but alternative splicing resuces	Unm	FUN	-	-	Unm	FUN	1	No	No	2.11989
1001	9541	IP-Fue-2	38.26	-5.42	ESP	29.69	HPA4/5	>3	LoF-290	stop_gained	Met	LoF	LoF-290	stop_gained	Met	LoF	0	No	Yes	10.3632
1001	9542	IP-Fun-0	40.79	-4.05	ESP	31.41	HPA1+HPA2	2	-	-	Unm	FUN	-	-	Unm	FUN	1	No	No	2.12847
1001	9543	IP-Gra-0	36.77	-5.39	ESP	27.68	HPA1+HPA2	2	-	-	Unm	FUN	-	-	Unm	FUN	1	No	No	1.09869
1001	9544	IP-Gua-1	39.4	-5.33	ESP	31.24	HPA1	2	-	-	Met	LoF	-	-	Unm	FUN	1	No	No	1.98865
1001	9545	IP-Her-12	39.4	-5.78	ESP	26	HPA1+HPA2	2	-	-	Unm	FUN	-	-	Unm	FUN	1	No	No	3.25413
1001	9546	IP-Hom-4	40.82	-1.68	ESP	29.31	HPA1+HPA2	2	LoF-170	frameshift but alternative splicing resuces	Unm	FUN	-	-	Unm	FUN	1	No	No	1.86528
1001	9547	IP-Hor-0	41.67	2.62	ESP	26.76	HPA1	2	LoF-300	stop_gained	Unm	LoF	-	-	Unm	FUN	1	No	No	2.00723
1001	9548	IP-Hoy-0	40.4	-5	ESP	41.39	HPA1	2	LoF-300	stop_gained	Met	LoF	-	-	Unm	FUN	1	No	No	2.09099
1001	9549	IP-Hum-2	42.23	-3.69	ESP	37.64	HPA1+HPA2	2	-	-	Unm	FUN	-	-	Unm	FUN	1	No	No	2.02351
1001	9550	IP-Iso-4	43.05	-5.37	ESP	36.33	HPA1+HPA2	2	LoF-170	frameshift but alternative splicing resuces	Unm	FUN	-	-	Unm	FUN	1	No	No	2.11705
1001	9551	IP-Jim-1	42.28	-5.92	ESP	29.12	HPA1	2	LoF-300	stop_gained	Met	LoF	-	-	Unm	FUN	1	No	No	2.18659
1001	9552	IP-Lab-7	40.87	-4.5	ESP	28.87	HPA4/5	>3	LoF-290, LoF-300	stop_gained, stop_gained	Met	LoF	LoF-290	stop_gained	Met	LoF	0	No	Yes	9.53374
1001	9553	IP-Ldd-0	41.58	-4.71	ESP	25.38	HPA4/5	>3	LoF-290	stop_gained	Met	LoF	LoF-290	stop_gained	Met	LoF	0	No	Yes	10.0414
1001	9554	IP-Lso-0	38.86	-3.16	ESP	34.51	HPA1+HPA2	2	-	-	Unm	FUN	-	-	Unm	FUN	1	No	No	2.12294
1001	9555	IP-Mar-1	39.58	-3.93	ESP	34.59	HPA1+HPA2	2	-	-	NA	FUN	-	-	NA	FUN	1	No	No	2.42351
1001	9556	IP-Men-2	39.66	-4.34	ESP	31.77	HPA1+HPA2	2	-	-	Unm	FUN	-	-	Unm	FUN	1	No	No	3.41174
1001	9557	IP-Moa-0	42.46	0.7	ESP	28.35	HPA1+HPA2	2	-	-	Unm	FUN	-	-	Unm	FUN	1	No	No	2.2072
1001	9558	IP-Moc-11	41.57	-5.64	ESP	31.64	HPA4/5	>3	LoF-190, LoF-200,LoF-290, LoF300	stop_gained,stop_gained, stop_gained	Met	LoF	LoF-200, LoF-290	stop_gained, stop_gained	Met	LoF	0	No	Yes	9.31078
1001	9559	IP-Mon-5	38.06	-4.38	ESP	27.2	HPA1	2	-	-	Met	LoF	-	-	Unm	FUN	1	No	No	2.3369
1001	9560	IP-Mot-0	38.19	-6.24	ESP	27.3	HPA4/5	>3	LoF-290	stop_gained	Met	LoF	-	-	Met	LoF	0	No	Yes	9.39956
1001	9561	IP-Mun-0	40.71	-5.04	ESP	29.01	HPA1	2	LoF-300	stop_gained	Unm	LoF	-	-	Unm	FUN	1	No	No	2.47405
1001	9562	IP-Mur-0	41.67	2	ESP	23.38	HPA1	2	LoF-100,LoF-210	frameshift, frameshift	Met	LoF	-	-	Unm	FUN	1	No	No	2.08433
1001	9564	IP-Nog-17	40.45	-1.6	ESP	26.05	HPA1+HPA2	2	LoF-170	frameshift but alternative splicing resuces	Unm	FUN	-	-	Unm	FUN	1	No	No	2.0466
1001	9565	IP-Orb-10	42.97	-1.23	ESP	26.48	HPA1+HPA2	2	-	-	Unm	FUN	-	-	Unm	FUN	1	No	No	2.09169
1001	9567	IP-Pal-0	42.34	1.3	ESP	28.08	HPA1+HPA2	2	-	-	Unm	FUN	-	-	Unm	FUN	1	No	No	1.55477
1001	9568	IP-Pan-0	42.76	-0.23	ESP	27.09	HPA1+HPA2	2	-	-	Unm	FUN	-	-	Unm	FUN	1	No	No	2.18204
1001	9569	IP-Pds-1	42.87	-6.45	ESP	31.13	HPA1	2	LoF-300	stop_gained	Unm	LoF	-	-	Unm	FUN	1	No	No	2.15523
1001	9571	IP-Pro-0	43.28	-6.01	ESP	33.73	HPA1+HPA2	2	-	-	NA	FUN	-	-	NA	FUN	1	No	No	2.00831
1001	9573	IP-Rds-0	41.86	2.99	ESP	33.39	HPA1	2	-	-	Met	LoF	-	-	Unm	FUN	1	No	No	2.23944
1001	9574	IP-Rel-0	38.6	-2.7	ESP	29.65	HPA1+HPA2	2	-	-	Unm	FUN	-	-	Unm	FUN	1	No	No	2.05121
1001	9576	IP-Rev-0	40.86	-4.11	ESP	29.37	HPA1	2	LoF-300	stop_gained	Met	LoF	-	-	Unm	FUN	1	No	No	2.27616
1001	9577	IP-Ria-0	42.34	2.17	ESP	31.58	HPA1+HPA2	2	-	-	Unm	FUN	-	-	Unm	FUN	1	No	No	1.90092
1001	9578	IP-Sac-0	42.13	-6.7	ESP	27.51	HPA1	2	LoF-300	stop_gained	Unm	LoF	-	-	Unm	FUN	1	No	No	1.98214
1001	9579	IP-San-10	38.33	-3.51	ESP	26.9	HPA1	2	-	-	Met	LoF	-	-	Unm	FUN	1	No	No	2.21539
1001	9581	IP-Sdv-3	42.84	-5.12	ESP	31.41	HPA1	2	LoF-170	frameshift but alternative splicing resuces	Met	LoF	-	-	Unm	FUN	1	No	No	2.00491
1001	9582	IP-Ses-0	41.48	-1.63	ESP	33.07	HPA1	2	LoF-300	stop_gained	Unm	LoF	-	-	Unm	FUN	1	No	No	2.08298
1001	9583	IP-Sne-0	37.09	-3.38	ESP	34.26	HPA4/5	>3	LoF-170, LoF-290	frameshift, stop_gained	Met	LoF	-	-	Met	LoF	0	No	Yes	7.75713
1001	9584	IP-Stp-0	41.19	-3.58	ESP	28.32	HPA1	2	LoF-300	stop_gained	Unm	LoF	-	-	Unm	FUN	1	No	No	2.31028
1001	9585	IP-Svi-0	43.4	-7.39	ESP	36.37	HPA1+HPA2	2	-	-	Unm	FUN	-	-	Unm	FUN	1	No	No	1.82954
1001	9586	IP-Tam-0	41.03	-3.27	ESP	28.87	HPA1	2	LoF-300	stop_gained	Met	LoF	-	-	Unm	FUN	1	No	No	2.4438
1001	9587	IP-Tdc-0	41.5	-1.88	ESP	28.58	HPA1	2	LoF-300	stop_gained	Met	LoF	-	-	Unm	FUN	1	No	No	2.29446
1001	9588	IP-Tol-7	42.11	0.6	ESP	29.18	HPA1+HPA2	2	-	-	Unm	FUN	-	-	Unm	FUN	1	No	No	2.11357
1001	9589	IP-Tor-1	41.6	-2.83	ESP	27.74	HPA1	2	LoF-170	frameshift but alternative splicing resuces	Met	LoF	-	-	Unm	FUN	1	No	No	2.2676
1001	9590	IP-Trs-0	43.37	-5.49	ESP	32.34	HPA1+HPA2	2	-	-	Unm	FUN	-	-	Unm	FUN	1	No	No	2.22438
1001	9591	IP-Vad-0	42.86	-3.59	ESP	30.24	HPA1	2	LoF-300	stop_gained	Met	LoF	-	-	Unm	FUN	1	No	No	2.13375
1001	9592	IP-Vae-2	42.1	-5.44	ESP	39.1	HPA4/5	>3	LoF-170,LoF-190, LoF-290	frameshift, frameshift, stop_gained	Met	LoF	LoF-290	stop_gained	Met	LoF	0	No	Yes	9.39402
1001	9593	IP-Vaz-0	42.26	-2.99	ESP	45.84	HPA1+HPA2	2	-	-	Unm	FUN	-	-	Unm	FUN	1	No	No	2.23397
1001	9594	IP-Vdm-0	42.04	1.01	ESP	32.27	HPA1+HPA2	2	-	-	Unm	FUN	-	-	Unm	FUN	1	No	No	1.75755
1001	9595	IP-Vdt-0	40.89	-5.5	ESP	27.39	HPA4/5	>3	LoF-300	stop_gained	Met	LoF	-	-	Met	LoF	0	No	Yes	8.38375
1001	9596	IP-Ver-5	41.95	-7.45	ESP	22.45	HPA1	2	LoF-300	stop_gained	Unm	LoF	-	-	Unm	FUN	1	No	No	2.30465
1001	9597	IP-Vig-1	42.31	-2.53	ESP	32.17	HPA1	2	-	-	Met	LoF	-	-	Unm	FUN	1	No	No	2.00255
1001	9598	IP-Vim-0	41.88	-6.51	ESP	25.44	HPA1+HPA2	2	-	-	Unm	FUN	-	-	Unm	FUN	1	No	No	1.96366
1001	9599	IP-Vin-0	42.8	-5.77	ESP	31.68	HPA1+HPA2	2	LoF-170	frameshift but alternative splicing resuces	Unm	FUN	-	-	Unm	FUN	1	No	No	2.12526
1001	9600	IP-Vis-0	39.85	-6.04	ESP	38.15	HPA1+HPA2	2	-	-	Unm	FUN	-	-	Unm	FUN	1	No	No	1.9811
1001	9601	IP-Voz-0	41.85	-1.88	ESP	33.36	HPA1	2	-	-	Met	LoF	-	-	Unm	FUN	1	No	No	2.26552
1001	9602	IP-Vpa-1	40.5	-3.96	ESP	40.59	HPA1	2	LoF-170, LoF-300	frameshift, stop_gained	NA	LoF	-	-	NA	FUN	1	No	No	2.32867
1001	9606	Aitba-1	31.48	-7.45	MAR	13.28	HPA2	1	-	-	Unm	FUN	deletion 6.4kb	gene deletion	Unm	LoF	1	No	No	1.09156
1001	9607	Panik-1	53.05	52.15	RUS	14.72	HPA1+HPA3	3	LoF-300	stop_gained	Unm	LoF	-	-	Unm	FUN	1	Yes	No	2.91538
1001	9608	Karag-2	51.37	59.44	RUS	17.03	HPA1	2	LoF-300	stop_gained	Unm	LoF	-	-	Unm	FUN	1	No	No	2.15607
1001	9609	Adam-1	51.41	59.98	RUS	19.97	HPA1	2	LoF-300	stop_gained	Unm	LoF	-	-	Unm	FUN	1	No	No	2.09007
1001	9610	Lesno-4	53.04	51.96	RUS	21.34	HPA1	2	LoF-300	stop_gained	Unm	LoF	-	-	Unm	FUN	1	No	No	2.26247
1001	9611	Lesno-1	53.04	51.9	RUS	24.98	HPA1	2	LoF-300	stop_gained	Unm	LoF	-	-	Unm	FUN	1	No	No	2.24631
1001	9612	Lesno-2	53.04	51.94	RUS	20.07	HPA1	2	LoF-300	stop_gained	Unm	LoF	-	-	Unm	FUN	1	No	No	1.97393
1001	9613	Balan-1	55.36	61.41	RUS	17.43	HPA1	2	LoF-300	stop_gained	Unm	LoF	-	-	Unm	FUN	1	No	No	2.32353
1001	9615	Parti-1	52.99	52.16	RUS	23.16	HPA1+HPA3	3	LoF-300	stop_gained	Unm	LoF	-	-	Unm	FUN	1	Yes	No	2.92467
1001	9616	Krazo-1	53.06	51.96	RUS	25.27	HPA1	2	LoF-300	stop_gained	Unm	LoF	-	-	Unm	FUN	1	No	No	2.28625
1001	9617	Karag-1	51.37	59.44	RUS	15.32	HPA1	2	LoF-300	stop_gained	Unm	LoF	-	-	Unm	FUN	1	No	No	2.44021
1001	9619	Basta-1	51.84	79.48	RUS	18.98	HPA1	2	LoF-300	stop_gained	Unm	LoF	-	-	Unm	FUN	1	No	No	2.05097
1001	9620	Basta-2	51.82	79.48	RUS	19.28	HPA1	2	LoF-300	stop_gained	Unm	LoF	-	-	Unm	FUN	1	No	No	2.21044
1001	9621	Basta-3	51.84	79.46	RUS	26.49	HPA1	2	LoF-300	stop_gained	Unm	LoF	-	-	Unm	FUN	1	No	No	2.1545
1001	9622	Bijisk-4	52.52	85.27	RUS	18	HPA1	2	LoF-300	stop_gained	Unm	LoF	-	-	Unm	FUN	1	No	No	2.4165
1001	9624	Chaba-2	53.6	79.37	RUS	20.06	HPA1	2	LoF-300	stop_gained	Unm	LoF	-	-	Unm	FUN	1	No	No	2.14714
1001	9625	Kolyv-2	51.31	82.59	RUS	23.05	HPA1	2	LoF-300	stop_gained	Unm	LoF	-	-	Unm	FUN	1	No	No	2.37471
1001	9626	Kolyv-3	51.36	82.59	RUS	22.27	HPA1	2	LoF-300	stop_gained	Unm	LoF	-	-	Unm	FUN	1	No	No	2.20414
1001	9627	Kolyv-5	51.32	82.55	RUS	13.74	HPA1	2	LoF-300	stop_gained	Unm	FUN	-	-	Unm	FUN	1	No	No	2.18909
1001	9628	Kolyv-6	51.33	82.54	RUS	15.8	HPA1	2	LoF-300	stop_gained	Unm	LoF	-	-	Unm	FUN	1	No	No	2.5056
1001	9629	K-oze-1	51.35	82.18	RUS	20.18	HPA1	2	LoF-300	stop_gained	Unm	LoF	-	-	Unm	FUN	1	No	No	2.26482
1001	9630	K-oze-3	51.34	82.16	RUS	20.08	HPA1	2	LoF-300	stop_gained	Unm	LoF	-	-	Unm	FUN	1	No	No	2.03743
1001	9631	Lebja-1	51.65	80.79	RUS	29.07	HPA1	2	LoF-300	stop_gained	Unm	LoF	-	-	Unm	FUN	1	No	No	1.96413
1001	9632	Lebja-2	51.67	80.82	RUS	16.31	HPA1	2	LoF-300	stop_gained	Unm	LoF	-	-	Unm	FUN	1	No	No	2.30093
1001	9633	Lebja-4	51.63	80.83	RUS	15.47	HPA1+HPA2	2	LoF-300	stop_gained	Unm	FUN	-	-	Unm	FUN	1	No	No	2.00646
1001	9634	Masl-1	54.13	81.31	RUS	20.93	HPA1	2	LoF-300	stop_gained	Unm	LoF	-	-	Unm	FUN	1	No	No	2.02862
1001	9635	Nosov-1	51.87	80.6	RUS	22.11	HPA1	2	LoF-300	stop_gained	Unm	LoF	-	-	Unm	FUN	1	No	No	2.01458
1001	9636	Noveg-1	51.75	80.82	RUS	32.44	HPA1	2	LoF-300	stop_gained	Unm	LoF	-	-	Unm	FUN	1	No	No	2.07643
1001	9637	Noveg-2	51.77	80.85	RUS	18.66	HPA1	2	LoF-300	stop_gained	Unm	LoF	-	-	Unm	FUN	1	No	No	2.25758
1001	9638	Noveg-3	51.73	80.86	RUS	17.04	HPA1	2	LoF-300	stop_gained	Unm	LoF	-	-	Unm	FUN	1	No	No	1.85163
1001	9639	Panke-1	53.82	80.31	RUS	22.53	HPA1	2	LoF-300	stop_gained	Unm	LoF	-	-	Unm	FUN	1	No	No	2.31243
1001	9640	Rakit-1	51.87	80.06	RUS	20.73	HPA1	2	LoF-300	stop_gained	Unm	LoF	-	-	Unm	FUN	1	No	No	2.28241
1001	9641	Rakit-2	51.9	80.06	RUS	29.04	HPA1	2	LoF-300	stop_gained	Unm	LoF	-	-	Unm	FUN	1	No	No	2.36084
1001	9642	Rakit-3	51.84	80.06	RUS	16.08	HPA1	2	LoF-300	stop_gained	Unm	LoF	-	-	Unm	FUN	1	No	No	2.16457
1001	9643	Sever-1	52.1	79.31	RUS	19.53	HPA1	2	LoF-300	stop_gained	Unm	LoF	-	-	Unm	FUN	1	No	No	1.9678
1001	9644	Zupan-1	45.07	18.72	CRO	22.23	HPA1+HPA3	3	LoF-300	stop_gained	Unm	LoF	-	-	Unm	FUN	1	Yes	No	2.92716
1001	9645	Gradi-1	45.17	18.7	CRO	17.75	HPA1	2	LoF-300	stop_gained	Met	LoF	-	-	Unm	FUN	1	No	No	2.04808
1001	9646	Aiell-1	39.1269	16.1702	ITA	21.29	HPA3	3	-	-	Met	LoF	-	-	Met	LoF	0	Yes	No	3.53243
1001	9647	Basen-1	40.37	16.77	ITA	22.36	HPA1	2	-	-	Met	LoF	-	-	Unm	FUN	1	No	No	2.34309
1001	9648	Bisig-1	39.48	16.28	ITA	10.3	HPA1+HPA2	2	-	-	Unm	FUN	-	-	Unm	FUN	1	No	No	2.5308
1001	9649	Bivio-1	39.13	16.17	ITA	21.37	HPA4/5	>3	LoF-170	frameshift but alternative splicing resuces	Met	LoF	-	-	Met	LoF	0	No	Yes	5.89853
1001	9651	Filet-1	40.68	14.87	ITA	17.24	HPA4/5	>3	LoF-170, LoF-290	frameshift, stop_gained	Met	LoF	LoF-290	stop_gained	Met	LoF	0	No	Yes	5.80775
1001	9653	Giffo-1	38.44	16.13	ITA	19.52	HPA3	3	-	-	Met	LoF	-	-	Met	LoF	0	Yes	No	3.49682
1001	9655	Marce-1	38.92	16.47	ITA	14.83	HPA4/5	>3	LoF-110	stop_gained	Met	LoF	-	-	Met	LoF	0	No	Yes	6.5929
1001	9656	Marti-1	40.64	17.31	ITA	26.18	HPA1+HPA2	2	-	-	Unm	FUN	-	-	Unm	FUN	1	No	No	2.14378
1001	9657	Melic-1	38.45	16.04	ITA	17.19	HPA1+HPA4/5	>3	-	-	Met	LoF	-	-	Unm	FUN	1	No	Yes	9.15324
1001	9658	Nicas-1	38.97	16.34	ITA	15.48	HPA4/5	>3	LoF-110, LoF-290	stop_gained, stop_gained	Met	LoF	LoF-290	stop_gained	Met	LoF	0	No	Yes	5.90809
1001	9659	Pigna-1	41.18	14.18	ITA	23.25	HPA4/5	>3	LoF-290, LoF-300	stop_gained, stop_gained	Met	LoF	LoF-290	stop_gained	Met	LoF	0	No	Yes	5.80871
1001	9660	Sarno-1	40.84	14.57	ITA	20.35	HPA3	3	-	-	Met	LoF	-	-	Met	LoF	0	Yes	No	3.19348
1001	9661	Cimin-1	39.58	16.21	ITA	23.71	HPA4/5	>3	-	-	Met	LoF	-	-	Met	LoF	0	No	Yes	6.03736
1001	9663	Teano-1	41.33	14.09	ITA	22.06	HPA1	2	-	-	Met	LoF	-	-	Unm	FUN	1	No	No	2.06238
1001	9664	Mitterberg-1-179	46.366	11.2832	ITA	25.12	HPA1+HPA3	3	LoF-300	stop_gained	NA	LoF	-	-	NA	FUN	1	Yes	No	2.99425
1001	9665	Mitterberg-1-180	46.366	11.2832	ITA	18.95	HPA3	3	-	-	Met	LoF	-	-	Met	LoF	0	Yes	No	3.36658
1001	9666	Mitterberg-1-182	46.366	11.2832	ITA	19.28	HPA1+HPA3	3	LoF-300	stop_gained	NA	LoF	-	-	NA	FUN	1	Yes	No	3.00826
1001	9667	Mitterberg-1-183	46.366	11.2832	ITA	17.36	HPA1+HPA2+HPA3	3	-	-	NA	FUN	-	-	NA	FUN	1	Yes	No	3.33316
1001	9668	Mitterberg-2-184	46.3668	11.2837	ITA	17.7	HPA3	3	LoF-300	stop_gained	Met	LoF	-	-	Met	LoF	0	Yes	No	3.09188
1001	9669	Mitterberg-2-185	46.3668	11.2837	ITA	20.49	HPA1+HPA3	3	LoF-300	stop_gained	NA	LoF	-	-	NA	FUN	1	Yes	No	3.05359
1001	9670	Mitterberg-2-186	46.3668	11.2837	ITA	23.53	HPA1+HPA2+HPA3	3	-	-	NA	FUN	-	-	NA	FUN	1	Yes	No	3.89042
1001	9671	Mitterberg-3-187	46.3668	11.2837	ITA	21.47	HPA3	3	-	-	Met	LoF	-	-	Met	LoF	0	Yes	No	2.8499
1001	9672	Mitterberg-3-188	46.3668	11.2837	ITA	25.38	HPA1+HPA2+HPA3	3	-	-	NA	FUN	-	-	NA	FUN	1	Yes	No	3.31142
1001	9673	Mitterberg-3-189	46.3668	11.2837	ITA	62.68	HPA1+HPA2+HPA3	3	-	-	NA	FUN	-	-	NA	FUN	1	Yes	No	3.4878
1001	9676	Mitterberg-4-192	46.3718	11.2866	ITA	21.62	HPA1	2	LoF-300	stop_gained	Met	LoF	-	-	Unm	FUN	1	No	No	3.20303
1001	9677	Mitterberg-4-193	46.3718	11.2866	ITA	28.06	HPA1+HPA3	3	LoF-300	stop_gained	NA	LoF	-	-	NA	FUN	1	Yes	No	3.13851
1001	9678	Mitterberg-4-194	46.3718	11.2866	ITA	25.88	HPA1+HPA3	3	-	-	Met	LoF	-	-	Unm	FUN	1	Yes	No	3.66798
1001	9679	Castelfed-1-195	46.3378	11.2928	ITA	23.37	HPA3	3	LoF-300	stop_gained	Met	LoF	-	-	Met	LoF	0	Yes	No	3.63258
1001	9680	Castelfed-1-196	46.3378	11.2928	ITA	17.41	HPA1+HPA3	3	LoF-300	stop_gained	NA	LoF	-	-	NA	FUN	1	Yes	No	3.04908
1001	9681	Castelfed-1-197	46.3378	11.2928	ITA	16.14	HPA1+HPA3	3	LoF-300	stop_gained	NA	LoF	-	-	NA	FUN	1	Yes	No	3.37477
1001	9682	Castelfed-1-198	46.3378	11.2928	ITA	24.26	HPA1+HPA3	3	LoF-300	stop_gained	NA	LoF	-	-	NA	FUN	1	Yes	No	3.12881
1001	9683	Castelfed-1-199	46.3378	11.2928	ITA	26.18	HPA1+HPA3	3	LoF-300	stop_gained	NA	LoF	-	-	NA	FUN	1	Yes	No	3.79477
1001	9684	Castelfed-2-200	46.3378	11.2928	ITA	28.37	HPA1+HPA3	3	LoF-300	stop_gained	Met	LoF	-	-	Unm	FUN	1	Yes	No	3.47798
1001	9685	Castelfed-2-201	46.3378	11.2928	ITA	26.35	HPA1+HPA3	3	LoF-300	stop_gained	NA	LoF	-	-	NA	FUN	1	Yes	No	3.42111
1001	9686	Castelfed-2-202	46.3378	11.2928	ITA	35.29	HPA1+HPA3	3	LoF-300	stop_gained	NA	LoF	-	-	NA	FUN	1	Yes	No	3.74735
1001	9687	Castelfed-2-203	46.3378	11.2928	ITA	19.91	HPA1+HPA3	3	LoF-300	stop_gained	NA	LoF	-	-	NA	FUN	1	Yes	No	3.6635
1001	9689	Castelfed-3-205	46.3378	11.2928	ITA	33.72	HPA3	3	LoF-300	stop_gained	Met	LoF	-	-	Met	LoF	0	Yes	No	3.52665
1001	9690	Castelfed-3-206	46.3378	11.2928	ITA	22.66	HPA3	3	LoF-300	stop_gained	Met	LoF	-	-	Met	LoF	0	Yes	No	3.19999
1001	9691	Castelfed-3-207	46.3378	11.2928	ITA	16.62	HPA1	2	LoF-300	stop_gained	NA	LoF	-	-	NA	FUN	1	No	No	1.73058
1001	9692	Castelfed-3-208	46.3378	11.2928	ITA	27.15	HPA1+HPA3	3	LoF-300	stop_gained	NA	LoF	-	-	NA	FUN	1	Yes	No	3.83451
1001	9693	Castelfed-3-209	46.3378	11.2928	ITA	21.16	HPA3	3	LoF-300	stop_gained	Met	LoF	-	-	Met	LoF	0	Yes	No	4.2263
1001	9694	Castelfed-4-210	46.3378	11.2928	ITA	30.66	HPA1	2	LoF-300	stop_gained	Met	LoF	-	-	Unm	FUN	1	No	No	2.42444
1001	9695	Castelfed-4-211	46.3378	11.2928	ITA	17.55	HPA1	2	LoF-300	stop_gained	NA	LoF	-	-	NA	FUN	1	No	No	2.1183
1001	9696	Castelfed-4-214	46.3378	11.2928	ITA	19.78	HPA1	2	LoF-300	stop_gained	Unm	LoF	-	-	Unm	FUN	1	No	No	2.18342
1001	9697	Dolen-1	41.62	23.94	BUL	36.21	HPA1	2	LoF-300	stop_gained	Unm	LoF	-	-	Unm	FUN	1	No	No	1.88926
1001	9698	Goced-1	41.57	23.85	BUL	24.04	HPA1	2	LoF-300	stop_gained	Unm	LoF	-	-	Unm	FUN	1	No	No	2.18688
1001	9699	Kolar-1	41.37	23.14	BUL	18.93	HPA1+HPA2	2	LoF-170	frameshift but alternative splicing resuces	Unm	FUN	-	-	Unm	FUN	1	No	No	2.07688
1001	9700	Dolna-1-10	42.32	23.1	BUL	28.74	HPA1	2	LoF-300	stop_gained	Unm	LoF	-	-	Unm	FUN	1	No	No	1.99859
1001	9701	Ivano-1	43.7	25.91	BUL	33.65	HPA1	2	LoF-300	stop_gained	Unm	LoF	-	-	Unm	FUN	1	No	No	2.38776
1001	9703	Melni-1	41.53	23.39	BUL	35.37	HPA1+HPA2	2	LoF-170	frameshift but alternative splicing resuces	Unm	FUN	-	-	Unm	FUN	1	No	No	2.32517
1001	9704	Melni-2	41.53	23.39	BUL	13.08	HPA1	2	LoF-120	frameshift	Unm	FUN	-	-	Unm	FUN	1	No	No	2.6633
1001	9705	Choto-1	41.5	23.33	BUL	35.12	HPA1+HPA2	2	-	-	Unm	FUN	-	-	Unm	FUN	1	No	No	2.28319
1001	9706	Dospa-1	41.64	24.18	BUL	17.19	HPA1	2	LoF-300	stop_gained	Unm	LoF	-	-	Unm	FUN	1	No	No	2.17516
1001	9707	Podvi-1	41.57	24.84	BUL	28.76	HPA1+HPA2	2	-	-	Unm	FUN	-	-	Unm	FUN	1	No	No	2.08901
1001	9708	Kardz-1	41.62	25.35	BUL	36.42	HPA1+HPA2	2	LoF-170	frameshift but alternative splicing resuces	Unm	FUN	-	-	Unm	FUN	1	No	No	2.42519
1001	9709	Zerev-1-34	41.85	23.13	BUL	30.02	HPA1	2	LoF-300	stop_gained	Unm	LoF	-	-	Unm	FUN	1	No	No	2.48739
1001	9710	Zerev-1-35	41.85	23.13	BUL	21.09	HPA1	2	LoF-300	stop_gained	Unm	LoF	-	-	Unm	FUN	1	No	No	2.27096
1001	9711	Dolna-1-39	42.32	23.1	BUL	27.73	HPA1	2	LoF-300	stop_gained	NA	LoF	-	-	NA	FUN	1	No	No	2.21497
1001	9712	Dolna-1-40	42.32	23.1	BUL	20.63	HPA1	2	LoF-300	stop_gained	NA	LoF	-	-	NA	FUN	1	No	No	2.37777
1001	9713	Stara-1	42.49	25.61	BUL	19.96	HPA2	2	LoF-170	frameshift but alternative splicing resuces	unm	FUN	-	-	Met	LoF	1	No	No	2.24587
1001	9714	Grivo-1	41.84	25.75	BUL	25.45	HPA1+HPA2	2	-	-	Unm	FUN	-	-	Unm	FUN	1	No	No	2.40067
1001	9716	Leska-1-44	41.54	24.98	BUL	18.26	HPA1+HPA2	2	-	-	Unm	FUN	-	-	Unm	FUN	1	No	No	2.19309
1001	9717	Kardz-2	41.66	25.47	BUL	31.76	HPA1	2	LoF-300	stop_gained	Unm	LoF	-	-	Unm	FUN	1	No	No	2.25935
1001	9718	Smolj-1	41.55	24.75	BUL	19.07	HPA1+HPA2	2	-	-	Unm	FUN	-	-	Unm	FUN	1	No	No	2.22684
1001	9719	Koren-1	41.83	25.69	BUL	16.29	HPA1+HPA2	2	-	-	Unm	FUN	-	-	Unm	FUN	1	No	No	1.99674
1001	9720	Malak-1	41.77	25.68	BUL	35.18	HPA1+HPA2	2	-	-	Unm	FUN	-	-	Unm	FUN	1	No	No	1.92048
1001	9721	Schip-1	42.72	25.33	BUL	16.66	HPA1	2	LoF-300	stop_gained	Met	LoF	-	-	Unm	FUN	1	No	No	2.26973
1001	9722	Groch-1	41.71	24.41	BUL	29.36	HPA1	2	LoF-300	stop_gained	Unm	LoF	-	-	Unm	FUN	1	No	No	2.37033
1001	9723	Slavi-2	41.42	23.67	BUL	14.87	HPA1	2	LoF-300	stop_gained	Unm	LoF	-	-	Unm	FUN	1	No	No	2.22274
1001	9725	Epidauros-1	37.6	23.08	GRC	16.23	HPA1+HPA2	2	-	-	Unm	FUN	-	-	Unm	FUN	1	No	No	2.14894
1001	9726	Faneronemi-3	37.07	22.04	GRC	18.62	HPA1	2	LoF-180	frameshift	Unm	LoF	LoF-180	frameshift	Unm	FUN	1	No	No	2.28805
1001	9727	Olympia-2	37.63	21.62	GRC	19.3	HPA1+HPA2+HPA3	3	-	-	Unm	FUN	-	-	Unm	FUN	1	Yes	No	3.17068
1001	9728	Stiav-1	48.46	18.9	SVK	15.98	HPA1	2	LoF-300	stop_gained	Met	LoF	-	-	Unm	FUN	1	No	No	2.27923
1001	9729	Stiav-2	48.46	18.9	SVK	33.95	HPA1	2	LoF-300	stop_gained	Unm	LoF	-	-	Unm	FUN	1	No	No	2.24193
1001	9730	Bela-1	48.47	18.94	SVK	19.35	HPA1+HPA2+HPA3	3	LoF-170	frameshift but alternative splicing resuces	Unm	FUN	-	-	Unm	FUN	1	Yes	No	3.24945
1001	9731	Stiav-3	48.46	18.9	SVK	27.11	HPA1+HPA2	2	LoF-170	frameshift but alternative splicing resuces	Unm	FUN	-	-	Unm	FUN	1	No	No	2.47139
1001	9732	Halca-1	48.47	18.96	SVK	31.46	HPA1	2	LoF-300	stop_gained	Unm	LoF	-	-	Unm	FUN	1	No	No	2.27858
1001	9733	Bela-2	48.47	18.94	SVK	20.43	HPA1	2	LoF-170	frameshift but alternative splicing resuces	Met	LoF	-	-	Unm	FUN	1	No	No	2.08074
1001	9735	Bela-4	48.47	18.94	SVK	24.51	HPA1+HPA3	3	LoF-300	stop_gained	Unm	LoF	-	-	Unm	FUN	1	Yes	No	3.925
1001	9736	Teiu-2	44.69	25.17	ROU	17.19	HPA1	2	LoF-300	stop_gained	Unm	LoF	-	-	Unm	FUN	1	No	No	2.19244
1001	9737	Ulies-1	45.95	22.62	ROU	16.57	HPA1	2	LoF-300	stop_gained	Met	LoF	-	-	Unm	FUN	1	No	No	2.12062
1001	9738	Bran-1	45.57	25.42	ROU	22.9	HPA1+HPA2	2	LoF-170	frameshift but alternative splicing resuces	Unm	FUN	-	-	Unm	FUN	1	No	No	2.48711
1001	9739	Toc-1	46.01	22.33	ROU	25.45	HPA1	2	LoF-300	stop_gained	Unm	LoF	-	-	Unm	FUN	1	No	No	1.86967
1001	9741	Orast-1	45.84	23.16	ROU	20.64	HPA1	2	LoF-300	stop_gained	Unm	LoF	-	-	Unm	FUN	1	No	No	2.29917
1001	9743	Furni-1	45.14	25	ROU	17.95	HPA1	2	LoF-300	stop_gained	Unm	LoF	-	-	Unm	FUN	1	No	No	2.29912
1001	9744	Iasi-1	47.16	27.59	ROU	16.55	HPA1	2	LoF-300	stop_gained	Unm	LoF	-	-	Unm	FUN	1	No	No	2.20314
1001	9745	Sij 1/96	41.45	70.05	UZB	20.57	HPA1	2	LoF-300	stop_gained	Unm	LoF	-	-	Unm	FUN	1	No	No	2.13075
1001	9747	Zabar-1	44.38	21.22	SRB	22.64	HPA1	2	LoF-300	stop_gained	Unm	LoF	-	-	Unm	FUN	1	No	No	1.91435
1001	9748	Zagub-1	44.23	21.71	SRB	17.48	HPA1	2	LoF-300	stop_gained	Unm	LoF	-	-	Unm	FUN	1	No	No	2.76586
1001	9749	Knjas-1	43.54	22.29	SRB	18.08	HPA1	2	LoF-300	stop_gained	Unm	LoF	-	-	Unm	FUN	1	No	No	2.07419
1001	9754	Sredn-1	44.66	21.37	SRB	35.04	HPA1	2	LoF-300	stop_gained	Met	LoF	-	-	Unm	FUN	1	No	No	2.3576
1001	9755	Vajug-1	44.56	22.56	SRB	38	HPA1	2	LoF-300	stop_gained	Unm	LoF	-	-	Unm	FUN	1	No	No	2.16226
1001	9756	Staro-2	44.3	21.08	SRB	25.87	HPA1	2	LoF-300	stop_gained	Met	LoF	-	-	Unm	FUN	1	No	No	2.24323
1001	9757	Staro-1	44.3	21.08	SRB	18.01	HPA1	2	LoF-300	stop_gained	NA	LoF	-	-	NA	FUN	1	No	No	2.16963
1001	9758	Altai-5	47.75	88.4	CHN	15.15	HPA1	2	LoF-300	stop_gained	Unm	LoF	-	-	Unm	FUN	1	No	No	2.21699
1001	9759	Anz-0	37.47	49.47	IRN	14.2944	HPA1+HPA2	2	LoF-170	frameshift but alternative splicing resuces	Unm	FUN	-	-	Unm	FUN	1	No	No	2.2541
1001	9761	Bik-1	33.92	35.7	LBN	24.81	HPA1+HPA2	2	LoF-170	frameshift but alternative splicing resuces	Unm	FUN	-	-	Unm	FUN	1	No	No	2.32952
1001	9762	Etna-2	37.69	14.98	ITA	12.76	HPA1	2	-	-	Met	LoF	-	-	Unm	FUN	1	No	No	2.26902
1001	9764	Qar-8a	34.1	35.84	LBN	129.03	HPA2	1	-	-	NA	FUN	-	-	NA	FUN	1	No	No	1.14151
1001	9766	Westkar-4	42.26	74.16	KGZ	14.75	HPA1	2	LoF-300	stop_gained	Unm	LoF	-	-	Unm	FUN	1	No	No	2.31189
1001	9768	Ru4-16	48.57	9.16	GER	44.13	HPA1	2	-	-	Met	LoF	-	-	Unm	FUN	1	No	No	2.22104
1001	9769	HE-1	48.55	8.99	GER	45.89	HPA1	2	-	-	Met	LoF	-	-	Unm	FUN	1	No	No	2.22803
1001	9770	KBG2-13	48.53	9.01	GER	38.34	HPA1	2	-	-	Met	LoF	-	-	Unm	FUN	1	No	No	2.21092
1001	9771	Pfn-N2.2-6	48.56	9.11	GER	35.87	HPA1+HPA2	2	LoF-170	frameshift but alternative splicing resuces	Unm	FUN	-	-	Unm	FUN	1	No	No	2.017
1001	9772	Hof-1	48.41	8.85	GER	43.94	HPA1	2	-	-	Met	LoF	-	-	Unm	FUN	1	No	No	2.34062
1001	9774	Alt-1	48.59	9.22	GER	39.83	HPA1	2	LoF-300	stop_gained	Unm	LoF	-	-	Unm	FUN	1	No	No	2.08693
1001	9775	Berg-1	48.41	8.79	GER	44.12	HPA1	2	-	-	Met	LoF	-	-	Unm	FUN	1	No	No	2.14545
1001	9776	Fell3-7	48.43	8.79	GER	53.23	HPA1	2	-	-	Met	LoF	-	-	Unm	FUN	1	No	No	2.26714
1001	9777	Gn-1	48.57	9.17	GER	47.49	HPA1	2	LoF-300	stop_gained	Met	LoF	-	-	Unm	FUN	1	No	No	2.43875
1001	9778	Bach-7	48.41	8.84	GER	39.24	HPA1	2	-	-	Met	LoF	-	-	Unm	FUN	1	No	No	2.3068
1001	9779	Bai-10	48.5	8.78	GER	33.61	HPA1+HPA2	2	LoF-170	frameshift but alternative splicing resuces	Unm	FUN	-	-	Unm	FUN	1	No	No	2.22515
1001	9780	Fell2-4	48.43	8.79	GER	36.2	HPA1	2	-	-	Met	LoF	-	-	Unm	FUN	1	No	No	2.42251
1001	9781	Kus2-2	48.52	9.11	GER	32.07	HPA1	2	-	-	Met	LoF	-	-	Unm	FUN	1	No	No	2.24398
1001	9782	Lu3-30	48.53	9.09	GER	36.59	HPA1	2	LoF-170	frameshift but alternative splicing resuces	Met	LoF	-	-	Unm	FUN	1	No	No	2.25903
1001	9783	Tu-PK-7	48.52	9.05	GER	37.41	HPA1+HPA2	2	-	-	Unm	FUN	-	-	Unm	FUN	1	No	No	2.15476
1001	9784	Erg2-6	48.5	8.8	GER	36.92	HPA1+HPA2	2	LoF-170	frameshift but alternative splicing resuces	Unm	FUN	-	-	Unm	FUN	1	No	No	2.21172
1001	9785	Ha-HBT1-2	48.54	9.02	GER	38.87	HPA1	2	-	-	Met	LoF	-	-	Unm	FUN	1	No	No	2.37936
1001	9786	Ha-P-13	48.54	9.01	GER	33.08	HPA1	2	LoF-300	stop_gained	Unm	LoF	-	-	Unm	FUN	1	No	No	2.22138
1001	9787	HI-4	48.5	9	GER	32.89	HPA1	2	-	-	Met	LoF	-	-	Unm	FUN	1	No	No	1.9454
1001	9788	KBG1-14	48.53	9.01	GER	39.71	HPA1	2	-	-	Met	LoF	-	-	Unm	FUN	1	No	No	2.22434
1001	9789	Obh-13	48.39	8.96	GER	71.19	HPA1	2	LoF-300	stop_gained	Met	LoF	-	-	Unm	FUN	1	No	No	2.0481
1001	9790	Gn2-3	48.58	9.18	GER	37.32	HPA1	2	-	-	Met	LoF	-	-	Unm	FUN	1	No	No	2.24517
1001	9791	Haes-1	48.6	9.2	GER	35.61	HPA1+HPA2	2	LoF-170	frameshift but alternative splicing resuces	Unm	FUN	-	-	Unm	FUN	1	No	No	2.25922
1001	9792	Lu4-2	48.54	9.09	GER	32.02	HPA1	2	LoF-170	frameshift but alternative splicing resuces	Met	LoF	-	-	Unm	FUN	1	No	No	2.15308
1001	9793	Ru-N2	48.57	9.16	GER	26.27	HPA1	2	LoF-170	frameshift but alternative splicing resuces	Met	LoF	-	-	Unm	FUN	1	No	No	2.32388
1001	9794	Tu-B1-2	48.52	9.08	GER	36.34	HPA1	2	-	-	Met	LoF	-	-	Unm	FUN	1	No	No	2.30507
1001	9795	Wank-2	48.5	9.11	GER	36.13	HPA1	2	LoF-300	stop_gained	Unm	LoF	-	-	Unm	FUN	1	No	No	2.18865
1001	9796	Bach2-1	48.41	8.84	GER	71.86	HPA1+HPA2+HPA3	3	LoF-170	frameshift but alternative splicing resuces	Unm	FUN	-	-	Unm	FUN	1	Yes	No	3.39999
1001	9797	Ha-HBT2-10	48.54	9.02	GER	40.29	HPA1	2	LoF-170	frameshift but alternative splicing resuces	Met	LoF	-	-	Unm	FUN	1	No	No	2.28869
1001	9798	Ha-P2-1	48.54	9.01	GER	46.56	HPA1+HPA2	2	LoF-170	frameshift but alternative splicing resuces	Unm	FUN	-	-	Unm	FUN	1	No	No	2.17757
1001	9799	Hart-2	48.39	8.85	GER	34.21	HPA1+HPA3	3	LoF-300	stop_gained	Met	LoF	-	-	Unm	FUN	1	Yes	No	3.04872
1001	9800	Ha-S-B	48.54	9.01	GER	38.67	HPA1	2	-	-	Met	LoF	-	-	Unm	FUN	0	No	No	2.36584
1001	9801	Ha-SP-2	48.54	9.01	GER	26.8	HPA1	2	LoF-300	stop_gained	Met	LoF	-	-	Unm	FUN	1	No	No	2.65379
1001	9802	Kus3-1	48.51	9.11	GER	35.71	HPA1+HPA2	2	LoF-170	frameshift but alternative splicing resuces	Unm	FUN	-	-	Unm	FUN	1	No	No	2.3979
1001	9803	Muh-2	48.42	8.76	GER	31.49	HPA1	2	LoF-300	stop_gained	Met	LoF	-	-	Unm	FUN	1	No	No	2.25292
1001	9804	Obe1-15	48.45	8.87	GER	33.4	HPA1+HPA2	2	-	-	Unm	FUN	-	-	Unm	FUN	1	No	No	2.13203
1001	9805	Pfn-10	48.54	9.09	GER	27.73	HPA1	2	-	-	Met	LoF	-	-	Unm	FUN	1	No	No	2.561
1001	9806	Ru-2	48.56	9.16	GER	37.13	HPA1+HPA2	2	LoF-170	frameshift but alternative splicing resuces	Unm	FUN	-	-	Unm	FUN	1	No	No	2.23183
1001	9807	Schl-7	48.6	9.22	GER	34.95	HPA1	2	LoF-300	stop_gained	Met	LoF	-	-	Unm	FUN	1	No	No	2.48326
1001	9808	Tu-B2-3	48.52	9.08	GER	34.3	HPA1	2	-	-	Met	LoF	-	-	Unm	FUN	1	No	No	2.08979
1001	9809	Tu-KB-6	48.52	9.05	GER	27.48	HPA1	2	LoF-300	stop_gained	Unm	LoF	-	-	Unm	FUN	1	No	No	1.9788
1001	9810	Tu-KS-7	48.53	9.07	GER	16.16	HPA1	2	-	-	Met	LoF	-	-	Unm	FUN	1	No	No	2.45559
1001	9811	Tu-NK-12	48.52	9.05	GER	16.81	HPA1	2	LoF-300	stop_gained	Met	LoF	-	-	Unm	FUN	1	No	No	2.21172
1001	9812	Tu-W1	48.52	9.03	GER	28.66	HPA1+HPA2	2	LoF-170	frameshift but alternative splicing resuces	Unm	FUN	-	-	Unm	FUN	1	No	No	3.47092
1001	9813	BI-4	48.4	8.77	GER	17.81	HPA1+HPA2	2	LoF-170	frameshift but alternative splicing resuces	Unm	FUN	-	-	Unm	FUN	1	No	No	2.14246
1001	9814	Fell1-10	48.42	8.79	GER	17.88	HPA1+HPA2	2	LoF-170	frameshift but alternative splicing resuces	Unm	FUN	-	-	Unm	FUN	1	No	No	1.95456
1001	9815	Ha-HBT3-11	48.54	9.02	GER	28.05	HPA1	2	-	-	Met	LoF	-	-	Unm	FUN	1	No	No	2.3536
1001	9816	Tu-WH	48.55	9.06	GER	13.63	HPA1	2	LoF-300	stop_gained	Met	LoF	-	-	Unm	FUN	1	No	No	2.27804
1001	9817	IP-Ace-0	39.84	-6.6	ESP	26.82	HPA4/5	>3	LoF-190, LoF-290	frameshift, stop_gained	Met	LoF	LoF-190, LoF-290	frameshift, stop_gained	Met	LoF	0	No	Yes	11.8816
1001	9819	IP-Amu-0	42.35	-3.03	ESP	21.94	HPA1+HPA2	2	-	-	Unm	FUN	-	-	Unm	FUN	1	No	No	1.97827
1001	9820	IP-Are-0	41	-4.71	ESP	19.87	HPA4/5	>3	LoF-290	stop_gained	Met	LoF	LoF-290	stop_gained	Met	LoF	0	No	Yes	11.3261
1001	9821	IP-Aru-0	41.81	2.49	ESP	32.24	HPA1+HPA2	2	-	-	Unm	FUN	-	-	Unm	FUN	1	No	No	2.19159
1001	9822	IP-Aul-0	40.52	-4.02	ESP	24.98	HPA1+HPA2	2	-	-	Unm	FUN	-	-	Unm	FUN	1	No	No	2.30926
1001	9823	IP-Bae-0	43.34	-5.84	ESP	18.01	HPA1+HPA2	2	-	-	Unm	FUN	-	-	Unm	FUN	1	No	No	2.28058
1001	9824	IP-Bes-5	42.91	-4.91	ESP	18	HPA1	2	-	-	Met	LoF	-	-	Unm	FUN	1	No	No	2.49192
1001	9825	IP-Boa-0	40.4	-3.88	ESP	27.6	HPA1+HPA2	2	-	-	Unm	FUN	-	-	Unm	FUN	1	No	No	2.14139
1001	9826	IP-Bor-0	42.49	-6.71	ESP	25.96	HPA1	2	LoF-300	stop_gained	Unm	LoF	-	-	Unm	FUN	1	No	No	1.96772
1001	9827	IP-Bos-0	42.78	0.69	ESP	24.25	HPA1+HPA2	2	LoF-170	frameshift but alternative splicing resuces	Unm	FUN	-	-	Unm	FUN	1	No	No	2.43366
1001	9828	IP-Bra-0	42.5	-6.15	ESP	21.98	HPA1	2	LoF-300	stop_gained	NA	LoF	-	-	NA	FUN	1	No	No	2.3709
1001	9830	IP-Bus-0	36.97	-3.28	ESP	19.24	HPA1	2	LoF-300	stop_gained	Unm	LoF	-	-	Unm	FUN	1	No	No	2.0326
1001	9831	IP-Cas-0	38.54	-3.39	ESP	23.61	HPA1	2	-	-	Met	LoF	-	-	Unm	FUN	1	No	No	2.42094
1001	9832	IP-Cat-0	40.54	-3.69	ESP	23.16	HPA1+HPA2	2	-	-	Unm	FUN	-	-	Unm	FUN	1	No	No	2.77246
1001	9833	IP-Cha-0	40.38	-4.21	ESP	21.68	HPA1+HPA2	2	-	-	Unm	FUN	-	-	Unm	FUN	1	No	No	2.16117
1001	9834	IP-Cho-0	40.51	-3.9	ESP	22.27	HPA1+HPA2	2	-	-	Unm	FUN	-	-	Unm	FUN	1	No	No	2.25357
1001	9835	IP-Cir-0	40.61	-6.57	ESP	28.03	HPA1+HPA2	2	-	-	Unm	FUN	-	-	Unm	FUN	1	No	No	1.99874
1001	9836	IP-Cod-0	41.25	-1.32	ESP	22.55	HPA1	2	LoF-170	frameshift but alternative splicing resuces	Met	LoF	-	-	Unm	FUN	1	No	No	2.62355
1001	9837	IP-Con-0	37.94	-5.6	ESP	31.29	HPA1+HPA2	2	-	-	Unm	FUN	-	-	Unm	FUN	1	No	No	2.12144
1001	9838	IP-Cot-0	41.83	-5.38	ESP	20.22	HPA1	2	LoF-300	stop_gained	Met	LoF	-	-	Unm	FUN	1	No	No	2.28614
1001	9839	IP-Coy-0	40.44	-4.27	ESP	22.03	HPA1	2	LoF-300	stop_gained	Met	LoF	-	-	Unm	FUN	1	No	No	2.72089
1001	9840	IP-Dar-0	41.13	-1.43	ESP	25.12	HPA1+HPA2	2	LoF-170	frameshift but alternative splicing resuces	Unm	FUN	-	-	Unm	FUN	1	No	No	2.14972
1001	9841	IP-Ees-0	40.59	-4.15	ESP	25.07	HPA1+HPA2	2	-	-	Unm	FUN	-	-	Unm	FUN	1	No	No	2.0059
1001	9843	IP-Elp-0	40.53	-3.92	ESP	25.78	HPA1	2	LoF-300	stop_gained	Unm	LoF	-	-	Unm	FUN	1	No	No	2.30259
1001	9844	IP-Esn-2	42.27	0.19	ESP	15.08	HPA1	2	-	-	Met	LoF	-	-	Unm	FUN	1	No	No	2.47572
1001	9845	IP-Evs-0	40.48	-3.96	ESP	29.8	HPA1+HPA2	2	-	-	Unm	FUN	-	-	Unm	FUN	1	No	No	2.32629
1001	9846	IP-Ezc-2	42.31	-3.02	ESP	30.47	HPA1	2	LoF-300	stop_gained	Unm	LoF	-	-	Unm	FUN	1	No	No	2.23081
1001	9847	IP-Fel-2	43.31	-5.7	ESP	34.2	HPA1	2	LoF-300	stop_gained	Unm	LoF	-	-	Unm	FUN	1	No	No	2.06109
1001	9848	IP-Glo-1	40.11	-5.77	ESP	33.21	HPA1	2	LoF-300	stop_gained	Unm	LoF	-	-	Unm	FUN	1	No	No	2.28883
1001	9849	IP-Gud-3	40.65	-4.11	ESP	27.81	HPA1+HPA2	2	LoF-170	frameshift but alternative splicing resuces	Unm	FUN	-	-	Unm	FUN	1	No	No	2.0157
1001	9850	IP-Hec-0	42.86	-0.7	ESP	21.88	HPA1	2	LoF-300	stop_gained	Unm	LoF	-	-	Unm	FUN	1	No	No	2.15755
1001	9851	IP-Hue-3	42.96	-6.1	ESP	30.98	HPA1	2	LoF-300	stop_gained	Unm	LoF	-	-	Unm	FUN	1	No	No	2.47229
1001	9852	IP-Ini-0	40.46	-3.75	ESP	23.28	HPA1+HPA2	2	-	-	Unm	FUN	-	-	Unm	FUN	1	No	No	1.91448
1001	9853	IP-Lac-0	43.33	-5.91	ESP	31.28	HPA1	2	LoF-300	stop_gained	Unm	LoF	-	-	Unm	FUN	1	No	No	2.38309
1001	9854	IP-Laf-1	43.36	-5.88	ESP	22.97	HPA1+HPA2	2	-	-	Unm	FUN	-	-	Unm	FUN	1	No	No	2.46126
1001	9855	IP-Lam-0	40.57	-3.89	ESP	28.38	HPA1	2	LoF-300	stop_gained	Unm	LoF	-	-	Unm	FUN	1	No	No	2.21375
1001	9856	IP-Lch-0	40.51	-4	ESP	11.64	HPA1+HPA2	2	-	-	Unm	FUN	-	-	Unm	FUN	1	No	No	2.31061
1001	9857	IP-Leg-0	40.33	-3.8	ESP	12.5	HPA1+HPA2	2	-	-	Unm	FUN	-	-	Unm	FUN	1	No	No	1.85104
1001	9858	IP-Loz-0	40.98	-3.8	ESP	10.35	HPA1	2	LoF-300	stop_gained	Met	LoF	-	-	unm	FUN	1	No	No	2.48116
1001	9859	IP-Lro-0	40.5	-3.88	ESP	11.74	HPA1+HPA2	2	-	-	Unm	FUN	-	-	Unm	FUN	1	No	No	2.10911
1001	9860	IP-Lum-0	42.24	-2.62	ESP	12.75	HPA1	2	LoF-320	frameshift	Unm	LoF_FUN	LoF-320	frameshift	Unm	LoF_FUN	1	No	No	2.02044
1001	9861	IP-Mac-0	40.72	-3.21	ESP	11.12	HPA1	2	LoF-300	stop_gained	Met	LoF	-	-	Unm	FUN	1	No	No	2.8347
1001	9862	IP-Mad-0	40.45	-3.67	ESP	8.06	HPA1+HPA2	2	-	-	Unm	FUN	-	-	Unm	FUN	1	No	No	1.81548
1001	9864	IP-Mat-0	41.76	2.69	ESP	14.22	HPA1	2	-	-	Met	LoF	-	-	Unm	FUN	1	No	No	2.40412
1001	9866	IP-Mdd-0	41.89	-2.79	ESP	15.25	HPA1	2	LoF-170	frameshift but alternative splicing resuces	Met	LoF	-	-	Unm	FUN	1	No	No	2.34836
1001	9867	IP-Mie-1	40.94	-3.22	ESP	17.59	HPA1	2	LoF-300	stop_gained	Met	LoF	-	-	Unm	FUN	1	No	No	2.64175
1001	9868	IP-Moe-0	41.78	2.37	ESP	25.47	HPA1+HPA2	2	-	-	Unm	FUN	-	-	Unm	FUN	1	No	No	2.04087
1001	9869	IP-Moj-0	36.76	-5.28	ESP	20.25	HPA1+HPA2	2	-	-	Unm	FUN	-	-	Unm	FUN	1	No	No	2.69654
1001	9870	IP-Moz-0	41.91	0.17	ESP	29.1	HPA1	2	LoF-130	stop_gained	Met	LoF	LoF-130	stop_gained	Unm	FUN	1	No	No	2.12054
1001	9871	IP-Nac-0	40.75	-3.99	ESP	32.13	HPA1+HPA2	2	-	-	Unm	FUN	-	-	Unm	FUN	1	No	No	2.03969
1001	9873	IP-Ndc-0	37.94	-5.45	ESP	26.55	HPA1	2	-	-	Met	LoF	-	-	Unm	FUN	1	No	No	2.3143
1001	9874	IP-Oja-0	42.34	-3	ESP	25.57	HPA1	2	LoF-320	frameshift	Unm	LoF_FUN	LoF-320	frameshift	Unm	LoF_FUN	1	No	No	2.31462
1001	9875	IP-Ovi-1	43.38	-5.87	ESP	23.66	HPA1+HPA2	2	-	-	Unm	FUN	-	-	Unm	FUN	1	No	No	2.19815
1001	9876	IP-Pad-0	41.34	0.99	ESP	27.39	HPA1+HPA2	2	-	-	Unm	FUN	-	-	Unm	FUN	1	No	No	2.23898
1001	9877	IP-Pdl-0	43.02	-5.6	ESP	21.03	HPA1	2	LoF-300	stop_gained	Met	LoF	-	-	Unm	FUN	1	No	No	2.3361
1001	9878	IP-Pee-0	40.78	-3.62	ESP	29.84	HPA1	2	LoF-300	stop_gained	Unm	LoF	-	-	Unm	FUN	1	No	No	2.33661
1001	9879	IP-Per-0	37.6	-1.12	ESP	32.21	HPA1	2	LoF-240	stop_gained	Unm	LoF	LoF-240	stop_gained	Unm	FUN	0	No	No	2.14027
1001	9880	IP-Pib-1	42.72	-3.44	ESP	23.29	HPA1+HPA2	2	LoF-170	frameshift but alternative splicing resuces	Unm	FUN	-	-	Unm	FUN	1	No	No	2.16789
1001	9881	IP-Pie-0	40.46	-5.32	ESP	24.03	HPA1	2	LoF-300	stop_gained	Unm	LoF	-	-	Unm	FUN	1	No	No	2.1782
1001	9882	IP-Pil-0	40.46	-4.26	ESP	18.44	HPA1	2	LoF-300	stop_gained	Unm	LoF	-	-	Unm	FUN	1	No	No	2.05433
1001	9883	IP-Piq-0	42.1	-2.56	ESP	15.27	HPA1	2	LoF-320	frameshift	Unm	LoF_FUN	LoF-320	frameshift	Unm	LoF_FUN	1	No	No	2.13783
1001	9885	IP-Prd-0	41.14	-3.68	ESP	21.86	HPA1	2	LoF-300	stop_gained	Met	LoF	-	-	Unm	FUN	1	No	No	2.38305
1001	9886	IP-Pru-0	42.38	1.73	ESP	24.14	HPA1+HPA2	2	-	-	Unm	FUN	-	-	Unm	FUN	1	No	No	2.20259
1001	9887	IP-Pun-0	40.4	-4.77	ESP	28.55	HPA1+HPA2	2	-	-	NA	FUN	-	-	NA	FUN	1	No	No	1.9559
1001	9888	IP-Pva-1	40.93	-3.31	ESP	23.76	HPA1+HPA2	2	LoF-170	frameshift but alternative splicing resuces	Unm	FUN	-	-	Unm	FUN	1	No	No	2.35625
1001	9890	IP-Rib-1	43.16	-5.07	ESP	23.29	HPA1	2	LoF-300	stop_gained	Unm	LoF	-	-	Unm	FUN	1	No	No	2.20657
1001	9891	IP-Sal-0	41.93	2.92	ESP	88.94	HPA1	2	-	-	Met	LoF	-	-	Unm	FUN	1	No	No	2.22194
1001	9892	IP-Sam-0	42.68	-6.96	ESP	23.21	HPA1	2	LoF-300	stop_gained	Met	LoF	-	-	Unm	FUN	1	No	No	2.92728
1001	9894	IP-Sen-0	42.59	0.76	ESP	24	HPA1+HPA2	2	-	-	Unm	FUN	-	-	Unm	FUN	1	No	No	2.16184
1001	9895	IP-Sfb-6	41.78	2.57	ESP	33.68	HPA1	2	LoF-170, LoF-300	frameshift, stop_gained	Met	LoF	-	-	Unm	FUN	1	No	No	2.49317
1001	9897	IP-Smt-1	40.95	-5.63	ESP	23.58	HPA1+HPA2	2	-	-	Unm	FUN	-	-	Unm	FUN	1	No	No	2.24988
1001	9898	IP-Som-0	41.14	-3.58	ESP	29.66	HPA1	2	LoF-300	stop_gained	Unm	LoF	-	-	Unm	FUN	1	No	No	2.29502
1001	9899	IP-Tau-0	42.54	0.84	ESP	23.31	HPA1+HPA2	2	-	-	Unm	FUN	-	-	Unm	FUN	1	No	No	1.92415
1001	9900	IP-Tri-0	37.38	-6.01	ESP	26.77	HPA4/5	>3	LoF-190, LoF-290	frameshift, stop_gained	Met	LoF	LoF-190, LoF-290	frameshift, stop_gained	Met	LoF	0	No	Yes	11.8108
1001	9901	IP-Urd-1	42.27	-2.98	ESP	32.01	HPA1	2	LoF-300	stop_gained	Unm	LoF	-	-	Unm	FUN	1	No	No	2.30584
1001	9902	IP-Usa-0	40.71	-3.24	ESP	35.49	HPA1	2	LoF-300	stop_gained	Met	LoF	-	-	Unm	FUN	1	No	No	2.04841
1001	9903	IP-Val-0	42.31	-3.1	ESP	16.48	HPA1	2	LoF-170	frameshift but alternative splicing resuces	Met	LoF	-	-	Unm	FUN	1	No	No	2.68532
1001	9904	IP-Vas-0	40.95	-3.31	ESP	20.68	HPA1+HPA2	2	LoF-170	frameshift but alternative splicing resuces	Unm	FUN	-	-	Unm	FUN	1	No	No	2.26919
1001	9905	IP-Ven-0	40.76	-4.01	ESP	16.27	HPA1	2	LoF-150	splice donor damage	Unm	LoF	LoF-150	splice donor damage	Unm	FUN	1	No	No	2.07373
1001	9906	IP-Mah-6	40	4.25	ESP	19.26	HPA1	2	LoF-300	stop_gained	Met	LoF	-	-	Unm	FUN	1	No	No	2.43203
1001	9908	ESP-1-11	50.72	3.47	FRA	19.1	HPA1	2	LoF-170	frameshift but alternative splicing resuces	Met	LoF	-	-	Unm	FUN	1	No	No	2.10296
1001	9909	GEN-8	50.59	3.3	FRA	11.55	HPA1	2	LoF-300	stop_gained	Unm	LoF	-	-	Unm	FUN	1	No	No	1.98886
1001	9910	BRI-2	50.68	3.52	FRA	16.85	HPA1+HPA2	2	-	-	Unm	FUN	-	-	Unm	FUN	1	No	No	2.54468
1001	9911	ARGE-1-15	47.16	4.28	FRA	43.26	HPA1+HPA2	2	LoF-170	frameshift but alternative splicing resuces	Unm	FUN	-	-	Unm	FUN	1	No	No	2.1401
1001	9912	CIRY-13	46.67	4.55	FRA	12.54	HPA1	2	LoF-300	stop_gained	NA	LoF	-	-	NA	FUN	1	No	No	2.35512
1001	9914	IST-29	47.58	5.33	FRA	21.08	HPA1	2	LoF-170	frameshift but alternative splicing resuces	Met	LoF	-	-	Unm	FUN	1	No	No	3.03554
1001	9915	MAR-4-16	47.45	3.94	FRA	20.79	HPA1	2	LoF-300	stop_gained	Unm	LoF	-	-	Unm	FUN	1	No	No	2.02093
1001	9917	RAD-21	46.69	4.34	FRA	30.21	HPA1+HPA3	3	LoF-300	stop_gained	Met	LoF	-	-	Unm	FUN	1	Yes	No	3.24531
1001	9918	SAUL-24	47.43	5.21	FRA	18.79	HPA1	2	-	-	Met	LoF	-	-	Unm	FUN	1	No	No	2.36672
1001	9920	DIR-9	48.54	4.32	FRA	27.73	HPA1	2	LoF-300	stop_gained	Unm	LoF	-	-	Unm	FUN	1	No	No	1.97802
1001	9921	FOR-23	48.57	4.41	FRA	21.73	HPA1	2	LoF-300	stop_gained	Unm	LoF	-	-	Unm	FUN	1	No	No	1.91993
1001	9924	PLY-20	48.59	4.24	FRA	24.26	HPA1	2	LoF-170	frameshift but alternative splicing resuces	Met	LoF	-	-	Unm	FUN	1	No	No	1.90946
1001	9925	RUM-20	48.91	4.52	FRA	18.91	HPA1	2	-	-	Met	LoF	-	-	Unm	FUN	1	No	No	1.93269
1001	9926	TRE-1	48.86	4.1	FRA	10.45	HPA1	2	LoF-300	stop_gained	Unm	LoF	-	-	Unm	FUN	1	No	No	2.07745
1001	9927	ARR-17	44.05	3.69	FRA	17.14	HPA1	2	LoF-300	stop_gained	NA	LoF	-	-	NA	FUN	1	No	No	2.26466
1001	9928	BEZ-9	44.12	3.77	FRA	18.39	HPA1+HPA2	2	LoF-170	frameshift but alternative splicing resuces	Unm	FUN	-	-	Unm	FUN	1	No	No	2.17241
1001	9929	ISS-20	43.92	3.71	FRA	23.54	HPA1	2	LoF-170	frameshift but alternative splicing resuces	Met	LoF	-	-	Unm	FUN	1	No	No	2.14773
1001	9930	LEC-25	43.91	4.14	FRA	15.53	HPA1+HPA2+HPA3	3	LoF-170	frameshift but alternative splicing resuces	NA	FUN	-	-	NA	FUN	1	Yes	No	3.43472
1001	9932	NOZ-6	44.12	4.33	FRA	15.19	HPA1	2	-	-	Met	LoF	-	-	Unm	FUN	1	No	No	2.15038
1001	9933	VED-10	43.74	3.89	FRA	31.64	HPA1+HPA3	3	LoF-300	stop_gained	Unm	LoF	-	-	Unm	FUN	1	Yes	No	2.96429
1001	9935	BAU-15	50.6	2.93	FRA	20.39	HPA1+HPA2	2	LoF-170	frameshift but alternative splicing resuces	Unm	FUN	-	-	Unm	FUN	1	No	No	2.40275
1001	9937	CATS-6	50.79	2.69	FRA	36.16	HPA1	2	LoF-300	stop_gained	Met	LoF	-	-	Unm	FUN	1	No	No	2.18447
1001	9938	WAV-8	50.65	2.99	FRA	21.8	HPA1	2	LoF-300	stop_gained	Unm	LoF	-	-	Unm	FUN	1	No	No	1.77381
1001	9939	Aitba-2	31.48	-7.45	MAR	19.96	HPA2	1	-	-	Unm	FUN	deletion 6.4kb	-	Unm	LoF	1	No	No	1.2314
1001	9941	Fei-0	40.92	-8.54	POR	6.34	HPA1	2	LoF-300	stop_gained	Unm	FUN	-	-	Unm	FUN	1	No	No	2.75218
1001	9942	Agu-1	41.32	-1.34	ESP	23.89	HPA1+HPA2	2	LoF-170	frameshift but alternative splicing resuces	Unm	FUN	-	-	Unm	FUN	1	No	No	2.97564
1001	9943	Cdm-0	39.73	-5.74	ESP	25.74	HPA4/5	>3	LoF-290	stop_gained	NA	FUN	LoF-290	stop_gained	NA	FUN	1	No	Yes	8.46074
1001	9944	Don-0	36.83	-6.36	ESP	24.73	HPA1+HPA2	2	-	-	Unm	FUN	-	-	Unm	FUN	1	No	No	2.4503
1001	9945	Leo-1	41.8	-3.11	ESP	6.66	HPA4/5	>3	LoF-290	stop_gained	Met	LoF	LoF-290	stop_gained	Met	LoF	0	No	Yes	8.7362
1001	9946	Mer-6	38.92	-6.34	ESP	7.91	HPA4/5	>3	-	-	Met	LoF	-	-	Met	LoF	0	No	Yes	9.47959
1001	9947	Ped-0	40.74	-3.9	ESP	10.1	HPA1+HPA2	2	-	-	Unm	FUN	-	-	Unm	FUN	1	No	No	2.30927
1001	9948	Pra-6	41.05	-3.54	ESP	21.17	HPA1	2	LoF-300	stop_gained	Unm	LoF	-	-	Unm	FUN	1	No	No	2.21784
1001	9949	Qui-0	42.69	-6.93	ESP	11.87	HPA1	2	LoF-300	stop_gained	Unm	LoF	-	-	Unm	FUN	1	No	No	2.02013
1001	9950	Vie-0	42.63	0.76	ESP	23.1	HPA1+HPA2	2	-	-	Unm	FUN	-	-	Unm	FUN	1	No	No	2.10498
1001	9951	Kly-1	51.3333	82.5667	RUS	10.35	HPA1	2	LoF-300	stop_gained	Unm	LoF	-	-	Unm	FUN	1	No	No	2.38765
1001	9952	Kly-4	51.32	82.55	RUS	7.37	HPA1	2	LoF-300	stop_gained	NA	FUN	-	-	NA	FUN	1	No	No	2.21328
1001	9953	Koz-2	51.33	82.19	RUS	26.08	HPA1	2	LoF-300	stop_gained	Unm	LoF	-	-	Unm	FUN	1	No	No	2.15568
1001	9955	Stepn-2	54.09	60.46	RUS	7.17	HPA1	2	LoF-300	stop_gained	Unm	LoF	-	-	Unm	FUN	1	No	No	2.34825
1001	9956	Stepn-1	54.06	60.48	RUS	21.24	HPA1+HPA3	3	LoF-300	stop_gained	Met??unm?	LoF	-	-	Unm	FUN	1	Yes	No	3.43963
1001	9957	Borsk-2	53.04	51.75	RUS	6.86	HPA1	2	LoF-300	stop_gained	Unm	FUN	-	-	Unm	FUN	1	No	No	2.68792
1001	9958	Shigu-1	53.33	49.48	RUS	25.69	HPA1+HPA3	3	LoF-300	stop_gained	Unm	LoF	-	-	Unm	FUN	1	Yes	No	3.44968
1001	9959	Shigu-2	53.33	49.48	RUS	8.02	HPA1	2	LoF-300	stop_gained	Unm	FUN	-	-	Unm	FUN	1	No	No	2.38965
1001	9960	Kidr-1	51.31	57.56	RUS	7.69	HPA1	2	LoF-300	stop_gained	Unm	LoF	-	-	Unm	FUN	1	No	No	3.21639
1001	9962	Galdo-1	40.57	15.32	ITA	7.28	HPA4/5	>3	LoF-170, LoF-290	frameshift, stop_gained	Met	LoF	LoF-290	stop_gained	Met	LoF	0	No	Yes	8.99416
1001	9963	Lago-1	39.18	16.26	ITA	8.23	HPA1	2	-	-	Met	LoF	-	-	Unm	FUN	1	No	No	3.73511
1001	9964	Mammo-1	38.36	16.23	ITA	10.33	HPA4/5	>3	LoF-290	stop_gained	Met	LoF	LoF-290	stop_gained	Met	LoF	0	No	Yes	8.43775
1001	9965	Mammo-2	38.38	16.22	ITA	25.72	HPA1	2	-	-	Met	LoF	-	-	Unm	FUN	1	No	No	2.25243
1001	9966	Monte-1	40.28	15.65	ITA	8.1	HPA3	3	LoF-170	frameshift but alternative splicing resuces	Met	LoF	-	-	Met	LoF	0	Yes	No	3.41976
1001	9968	Timpo-1	39.27	16.27	ITA	7.35	HPA4/5	>3	-	-	Met	LoF	-	-	Met	LoF	0	No	Yes	8.52671
1001	9969	Valsi-1	40.18	16.45	ITA	6.56	HPA4/5	>3	LoF-290	stop_gained	Met	LoF	LoF-290	stop_gained	Met	LoF	0	No	Yes	8.04448
1001	9970	Altenb-2	46.3716	11.2376	ITA	13.76	HPA1+HPA3	3	LoF-120, LoF-170, LoF-300	frameshift,frameshift, stop_gained	Met	LoF	-	-	Unm	FUN	1	Yes	No	3.40126
1001	9971	Bozen-1.1	46.513	11.331	ITA	22.89	HPA1+HPA3	3	LoF-300	stop_gained	NA	LoF	-	-	NA	FUN	1	Yes	No	3.26075
1001	9972	Bozen-1.2	46.513	11.331	ITA	6.68	HPA1	2	-	-	Met	LoF	-	-	Unm	FUN	1	No	No	4.13983
1001	9973	Mitterberg-1-181	46.366	11.2832	ITA	10.21	HPA3	3	-	-	Met	LoF	-	-	Met	LoF	0	Yes	No	2.87372
1001	9974	Castelfed-4-212	46.3378	11.2928	ITA	6.12	HPA1	2	LoF-300	stop_gained	NA	LoF	-	-	NA	FUN	1	No	No	2.1707
1001	9975	Castelfed-4-213	46.3378	11.2928	ITA	23.38	HPA1	2	LoF-300	stop_gained	NA	LoF	-	-	NA	FUN	1	No	No	2.15508
1001	9976	Rovero-1	46.2543	11.167	ITA	7.26	HPA1+HPA3	3	LoF-300	stop_gained	Met	LoF	-	-	Unm	FUN	1	Yes	No	3.78649
1001	9978	Vezzano-2.2	46.6297	10.817	ITA	11.9	HPA1+HPA2+HPA3	3	-	-	NA	FUN	-	-	NA	FUN	1	Yes	No	3.53433
1001	9979	Voeran-1	46.36	11.23	ITA	21.8	HPA1+HPA3	3	LoF-300	stop_gained	Met	LoF	-	-	Unm	FUN	1	Yes	No	3.52624
1001	9980	Angel-1	38.62	16.17	ITA	8.26	HPA1+HPA4/5	>3	-	-	Met	LoF	-	-	Unm	FUN	1	No	Yes	4.77058
1001	9981	Angit-1	38.76	16.24	ITA	10.7	HPA1	2	LoF-140, LoF-280	frameshift, frameshift	Met	LoF	-	-	Unm	FUN	1	No	No	3.55413
1001	9982	Apost-1	39.01	16.47	ITA	21.84	HPA1+HPA3	3	-	-	Met	LoF	-	-	Unm	FUN	1	Yes	No	3.41156
1001	9983	Ciste-1	41.62	12.87	ITA	8.12	HPA1	2	-	-	Met	LoF	-	-	Unm	FUN	1	No	No	3.6048
1001	9984	Ciste-2	41.62	12.87	ITA	7.33	HPA1+HPA2	2	-	-	NA	FUN	-	-	NA	FUN	1	No	No	2.61295
1001	9985	Slavi-1	41.43	23.65	BUL	7.08	HPA1+HPA2	2	-	-	Unm	FUN	-	-	Unm	FUN	1	No	No	2.57332
1001	9986	Jablo-1	41.59	25.2	BUL	7.02	HPA1+HPA2	2	-	-	Unm	FUN	-	-	Unm	FUN	1	No	No	2.5244
1001	9987	Lecho-1	41.43	23.5	BUL	8.19	HPA1+HPA2	2	-	-	Unm	FUN	-	-	Unm	FUN	1	No	No	2.2842
1001	9988	Bak-2	41.7942	43.4767	GEO	11.67	HPA1	2	LoF-300	stop_gained	Unm	LoF	-	-	Unm	FUN	1	No	No	2.62193
1001	9990	Lag2-2	41.8296	46.2831	GEO	6.67	HPA1+HPA2	2	LoF-170	frameshift but alternative splicing resuces	Unm	FUN	-	-	Unm	FUN	1	No	No	2.35057
1001	9991	Vash-1	41.2381	46.3728	GEO	19.09	HPA1+HPA2	2	LoF-170	frameshift but alternative splicing resuces	Unm	FUN	-	-	Unm	FUN	1	No	No	2.47377
1001	9993	Nemrut-1	38.6425	42.2394	TUR	12.93	HPA1+HPA2	2	-	-	Unm	FUN	-	-	Unm	FUN	1	No	No	2.40153
1001	9995	HKT2.4	48.14	9.4	GER	7.74	HPA1+HPA2	2	LoF-170	frameshift but alternative splicing resuces	Unm	FUN	-	-	Unm	FUN	1	No	No	2.23167
1001	9996	Nie1-2	48.52	8.8	GER	6.27	HPA1	2	-	-	Met	LoF	-	-	Unm	FUN	1	No	No	2.64257
1001	9997	Rue3-1-31	48.56	9.16	GER	21.3	HPA1	2	LoF-300	stop_gained	Met	LoF	-	-	Unm	FUN	1	No	No	2.25814
1001	9998	Star-8	48.43	8.82	GER	10.71	HPA1	2	LoF-170	frameshift but alternative splicing resuces	Met	LoF	-	-	Unm	FUN	1	No	No	3.48913
1001	9999	TueSB30-3	48.53	9.06	GER	19.21	HPA1+HPA2	2	-	-	NA	FUN	-	-	NA	FUN	1	No	No	2.44818
1001	10001	TueV-13	48.52	9.05	GER	9.81	HPA1	2	LoF-300	stop_gained	Unm	FUN	-	-	Unm	FUN	1	No	No	2.28444
1001	10002	TueWa1-2	48.53	9.04	GER	24.17	HPA1	2	LoF-300	stop_gained	Unm	LoF	-	-	Unm	FUN	1	No	No	2.48239
1001	10004	Bolin-1	44.46	25.74	ROU	7.83	HPA1	2	LoF-300	stop_gained	Unm	FUN	-	-	Unm	FUN	1	No	No	2.36122
1001	10005	Copac-1	46.11	21.95	ROU	6.25	HPA1+HPA2	2	LoF-170	frameshift but alternative splicing resuces	Unm	FUN	-	-	Unm	FUN	1	No	No	2.76528
1001	10006	Kastel-1	44.6419	34.3814	UKR	10.14	HPA1+HPA2	2	-	-	Unm	FUN	-	-	Unm	FUN	1	No	No	2.4259
1001	10008	Sij-1	41.45	70.05	UZB	6.75	HPA1	2	LoF-300	stop_gained	Unm	LoF	-	-	Unm	FUN	1	No	No	2.42408
1001	10009	Sij-2	41.45	70.05	UZB	10.41	HPA1	2	LoF-300, LoF-320	stop_gained, frameshift	Unm	LoF_FUN	LoF-320	frameshift	Unm	LoF_FUN	1	No	No	2.53183
1001	10010	Sij-4	41.45	70.05	UZB	25.32	HPA1	2	LoF-300	stop_gained	Unm	LoF	-	-	Unm	FUN	1	No	No	2.29733
1001	10011	Yeg-1	39.8692	45.3622	ARM	19.78	HPA1	2	LoF-300	stop_gained	Unm	LoF	-	-	Unm	FUN	1	No	No	2.69018
1001	10012	Istisu-1	38.9786	48.5594	AZE	12.42	HPA1+HPA2	2	LoF-170	frameshift but alternative splicing resuces	NA	FUN	-	-	NA	FUN	1	No	No	2.04702
1001	10013	Lerik1-3	38.7406	48.6131	AZE	6.48	HPA1+HPA2	2	LoF-170	frameshift but alternative splicing resuces	Unm	FUN	-	-	Unm	FUN	1	No	No	2.44903
1001	10014	Xan-1	38.6536	48.7992	AZE	12.27	HPA1+HPA2	2	-	-	Unm	FUN	-	-	Unm	FUN	1	No	No	2.75551
1001	10015	Ara-1	37.29	71.3	AFG	18.16	HPA1	2	LoF-300	stop_gained	Unm	LoF	-	-	Unm	FUN	1	No	No	2.0785
1001	10017	Petro-1	44.34	21.46	SRB	8.25	HPA1+HPA2	2	-	-	Unm	FUN	-	-	Unm	FUN	1	No	No	2.4607
1001	10018	Dobra-1	44.84	20.16	SRB	26.12	HPA1	2	LoF-300	stop_gained	Unm	LoF	-	-	Unm	FUN	1	No	No	2.21657
1001	10020	Jl-2	49.17	16.5	CZE	24.25	HPA1+HPA2+HPA3	3	LoF-170	frameshift but alternative splicing resuces	Unm	FUN	-	-	Unm	FUN	1	Yes	No	4.21098
1001	10022	Uk-3	48.0333	7.7667	GER	36.01	HPA1+HPA3	3	LoF-170	frameshift but alternative splicing resuces	Met	LoF	-	-	Unm	FUN	1	Yes	No	3.67954
1001	10023	Strand-1	68.8	15.45	NOR	40.06	HPA1+HPA2+HPA3	3	-	-	Unm	FUN	-	-	Unm	FUN	1	Yes	No	3.58892
1001	10027	Uk-6	48.0284	7.76557	GER	21.57	HPA1+HPA2	2	-	-	NA	FUN	-	-	NA	FUN	1	No	No	2.09237
1001	14312	Kos-1	62.02	34.12	RUS	48.45	HPA1+HPA2	2	-	-	NA	FUN	-	-	NA	FUN	1	No	No	1.80911
1001	14313	Kos-2	62.02	34.12	RUS	49.37	HPA1+HPA2	2	-	-	NA	FUN	-	-	NA	FUN	1	No	No	2.03568
1001	14314	Radk-1	61.59	35.11	RUS	43.32	HPA1	2	LoF-300	stop_gained	NA	LoF	-	-	NA	FUN	1	No	No	1.73055
1001	14315	Radk-2	61.59	35.11	RUS	46.17	HPA1	2	LoF-300	stop_gained	NA	LoF	-	-	NA	FUN	1	No	No	1.84324
1001	14318	Shu-1	61.94	34.24	RUS	50.83	HPA1	2	LoF-300	stop_gained	NA	LoF	-	-	NA	FUN	1	No	No	1.8363
1001	14319	Shu-2	61.94	34.24	RUS	98.61	HPA1+HPA3	3	LoF-300	stop_gained	NA	LoF	-	-	NA	FUN	1	Yes	No	2.98712
1001	15560	Valm	61.37	61.37	RUS	74.57	HPA1+HPA4/5	>3	LoF-300	stop_gained	NA	LoF	-	-	NA	FUN	1	No	Yes	8.90864
1001	15591	OOE1-1	48.3315	14.7266	AUT	112.57	HPA1+HPA3	3	LoF-300	stop_gained	NA	LoF	-	-	NA	FUN	1	Yes	No	3.72691
1001	15592	OOE3-1	48.3315	14.7159	AUT	122.89	HPA1+HPA2	2	LoF-170	frameshift but alternative splicing resuces	NA	FUN	-	-	NA	FUN	1	No	No	2.71835
1001	15593	OOE3-2	48.3315	14.7159	AUT	121.68	HPA1	2	LoF-300	stop_gained	NA	LoF	-	-	NA	FUN	1	No	No	2.27006
1001	18694	Pien	60.4	32.09	RUS	75.22	HPA1+HPA3	3	LoF-300	stop_gained	NA	LoF	-	-	NA	FUN	1	Yes	No	3.24937
1001	18696	Samm	61.57	30.63	RUS	64.18	HPA1+HPA2+HPA3	3	-	-	NA	FUN	-	-	NA	FUN	1	Yes	No	3.39682
1001	19949	OOE2-1	48.3268	14.7182	AUT	82.64	HPA1+HPA3	3	LoF-300	stop_gained	NA	LoF	-	-	NA	FUN	1	Yes	No	3.48275
1001	19950	OOE2-2	48.3268	14.7182	AUT	68.02	HPA1+HPA3	3	LoF-300	stop_gained	NA	LoF	-	-	NA	FUN	1	Yes	No	3.59904
1001	19951	OOE23	48.3268	14.7182	AUT	74.64	HPA1+HPA3	3	LoF-300	stop_gained	NA	LoF	-	-	NA	FUN	1	Yes	No	3.59596
2017GB	SRR2183387	1-8	30.68	118.97	Ningguo Anhui	26.07	HPA1+HPA2	2	-	-	NA	FUN	-	-	NA	FUN	-	No	No	2.36247
2017GB	SRR2189709	1-32	30.68	118.97	Ningguo Anhui	29.24	HPA1	2	LoF-300	stop_gained	NA	LoF	-	-	NA	FUN	-	No	No	2.59117
2017GB	SRR2189710	2-5	30.75	117.62	Qianshan Anhui	22.84	HPA1	2	LoF-300	stop_gained	NA	LoF	-	-	NA	FUN	-	No	No	2.01097
2017GB	SRR2189711	3-4	30.62	117.76	Qingyang Anhui	22.59	HPA1	2	LoF-300	stop_gained	NA	LoF	-	-	NA	FUN	-	No	No	2.97372
2017GB	SRR2189712	3-2	30.62	117.76	Qingyang Anhui	28.23	HPA1	2	LoF-300	stop_gained	NA	LoF	-	-	NA	FUN	-	No	No	2.87996
2017GB	SRR2189713	6-28	31.39	118.38	Wuhu Anhui	28.79	HPA1	2	LoF-300	stop_gained	NA	LoF	-	-	NA	FUN	-	No	No	2.80392
2017GB	SRR2189714	7-2	29.8	118.18	Xiuning Anhui	24.23	HPA1+HPA2	2	-	-	NA	FUN	-	-	NA	FUN	-	No	No	2.74773
2017GB	SRR2189716	8-6	29.96	117.96	Yixian Anhui	21.25	HPA1	2	LoF-300	stop_gained	NA	LoF	-	-	NA	FUN	-	No	No	3.09454
2017GB	SRR2189717	8-17	29.96	117.96	Yixian Anhui	26.08	HPA1	2	LoF-300	stop_gained	NA	LoF	-	-	NA	FUN	-	No	No	2.15684
2017GB	SRR2189718	9-5	30.71	116.26	Yuexi Anhui	25.01	HPA1	2	LoF-300	stop_gained	NA	LoF	-	-	NA	FUN	-	No	No	2.44147
2017GB	SRR2189719	10-1	31.55	118.49	Dangtu Anhui	20.98	HPA1	2	LoF-300	stop_gained	NA	LoF	-	-	NA	FUN	-	No	No	2.38728
2017GB	SRR2189720	10-3	31.55	118.49	Dangtu Anhui	29.2	HPA1	2	LoF-300	stop_gained	NA	LoF	-	-	NA	FUN	-	No	No	2.9119
2017GB	SRR2204160	10-5	31.55	118.49	Dangtu Anhui	21.05	HPA1	2	LoF-300	stop_gained	NA	LoF	-	-	NA	FUN	-	No	No	2.60838
2017GB	SRR2204161	11-4	26.75	114.3	Jinggangshan Jiangxi	26.56	HPA1	2	LoF-300	stop_gained	NA	LoF	-	-	NA	FUN	-	No	No	2.79259
2017GB	SRR2204162	12-8	29.59	115.91	Jiujiang Jiangxi	24.94	HPA1	2	LoF-300	stop_gained	NA	LoF	-	-	NA	FUN	-	No	No	2.51181
2017GB	SRR2204163	13-13	26.99	116.24	Nanfeng Jiangxi	22.47	HPA1	2	LoF-300	stop_gained	NA	LoF	-	-	NA	FUN	-	No	No	2.14712
2017GB	SRR2204164	14-10	28.74	115.74	Xinjian Jiangxi	43.47	HPA1	2	LoF-300	stop_gained	NA	LoF	-	-	NA	FUN	-	No	No	2.68303
2017GB	SRR2204165	14-62	28.74	115.74	Xinjian Jiangxi	21.86	HPA1	2	LoF-300	stop_gained	NA	LoF	-	-	NA	FUN	-	No	No	2.93279
2017GB	SRR2204166	15-11	29.8	118.85	Chun'an Zhejiang	22.89	HPA1	2	LoF-300	stop_gained	NA	LoF	-	-	NA	FUN	-	No	No	2.42041
2017GB	SRR2204167	17-5	29.54	119.49	Jiande Zhejiang	25.46	HPA1	2	LoF-300	stop_gained	NA	LoF	-	-	NA	FUN	-	No	No	2.67589
2017GB	SRR2204168	18-4	29.11	118.38	Kaihua Zhejiang	22.77	HPA1	2	LoF-300	stop_gained	NA	LoF	-	-	NA	FUN	-	No	No	2.86827
2017GB	SRR2204169	18-7	29.11	118.38	Kaihua Zhejiang	21.62	HPA1	2	LoF-300	stop_gained	NA	LoF	-	-	NA	FUN	-	No	No	2.48637
2017GB	SRR2204170	19-33	30.05	119.91	Lin'an Zhejiang	21.85	HPA1	2	LoF-300	stop_gained	NA	LoF	-	-	NA	FUN	-	No	No	2.27905
2017GB	SRR2204171	20-2	29.69	119.67	Tonglu Zhejiang	21.82	HPA1	2	LoF-300	stop_gained	NA	LoF	-	-	NA	FUN	-	No	No	2.79369
2017GB	SRR2204172	20-36	29.69	119.67	Tonglu Zhejiang	21.43	HPA1	2	LoF-300	stop_gained	NA	LoF	-	-	NA	FUN	-	No	No	2.7665
2017GB	SRR2204173	23-34	32.05	118.83	Nanjing Jiangsu	25.82	HPA1	2	LoF-300	stop_gained	NA	LoF	-	-	NA	FUN	-	No	No	2.97174
2017GB	SRR2204174	24-10	30.52	114.47	Wuchang Hubei	21.41	HPA1	2	LoF-300	stop_gained	NA	LoF	-	-	NA	FUN	-	No	No	2.46447
2017GB	SRR2204175	25-16	29.79	106.48	Beibei Chongqing	23.54	HPA1	2	LoF-300	stop_gained	NA	LoF	-	-	NA	FUN	-	No	No	2.57026
2017GB	SRR2204176	26-5	29.82	106.06	Tongliang Chongqing	23.78	HPA1	2	LoF-300	stop_gained	NA	LoF	-	-	NA	FUN	-	No	No	2.72722
2017GB	SRR2204177	27-8	32.72	105.12	Wenxian Gansu	24.38	HPA1+HPA2	2	-	-	NA	FUN	-	-	NA	FUN	-	No	No	2.51765
2017GB	SRR2204178	27-9	32.72	105.12	Wenxian Gansu	10.84	HPA1	2	LoF-300	stop_gained	NA	FUN	-	-	NA	FUN	-	No	No	2.96139
2017GB	SRR2204179	28-6	33.15	106.75	Mianxian Shaanxi	26.75	HPA1	2	LoF-300	stop_gained	NA	LoF	-	-	NA	FUN	-	No	No	2.3779
2017GB	SRR2204180	30-6	31.28	115.02	Hong'an Hubei	26.62	HPA1	2	LoF-300	stop_gained	NA	LoF	-	-	NA	FUN	-	No	No	2.65798
2017GB	SRR2204189	31-26	30.78	112.11	Jingmen Hubei	23.58	HPA1	2	LoF-300	stop_gained	NA	LoF	-	-	NA	FUN	-	No	No	2.73781
2017GB	SRR2204238	32-28	30.46	114.09	Hanyang Hubei	31.19	HPA1	2	LoF-300	stop_gained	NA	LoF	-	-	NA	FUN	-	No	No	2.91445
2017GB	SRR2204239	33-4	29.41	110.44	Zhangjiajie Hunan	27.28	HPA1	2	LoF-300	stop_gained	NA	LoF	-	-	NA	FUN	-	No	No	2.74221
2017GB	SRR2204264	33-46	29.41	110.44	Zhangjiajie Hunan	22.49	HPA1	2	LoF-300	stop_gained	NA	LoF	-	-	NA	FUN	-	No	No	2.15854
2017GB	SRR2204313	34-16	28.52	110.72	Yuanling Hunan	21.35	HPA1	2	LoF-300	stop_gained	NA	LoF	-	-	NA	FUN	-	No	No	2.55929
2017GB	SRR2204314	35-1	27.94	108.61	Yinjiang Guizhou	23.01	HPA1	2	LoF-300	stop_gained	NA	LoF	-	-	NA	FUN	-	No	No	2.28779
2017GB	SRR2204315	35-10	27.94	108.61	Yinjiang Guizhou	22.68	HPA1	2	LoF-300	stop_gained	NA	LoF	-	-	NA	FUN	-	No	No	2.67206
2017GB	SRR2204316	36-17	28.02	98.63	Gongshan Yunnan	23.27	HPA1+HPA2	2	-	-	NA	FUN	-	-	NA	FUN	-	No	No	3.95878
2017GB	SRR2204317	37-10	32.05	113.98	Xinyang. Henan	22.89	HPA1	2	LoF-300	stop_gained	NA	LoF	-	-	NA	FUN	-	No	No	2.77858
2017GB	SRR2204318	38-2	31.1	110.95	Yichang Hubei	27.18	HPA1	2	LoF-300	stop_gained	NA	LoF	-	-	NA	FUN	-	No	No	2.55083
2017GB	SRR2204319	38-4	31.1	110.95	Yichang Hubei	21.71	HPA1	2	LoF-300	stop_gained	NA	LoF	-	-	NA	FUN	-	No	No	2.68002
2017GB	SRR2204320	39-16	46.75	90.27	Qinghe Xinjiang	26.94	HPA1	2	LoF-300	stop_gained	NA	LoF	-	-	NA	FUN	-	No	No	2.23113
2017GB	SRR2204321	40-2	47.22	89.84	Fuyun Xinjiang	21.42	HPA1	2	LoF-300	stop_gained	NA	LoF	-	-	NA	FUN	-	No	No	2.3433
2017GB	SRR2204322	41-10	47.59	88.77	Altay Xinjiang	24.78	HPA1	2	LoF-300	stop_gained	NA	LoF	-	-	NA	FUN	-	No	No	2.23964
2017GB	SRR2204323	41-11	47.59	88.77	Altay Xinjiang	23.83	HPA1	2	LoF-300	stop_gained	NA	LoF	-	-	NA	FUN	-	No	No	2.4362
2017GB	SRR2204324	42-3	46.83	84.18	Emin Xinjiang	23.13	HPA1	2	LoF-300	stop_gained	NA	LoF	-	-	NA	FUN	-	No	No	2.76119
2017GB	SRR2204325	42-8	46.83	84.18	Emin Xinjiang	23.59	HPA1	2	LoF-300	stop_gained	NA	LoF	-	-	NA	FUN	-	No	No	2.79845
2017GB	SRR2204326	43-7	46.74	90.34	Qinghe Xinjiang	27.08	HPA1	2	LoF-300	stop_gained	NA	LoF	-	-	NA	FUN	-	No	No	2.32906
2017GB	SRR2204327	45-20	46.75	90.34	Qinghe Xinjiang	28.12	HPA1	2	LoF-300	stop_gained	NA	LoF	-	-	NA	FUN	-	No	No	2.75995
2017GB	SRR2204328	45-23	46.75	90.34	Qinghe Xinjiang	29.06	HPA1	2	LoF-300	stop_gained	NA	LoF	-	-	NA	FUN	-	No	No	2.5217
2017GB	SRR2204329	46-28	46.74	90.34	Qinghe Xinjiang	29.75	HPA1	2	LoF-300	stop_gained	NA	LoF	-	-	NA	FUN	-	No	No	2.95404
2017GB	SRR2204330	46-31	46.74	90.34	Qinghe Xinjiang	31.79	HPA1	2	LoF-300	stop_gained	NA	LoF	-	-	NA	FUN	-	No	No	2.98314
2017GB	SRR2204331	48-1	47.21	89.81	Fuyun Xinjiang	24.03	HPA1	2	LoF-300	stop_gained	NA	LoF	-	-	NA	FUN	-	No	No	2.78295
2017GB	SRR2204332	50-3	47.36	89.65	Fuyun Xinjiang	22.82	HPA1	2	LoF-300	stop_gained	NA	LoF	-	-	NA	FUN	-	No	No	2.95748
2017GB	SRR2204333	50-5	47.36	89.65	Fuyun Xinjiang	24.3	HPA1	2	LoF-300	stop_gained	NA	LoF	-	-	NA	FUN	-	No	No	2.46054
2017GB	SRR2204334	51-1	47.77	88.38	Altay Xinjiang	25.91	HPA1	2	LoF-300	stop_gained	NA	LoF	-	-	NA	FUN	-	No	No	3.13429
2017GB	SRR2204335	51-4	47.77	88.38	Altay Xinjiang	23.32	HPA1	2	LoF-300	stop_gained	NA	LoF	-	-	NA	FUN	-	No	No	2.97559
2017GB	SRR2204336	51-8	47.77	88.38	Altay Xinjiang	23.66	HPA1	2	LoF-300	stop_gained	NA	LoF	-	-	NA	FUN	-	No	No	2.58163
2017GB	SRR2204337	52-13	47.77	88.38	Altay Xinjiang	27.23	HPA1	2	LoF-300	stop_gained	NA	LoF	-	-	NA	FUN	-	No	No	2.43065
2017GB	SRR2204338	53-18	47.77	88.38	Altay Xinjiang	25.39	HPA1	2	LoF-300	stop_gained	NA	LoF	-	-	NA	FUN	-	No	No	2.21704
2017GB	SRR2204339	53-19	47.77	88.38	Altay Xinjiang	25.65	HPA1	2	LoF-300	stop_gained	NA	LoF	-	-	NA	FUN	-	No	No	2.58603
2017GB	SRR2204340	54-6	47.73	88.22	Altay Xinjiang	22.91	HPA1	2	LoF-300	stop_gained	NA	LoF	-	-	NA	FUN	-	No	No	2.84172
2017GB	SRR2204341	54-5	47.73	88.22	Altay Xinjiang	34.36	HPA1	2	LoF-300	stop_gained	NA	LoF	-	-	NA	FUN	-	No	No	2.35
2017GB	SRR2204342	55-12	47.73	88.22	Altay Xinjiang	22.38	HPA1	2	LoF-300	stop_gained	NA	LoF	-	-	NA	FUN	-	No	No	2.38906
2017GB	SRR2204343	55-13	47.73	88.22	Altay Xinjiang	24.15	HPA1	2	LoF-300	stop_gained	NA	LoF	-	-	NA	FUN	-	No	No	3.05852
2017GB	SRR2204345	52-22	47.77	88.38	Altay Xinjiang	23.01	HPA1	2	LoF-300	stop_gained	NA	LoF	-	-	NA	FUN	-	No	No	2.55687
2017GB	SRR2204346	57-1	28.23	116.59	Dongxiang Jiangxi	29.92	HPA1	2	LoF-300	stop_gained	NA	LoF	-	-	NA	FUN	-	No	No	3.03124
2017GB	SRR2204347	58-7	28.28	116.61	Dongxiang Jiangxi	30.25	HPA1	2	LoF-300	stop_gained	NA	LoF	-	-	NA	FUN	-	No	No	3.3491
2017GB	SRR2204348	59-12	28.75	115.82	Xinjian Jiangxi	23.69	HPA1	2	LoF-300	stop_gained	NA	LoF	-	-	NA	FUN	-	No	No	2.49498
2017GB	SRR2204349	60-1	28.78	115.84	Nanchang Jiangxi	22.55	HPA1	2	LoF-300	stop_gained	NA	LoF	-	-	NA	FUN	-	No	No	2.59804
2017GB	SRR2204350	64-5	29.87	116.53	Pengze Jiangxi	21.93	HPA1	2	LoF-300	stop_gained	NA	LoF	-	-	NA	FUN	-	No	No	2.89205
2017GB	SRR2204577	63-1	29.88	116.52	Pengze Jiangxi	24.31	HPA1	2	LoF-300	stop_gained	NA	LoF	-	-	NA	FUN	-	No	No	2.53588
2017GB	SRR2204578	61-1	29.86	116.52	Pengze Jiangxi	43.5	HPA1	2	LoF-300	stop_gained	NA	LoF	-	-	NA	FUN	-	No	No	2.41341
2017GB	SRR2204579	65-1	29.57	117.58	Jingdezhen Jiangxi	24.4	HPA1	2	LoF-300	stop_gained	NA	LoF	-	-	NA	FUN	-	No	No	2.59203
2017GB	SRR2204581	66-3	29.34	117.34	Jingdezhen Jiangxi	28.92	HPA1	2	LoF-300	stop_gained	NA	LoF	-	-	NA	FUN	-	No	No	2.65536
2017GB	SRR2204582	67-1	29.33	117.32	Jingdezhen Jiangxi	28.22	HPA1	2	LoF-300	stop_gained	NA	LoF	-	-	NA	FUN	-	No	No	2.38694
2017GB	SRR2204583	68-1	29.32	117.31	Jingdezhen Jiangxi	29.63	HPA1	2	LoF-300	stop_gained	NA	LoF	-	-	NA	FUN	-	No	No	2.78438
2017GB	SRR2204584	69-7	28.97	114.85	Wuning Jiangxi	29.17	HPA1	2	LoF-300	stop_gained	NA	LoF	-	-	NA	FUN	-	No	No	2.7788
2017GB	SRR2204585	70-1	28.99	114.86	Wuning Jiangxi	23.83	HPA1	2	LoF-300	stop_gained	NA	LoF	-	-	NA	FUN	-	No	No	2.50535
2017GB	SRR2204586	71-5	29	114.87	Wuning Jiangxi	25.01	HPA1	2	LoF-300	stop_gained	NA	LoF	-	-	NA	FUN	-	No	No	2.61806
2017GB	SRR2204587	72-2	29.24	115.1	Wuning Jiangxi	21.1	HPA1	2	LoF-300	stop_gained	NA	LoF	-	-	NA	FUN	-	No	No	2.39286
2017GB	SRR2204588	73-5	29.29	115.98	Xingzi Jiangxi	26.79	HPA1	2	LoF-300	stop_gained	NA	LoF	-	-	NA	FUN	-	No	No	2.26327
2017GB	SRR2204589	74-14	29.61	115.93	Jiujiang Jiangxi	21.93	HPA1	2	LoF-300	stop_gained	NA	LoF	-	-	NA	FUN	-	No	No	2.93663
2017GB	SRR2204590	75-6	29.6	115.93	Jiujiang Jiangxi	28.46	HPA1	2	LoF-300	stop_gained	NA	LoF	-	-	NA	FUN	-	No	No	2.54654
2017GB	SRR2204592	87	29.64	91.18	Lhasa Tibet	29.67	HPA1+HPA2	2	-	-	NA	FUN	-	-	NA	FUN	-	No	No	1.93644
2017GB	SRR2204626	29-8	32.93	107.21	Chenggu Shaanxi	21.71	HPA1	2	LoF-300	stop_gained	NA	LoF	-	-	NA	FUN	-	No	No	2.31397
2017GB	SRR2204703	36-31	28.02	98.63	Gongshan Yunnan	21.83	HPA1+HPA2	2	-	frameshift_variant	NA	FUN	-	-	NA	FUN	-	No	No	3.29989
2017GB	SRR2204704	43-12	46.74	90.34	Qinghe Xinjiang	25.95	HPA1	2	LoF-300	stop_gained	NA	LoF	-	-	NA	FUN	-	No	No	2.01734
2017GB	SRR6414595	85-3	32.14	115.06	Huangchuan Henan	58.16	HPA1	2	LoF-300	stop_gained	NA	LoF	-	-	NA	FUN	-	No	No	2.85354
2017GB	SRR6414596	85-5	32.14	115.06	Huangchuan Henan	84.7	HPA1	2	LoF-300	stop_gained	NA	LoF	-	-	NA	FUN	-	No	No	2.34629
2017GB	SRR6414597	86	29.71	106.63	Yubei Chongqing	75.49	HPA1	2	LoF-300	stop_gained	NA	LoF	-	-	NA	FUN	-	No	No	2.42659
2017GB	SRR6414598	83-2	32.17	115.66	Gushi Henan	74.13	HPA1	2	LoF-300	stop_gained	NA	LoF	-	-	NA	FUN	-	No	No	2.66019
2017GB	SRR6414599	83-5	32.17	115.66	Gushi Henan	77.66	HPA1	2	LoF-300	stop_gained	NA	LoF	-	-	NA	FUN	-	No	No	2.74081
2017GB	SRR6414600	84-3	32.14	115.06	Huangchuan Henan	82.33	HPA1	2	LoF-300	stop_gained	NA	LoF	-	-	NA	FUN	-	No	No	2.52519
2017GB	SRR6414601	84-4	32.14	115.06	Huangchuan Henan	82.34	HPA1	2	LoF-300	stop_gained	NA	LoF	-	-	NA	FUN	-	No	No	2.7732
2017GB	SRR6414602	76-3	28.23	112.55	Ningxiang Hunan	86.87	HPA1	2	LoF-300	stop_gained	NA	LoF	-	-	NA	FUN	-	No	No	2.7062
2017GB	SRR6414603	62-1	29.92	116.57	Pengze Jiangxi	85.29	HPA1	2	LoF-300	stop_gained	NA	LoF	-	-	NA	FUN	-	No	No	2.67404
2017GB	SRR6414604	13-5	26.59	116.15	Nanfeng Jiangxi	40.44	HPA1	2	LoF-300	stop_gained	NA	LoF	-	-	NA	FUN	-	No	No	2.63354
2017GB	SRR6414605	6-9	31.23	118.23	Wuhu Anhui	58.9	HPA1	2	LoF-300	stop_gained	NA	LoF	-	-	NA	FUN	-	No	No	2.74133
2017GB	SRR6414606	5-15	30.28	117.18	Taihu Anhui	62.19	HPA1	2	LoF-300	stop_gained	NA	LoF	-	-	NA	FUN	-	No	No	2.49399
2017GB	SRR6414607	4-15	29.51	118.23	Shexian Anhui	69.89	HPA1	2	LoF-300	stop_gained	NA	LoF	-	-	NA	FUN	-	No	No	2.6289
2017GB	SRR6414608	52-10	47.77	88.38	Altay Xinjiang	83.36	HPA1	2	LoF-300	stop_gained	NA	LoF	-	-	NA	FUN	-	No	No	2.36508
2017GB	SRR6414609	30-1	31.17	114.62	Hong'an Hubei	67.49	HPA1	2	LoF-300	stop_gained	NA	LoF	-	-	NA	FUN	-	No	No	2.63784
2017GB	SRR6414610	23-19	32.03	118.5	Nanjing Jiangsu	51.51	HPA1	2	LoF-300	stop_gained	NA	LoF	-	-	NA	FUN	-	No	No	2.79383
2017GB	SRR6414611	17-2	29.32	119.3	Jiande Zhejiang	72.78	HPA1	2	LoF-300	stop_gained	NA	LoF	-	-	NA	FUN	-	No	No	2.72621
2017GB	SRR6414612	82-3	31.82	115.39	Shangcheng Henan	74.53	HPA1	2	LoF-300	stop_gained	NA	LoF	-	-	NA	FUN	-	No	No	2.7345
2017GB	SRR6414613	82-1	31.82	115.39	Shangcheng Henan	76.74	HPA1	2	LoF-300	stop_gained	NA	LoF	-	-	NA	FUN	-	No	No	2.8239
2017GB	SRR6414614	76-5	28.23	112.55	Ningxiang Hunan	132.34	HPA1	2	LoF-300	stop_gained	NA	LoF	-	-	NA	FUN	-	No	No	2.21174
2017GB	SRR6414615	76-4	28.23	112.55	Ningxiang Hunan	71.63	HPA1	2	LoF-300	stop_gained	NA	LoF	-	-	NA	FUN	-	No	No	2.61571
2017GB	SRR6414616	77-3	28.23	112.55	Ningxiang Hunan	78.07	HPA1	2	LoF-300	stop_gained	NA	LoF	-	-	NA	FUN	-	No	No	3.09357
2017GB	SRR6414617	77-2	28.23	112.55	Ningxiang Hunan	71.01	HPA1	2	LoF-300	stop_gained	NA	LoF	-	-	NA	FUN	-	No	No	2.68834
2017GB	SRR6414618	78-5	28.5	112.14	Taojiang Hunan	88.44	HPA1	2	LoF-300	stop_gained	NA	LoF	-	-	NA	FUN	-	No	No	2.34721
2017GB	SRR6414619	78-4	28.5	112.14	Taojiang Hunan	76.8	HPA1	2	LoF-300	stop_gained	NA	LoF	-	-	NA	FUN	-	No	No	2.78767
2017GB	SRR6414620	79-4	28.03	110.21	Chenxi Hunan	85.5	HPA1	2	LoF-300	stop_gained	NA	LoF	-	-	NA	FUN	-	No	No	2.6781
2017GB	SRR6414621	79-2	28.03	110.21	Chenxi Hunan	52.64	HPA1	2	LoF-300	stop_gained	NA	LoF	-	-	NA	FUN	-	No	No	2.66484
2017PNAS	ERR2026739	Aitba	31.48	-7.45	MA	82.22	HPA2	1	-	-	NA	FUN	deletion 6.4kb	gene deletion	NA	LoF	-	No	No	1.06459
2017PNAS	ERR2026740	Ita-0	34.0787	-4.19891	MA	58.27	HPA1+HPA2	2	-	-	NA	FUN	-	-	NA	FUN	-	No	No	2.1033
2017PNAS	ERR2026741	Ait14	31.2366	-7.81285	HA	62.76	HPA2	1	-	-	NA	FUN	deletion 6.4kb	gene deletion	NA	LoF	-	No	No	1.07135
2017PNAS	ERR2026742	Ait9	31.2366	-7.81285	HA	38.23	HPA2	1	-	-	NA	FUN	deletion 6.4kb	gene deletion	NA	LoF	-	No	No	0.990301
2017PNAS	ERR2026743	Arb2	31.4199	-7.5262	HA	48.62	HPA2	1	-	-	NA	FUN	deletion 6.4kb	gene deletion	NA	LoF	-	No	No	1.19046
2017PNAS	ERR2026744	Arb0	31.4199	-7.5262	HA	50.84	HPA2	1	-	-	NA	FUN	deletion 6.4kb	gene deletion	NA	LoF	-	No	No	0.965338
2017PNAS	ERR2026745	Elh10	31.472	-7.40644	HA	51.52	HPA2	1	-	-	NA	FUN	deletion 6.4kb	gene deletion	NA	LoF	-	No	No	1.14057
2017PNAS	ERR2026746	Elh15	31.472	-7.40644	HA	45.47	HPA2	1	-	-	NA	FUN	deletion 6.4kb	gene deletion	NA	LoF	-	No	No	1.14252
2017PNAS	ERR2026747	Elh23	31.472	-7.40644	HA	50.52	HPA2	1	-	-	NA	FUN	deletion 6.4kb	gene deletion	NA	LoF	-	No	No	1.12353
2017PNAS	ERR2026748	Elh2	31.472	-7.40644	HA	47.13	HPA2	1	-	-	NA	FUN	deletion 6.4kb	gene deletion	NA	LoF	-	No	No	1.22028
2017PNAS	ERR2026749	Elh33	31.472	-7.40644	HA	52.07	HPA2	1	-	-	NA	FUN	deletion 6.4kb	gene deletion	NA	LoF	-	No	No	1.21166
2017PNAS	ERR2026750	Elh39	31.472	-7.40644	HA	47.34	HPA2	1	-	-	NA	FUN	deletion 6.4kb	gene deletion	NA	LoF	-	No	No	1.26768
2017PNAS	ERR2026751	Elh46	31.472	-7.40644	HA	66.01	HPA2	1	-	-	NA	FUN	deletion 6.4kb	gene deletion	NA	LoF	-	No	No	1.18345
2017PNAS	ERR2026752	Elh52	31.472	-7.40644	HA	47.49	HPA2	1	-	-	NA	FUN	deletion 6.4kb	gene deletion	NA	LoF	-	No	No	1.16812
2017PNAS	ERR2026753	Elh20	31.472	-7.40644	HA	44.29	HPA2	1	-	-	NA	FUN	deletion 6.4kb	gene deletion	NA	LoF	-	No	No	1.00405
2017PNAS	ERR2026754	Elh27	31.472	-7.40644	HA	40.8	HPA2	1	-	-	NA	FUN	deletion 6.4kb	gene deletion	NA	LoF	-	No	No	1.07294
2017PNAS	ERR2026755	Set6	31.2266	-7.67361	HA	52.02	HPA2	1	-	-	NA	FUN	deletion 6.4kb	gene deletion	NA	LoF	-	No	No	1.09405
2017PNAS	ERR2026756	Set0	31.2266	-7.67361	HA	59.97	HPA2	1	-	-	NA	FUN	deletion 6.4kb	gene deletion	NA	LoF	-	No	No	1.00371
2017PNAS	ERR2026757	Bba1	34.0193	-4.0839	NMA	49.26	HPA1+HPA2	2	-	-	NA	FUN	-	-	NA	FUN	-	No	No	2.1573
2017PNAS	ERR2026758	Bba2	34.0193	-4.0839	NMA	45.24	HPA1+HPA2	2	-	-	NA	FUN	-	-	NA	FUN	-	No	No	2.23428
2017PNAS	ERR2026759	Bba0	35.0426	-5.02369	NMA	35.38	HPA1+HPA2	2	-	-	NA	FUN	-	-	NA	FUN	-	No	No	1.90039
2017PNAS	ERR2026760	Meh4	33.9561	-4.05153	NMA	38.25	HPA1+HPA2	2	-	-	NA	FUN	-	-	NA	FUN	-	No	No	2.43878
2017PNAS	ERR2026761	Meh7	33.9561	-4.05153	NMA	43.41	HPA1+HPA2	2	-	-	NA	FUN	-	-	NA	FUN	-	No	No	2.20232
2017PNAS	ERR2026762	Meh0	33.9561	-4.05153	NMA	49.87	HPA1+HPA2	2	-	-	NA	FUN	-	-	NA	FUN	-	No	No	1.84159
2017PNAS	ERR2026763	Tah4	34.0529	-4.22245	NMA	46.06	HPA1+HPA2	2	-	-	NA	FUN	-	-	NA	FUN	-	No	No	2.19356
2017PNAS	ERR2026764	Tah0	34.0529	-4.22245	NMA	51.81	HPA1+HPA2	2	-	-	NA	FUN	-	-	NA	FUN	-	No	No	2.57006
2017PNAS	ERR2026765	Taz11	34.0917	-4.10258	NMA	57.23	HPA1+HPA2	2	-	-	NA	FUN	-	-	NA	FUN	-	No	No	2.97873
2017PNAS	ERR2026766	Taz16	34.0917	-4.10258	NMA	44.58	HPA1+HPA2	2	-	-	NA	FUN	-	-	NA	FUN	-	No	No	1.66464
2017PNAS	ERR2026767	Taz18	34.0917	-4.10258	NMA	54.13	HPA1+HPA2	2	-	-	NA	FUN	-	-	NA	FUN	-	No	No	2.99131
2017PNAS	ERR2026768	Taz0	34.0917	-4.10258	NMA	38.74	HPA1+HPA2	2	-	-	NA	FUN	-	-	NA	FUN	-	No	No	3.1177
2017PNAS	ERR2026769	Tiz7	33.8723	-4.02647	NMA	49.85	HPA1+HPA2	2	-	-	NA	FUN	-	-	NA	FUN	-	No	No	2.29415
2017PNAS	ERR2026770	Tiz0	33.8723	-4.02647	NMA	47.97	HPA1+HPA2	2	-	-	NA	FUN	-	-	NA	FUN	-	No	No	3.2753
2017PNAS	ERR2026771	Bab3	35.0426	-5.02369	Rif	61.68	HPA1+HPA2	2	looks real	frameshift_variant	NA		0.3	-	NA		-	No	No	3.12375
2017PNAS	ERR2026772	Bab0	35.0426	-5.02369	Rif	40.61	HPA1+HPA2	2	wrong aln?	stop_gained	NA		0.38	-	NA	del?	-	No	No	3.24356
2017PNAS	ERR2026773	Bbe0	34.9952	-4.83141	Rif	56.75	HPA1+HPA2	2	-	-	NA	FUN	-	-	NA	FUN	-	No	No	3.61147
2017PNAS	ERR2026774	Ket10(1)	34.9608	-4.66611	Rif	51.04	HPA1+HPA2	2	-	-	NA	FUN	-	-	NA	FUN	-	No	No	3.37322
2017PNAS	ERR2026775	Ket12	34.9608	-4.66611	Rif	34.91	HPA1+HPA2	2	-	-	NA	FUN	-	-	NA	FUN	-	No	No	3.28192
2017PNAS	ERR2026776	Ket10(2)	34.9608	-4.66611	Rif	45.04	HPA1+HPA2	2	-	-	NA	FUN	-	-	NA	FUN	-	No	No	3.13342
2017PNAS	ERR2026777	Zin4	35.4528	-5.42698	Rif	45.07	HPA1+HPA2	2	-	-	NA	FUN	-	-	NA	FUN	-	No	No	2.33702
2017PNAS	ERR2026778	Zin9	35.4528	-5.42698	Rif	39.23	HPA1+HPA2	2	-	-	NA	FUN	-	-	NA	FUN	-	No	No	2.08585
2017PNAS	ERR2026779	Agl1	32.9724	-5.44856	SMA	53.5	HPA1+HPA2	2	-	-	NA	FUN	0.88	-	NA	FUN	-	No	No	2.2479
2017PNAS	ERR2026780	Agl2	32.9724	-5.44856	SMA	44.23	HPA1+HPA2	2	-	-	NA	FUN	0.93	-	NA	FUN	-	No	No	2.24236
2017PNAS	ERR2026781	Agl3	32.9724	-5.44856	SMA	50.37	HPA1+HPA2	2	-	-	NA	FUN	0.9	-	NA	FUN	-	No	No	2.20863
2017PNAS	ERR2026782	Agl5	32.9724	-5.44856	SMA	52.61	HPA1+HPA2	2	-	-	NA	FUN	-	-	NA	FUN	-	No	No	2.39863
2017PNAS	ERR2026783	Agl9	32.9724	-5.44856	SMA	48.97	HPA1+HPA2	2	-	-	NA	FUN	0.94	-	NA	FUN	-	No	No	2.28431
2017PNAS	ERR2026784	Agl0	32.9724	-5.44856	SMA	44.55	HPA1+HPA2	2	-	-	NA	FUN	0.85	-	NA	FUN	-	No	No	2.1591
2017PNAS	ERR2026785	Azr11	33.4236	-5.17911	SMA	45.77	HPA1+HPA2	2	-	-	NA	FUN	-	-	NA	FUN	-	No	No	2.44167
2017PNAS	ERR2026786	Azr13	33.4236	-5.17911	SMA	50.95	HPA1+HPA2	2	-	-	NA	FUN	-	-	NA	FUN	-	No	No	2.27874
2017PNAS	ERR2026787	Azr16_1	33.4236	-5.17911	SMA	41.74	HPA1+HPA2	2	-	-	NA	FUN	-	-	NA	FUN	-	No	No	2.31797
2017PNAS	ERR2026788	Azr16_2	33.4236	-5.17911	SMA	39.11	HPA2	1	-	-	NA	FUN	deletion 6.4kb	gene deletion	NA	LoF	-	No	No	0.97217
2017PNAS	ERR2026789	Azr5	33.4236	-5.17911	SMA	48.45	HPA1+HPA2	2	-	-	NA	FUN	0.9	-	NA	FUN	-	No	No	2.22612
2017PNAS	ERR2026790	Azr7	33.4236	-5.17911	SMA	48.14	HPA1+HPA2	2	-	-	NA	FUN	-	-	NA	FUN	-	No	No	2.51272
2017PNAS	ERR2026791	Azr0	33.4236	-5.17911	SMA	37.42	HPA1+HPA2	2	-	-	NA	FUN	-	-	NA	FUN	-	No	No	2.10506
2017PNAS	ERR2026792	Elk20	32.5352	-6.01497	SMA	33.07	HPA1+HPA2	2	-	-	NA	FUN	0.84	-	NA	FUN	-	No	No	2.02633
2017PNAS	ERR2026793	Elk28	32.5352	-6.01497	SMA	54.1	HPA1+HPA2	2	-	-	NA	FUN	0.97	-	NA	FUN	-	No	No	2.59254
2017PNAS	ERR2026794	Elk3	32.5352	-6.01497	SMA	32.04	HPA1+HPA2	2	-	-	NA	FUN	0.94	-	NA	FUN	-	No	No	1.92999
2017PNAS	ERR2026795	Elk5	32.5352	-6.01497	SMA	36.17	HPA1+HPA2	2	-	-	NA	FUN	0.9	-	NA	FUN	-	No	No	2.29156
2017PNAS	ERR2026796	Elk1	32.5352	-6.01497	SMA	49.83	HPA1+HPA2	2	-	-	NA	FUN	0.93	-	NA	FUN	-	No	No	2.06201
2017PNAS	ERR2026797	IFr0	33.5501	-5.17465	SMA	47.05	HPA1+HPA2	2	-	-	NA	FUN	-	-	NA	FUN	-	No	No	2.31538
2017PNAS	ERR2026798	Ifr4	33.5501	-5.17465	SMA	43.42	HPA1+HPA2	2	-	-	NA	FUN	-	-	NA	FUN	-	No	No	1.91336
2017PNAS	ERR2026799	Ifr6	33.5501	-5.17465	SMA	54.51	HPA1+HPA2	2	-	-	NA	FUN	-	-	NA	FUN	-	No	No	2.1208
2017PNAS	ERR2026800	Khe32	32.9273	-5.51027	SMA	48.57	HPA1	2	LoF-300	stop_gained	NA	LoF	0.37	-	NA	FUN	-	No	No	2.27353
2017PNAS	ERR2026801	Khe0	32.9273	-5.51027	SMA	41.89	HPA1+HPA2	2	-	-	NA	FUN	0.95	-	NA	FUN	-	No	No	2.23618
2017PNAS	ERR2026802	Oua0	32.0785	-6.27531	SMA	45.85	HPA2	1	-	-	NA	FUN	deletion 6.4kb	gene deletion	NA	LoF	-	No	No	1.2846
2017PNAS	ERR2026803	Til2	32.0421	-6.22955	SMA	60.09	HPA2	1	-	-	NA	FUN	deletion 6.4kb	gene deletion	NA	LoF	-	No	No	1.16964
2017PNAS	ERR2026804	Ifr3	33.5501	-5.17465	SMA	51.81	HPA1+HPA2	2	-	-	NA	FUN	-	-	NA	FUN	-	No	No	2.1419
2017PNAS	ERR2026805	SA-h1	-34.125	19.375	ZA	12.2	HPA1+HPA2	2	-	-	NA	FUN	-	-	NA	FUN	-	No	No	3.10989
2017PNAS	ERR2026806	SA-h2	-34.125	19.375	ZA	13.55	HPA1+HPA2	2	-	-	NA	FUN	-	-	NA	FUN	-	No	No	3.29898
2017PNAS	ERR2026807	SA-h3	-34.125	19.375	ZA	12.49	HPA1+HPA2	2	-	-	NA	FUN	-	-	NA	FUN	-	No	No	3.2512
2017PNAS	ERR2026808	SA-h4	-33.399	19.282	ZA	10.47	HPA1+HPA2	2	-	-	NA	FUN	-	-	NA	FUN	-	No	No	3.21397
2017PNAS	ERR2026809	SA-h5	-34.125	19.375	ZA	10.63	HPA1+HPA2	2	-	-	NA	FUN	-	-	NA	FUN	-	No	No	3.50277
2017PNAS	ERR2026811	Tanz-h1	-3.02157	37.1596	TZ-Kilamanjaro	13.52	HPA1+HPA2	2	-	-	NA	FUN	-	-	NA	FUN	-	No	No	3.22045
2017PNAS	ERR2026812	Tanz-h2	-3.23333	36.7167	TZ-Mt.Meru	13.52	HPA1+HPA2	2	-	-	NA	FUN	-	-	NA	FUN	-	No	No	3.17874
2017PNAS	ERR2026813	Tanz-h3	-3.23333	36.7167	TZ-Mt.Meru	9.01	HPA1+HPA2	2	-	-	NA	FUN	-	-	NA	FUN	-	No	No	3.19113
