# Supplementary material for: The Evolutionary Dynamics of Genetic Incompatibilities Introduced by Duplicated Genes in Arabidopsis thaliana
Source: Mol Biol Evol. 2020 Nov 28;38(4):1225–40. doi: 10.1093/molbev/msaa306 (PMC8042742; doi:10.1093/molbev/msaa306)
Supplement: msaa306_Supplementary_Data [file msaa306_supplementary_data.zip › Supplementary.Data.4.TIM22.xlsx]

## Sheet: SupData
LoF in TIM22-1	1: without loss-of-function variant			TIM22-1 Met.	UNM: unmethylated promoter
	0: with loss-of-function variant				MET: methylated promoter
LoF in TIM22-2	1: without loss-of-function variant				NA: no available data
	0: with loss-of-function variant			CovToCol	The average coverage of the two TIM22 copies normailzed by the whole genome mapping coverage and divided by the normalized average coverage of the two TIM22 copies in reference Col-0 genome
ID	Name	Region	Lattitude	Longitude	CovToCol	LoF in TIM22-1	LoF in TIM22-2	TIM22-1 Met.	TIM22-2 Met.	Functional Copy	GWAS Phenotype
88	CYR	FRA	47.4	0.683333	0.933166	1	1	UNM	UNM	TIM22-1 + TIM22-2	1
108	LDV-18	FRA	48.5167	-4.06667	0.825854	1	1	UNM	UNM	TIM22-1 + TIM22-2	1
139	LDV-46	FRA	48.5167	-4.06667	0.812195	1	1	NA	NA	TIM22-1 + TIM22-2	1
159	MAR2-3	FRA	47.35	3.93333	0.95016	1	1	UNM	UNM	TIM22-1 + TIM22-2	1
265	PYL-6	FRA	44.65	-1.16667	2.33791	1	1	MET	MET	TIM22-3	0
350	TOU-A1-88	FRA	46.6667	4.11667	0.949542	1	1	UNM	UNM	TIM22-1 + TIM22-2	1
351	TOU-A1-89	FRA	46.6667	4.11667	0.985973	1	1	UNM	UNM	TIM22-1 + TIM22-2	1
403	Zdarec3	CZE	49.3667	16.2667	0.848262	1	1	UNM	UNM	TIM22-1 + TIM22-2	1
410	Doubravnik7	CZE	49.4211	16.3497	0.907635	1	1	UNM	UNM	TIM22-1 + TIM22-2	1
424	Draha2	CZE	49.4112	16.2815	0.838901	1	1	UNM	UNM	TIM22-1 + TIM22-2	1
428	Borky1	CZE	49.403	16.232	0.815905	1	1	UNM	UNM	TIM22-1 + TIM22-2	1
430	Gr-1	AUT	47	15.5	0.860404	0	1	UNM	UNM	TIM22-2	1
470	BRR4	USA	40.8313	-87.735	0.830412	1	1	NA	NA	TIM22-1 + TIM22-2	1
476	BRR12	USA	40.8313	-87.735	1.03161	1	1	NA	NA	TIM22-1 + TIM22-2	1
484	BRR23	USA	40.8313	-87.735	1.01563	1	1	NA	NA	TIM22-1 + TIM22-2	1
504	BRR57	USA	40.8313	-87.735	1.0976	1	1	NA	NA	TIM22-1 + TIM22-2	1
506	BRR60	USA	40.8313	-87.735	0.834769	1	1	UNM	UNM	TIM22-1 + TIM22-2	1
531	BRR107	USA	40.8313	-87.735	0.980117	1	1	NA	NA	TIM22-1 + TIM22-2	1
544	LI-WP-039	USA	40.9076	-73.2089	0.815475	1	1	NA	NA	TIM22-1 + TIM22-2	1
546	LI-WP-041	USA	40.9076	-73.2089	0.907263	1	1	NA	NA	TIM22-1 + TIM22-2	1
628	LI-OF-061	USA	40.7777	-72.9069	0.94288	1	1	NA	NA	TIM22-1 + TIM22-2	1
630	LI-OF-065	USA	40.7777	-72.9069	0.934022	0	1	UNM	UNM	TIM22-2	1
680	LI-RR-096	USA	40.9447	-72.8615	0.9661	1	1	NA	NA	TIM22-1 + TIM22-2	1
681	LI-RR-097	USA	40.9447	-72.8615	0.852643	1	1	NA	NA	TIM22-1 + TIM22-2	1
685	LI-EF-011	USA	40.9064	-73.1493	0.859395	1	1	NA	NA	TIM22-1 + TIM22-2	1
687	LI-EF-018	USA	40.9064	-73.1493	0.860249	1	1	NA	NA	TIM22-1 + TIM22-2	1
728	LI-SET-019	USA	40.9352	-73.114	0.922303	1	1	UNM	UNM	TIM22-1 + TIM22-2	1
742	LI-SET-036	USA	40.9352	-73.114	0.992302	1	1	NA	NA	TIM22-1 + TIM22-2	1
763	Kar-1	KGZ	42.3	74.3667	1.10932	0	1	UNM	UNM	TIM22-2	1
765	Sus-1	KGZ	42.1833	73.4	1.22303	0	1	UNM	UNM	TIM22-2	1
766	Dja-1	KGZ	42.5833	73.6333	1.14396	0	1	UNM	UNM	TIM22-2	1
768	Zal-1	KGZ	42.8	76.35	0.947657	0	1	UNM	UNM	TIM22-2	1
772	Neo-6	TJK	37.35	72.4667	0.966802	0	1	UNM	UNM	TIM22-2	1
801	KYC-33	USA	37.9169	-84.4639	0.938766	0	1	UNM	UNM	TIM22-2	1
853	MIA-1	USA	41.7976	-86.6691	0.864938	1	1	NA	NA	TIM22-1 + TIM22-2	1
854	MIA-5	USA	41.7976	-86.6691	0.853023	1	1	NA	NA	TIM22-1 + TIM22-2	1
867	MIC-20	USA	41.8266	-86.4366	0.927468	1	1	NA	NA	TIM22-1 + TIM22-2	1
868	MIC-24	USA	41.8266	-86.4366	0.9575	1	1	NA	NA	TIM22-1 + TIM22-2	1
870	MIC-31	USA	41.8266	-86.4366	0.875155	0	1	UNM	UNM	TIM22-2	1
915	LIN S-5	USA	41.8972	-71.4378	0.81926	0	1	UNM	UNM	TIM22-2	1
932	CHA-41	USA	42.3634	-71.1445	0.768147	1	1	UNM	UNM	TIM22-1 + TIM22-2	1
991	Ale-Stenar-41-1	SWE	55.3833	14.05	0.958714	1	1	UNM	UNM	TIM22-1 + TIM22-2	1
992	Ale-Stenar-44-4	SWE	55.3833	14.05	0.972925	1	1	UNM	UNM	TIM22-1 + TIM22-2	1
997	Ale-Stenar-56-14	SWE	55.3833	14.05	1.31726	1	1	UNM	UNM	TIM22-1 + TIM22-2	1
1002	Ale-Stenar-64-24	SWE	55.3833	14.05	1.10058	1	1	UNM	UNM	TIM22-1 + TIM22-2	1
1006	Ale-Stenar-77-31	SWE	55.3833	14.05	0.921205	1	1	NA	NA	TIM22-1 + TIM22-2	1
1061	Brösarp-11-135	SWE	55.7167	14.1333	1.23823	0	1	UNM	UNM	TIM22-2	1
1062	Brösarp-15-138	SWE	55.7167	14.1333	0.997509	1	1	UNM	UNM	TIM22-1 + TIM22-2	1
1063	Brösarp-21-140	SWE	55.7167	14.1333	1.11702	1	1	UNM	UNM	TIM22-1 + TIM22-2	1
1066	Brösarp-34-145	SWE	55.7167	14.1333	1.15688	1	1	UNM	UNM	TIM22-1 + TIM22-2	1
1070	Brösarp-45-153	SWE	55.7167	14.1333	1.16751	1	1	NA	NA	TIM22-1 + TIM22-2	1
1158	Aledal-6-49	SWE	56.7	16.5167	1.02581	1	1	UNM	UNM	TIM22-1 + TIM22-2	1
1166	Aledal-14-73	SWE	56.7	16.5167	0.97533	1	1	NA	NA	TIM22-1 + TIM22-2	1
1254	Tos-82-387	SWE	59.4333	17.0167	1.09576	1	1	UNM	UNM	TIM22-1 + TIM22-2	1
1257	Tos-95-393	SWE	59.4333	17.0167	1.01149	1	1	UNM	UNM	TIM22-1 + TIM22-2	1
1313	Ängsö-59-422	SWE	59.5667	16.8667	1.07327	1	1	NA	NA	TIM22-1 + TIM22-2	1
1317	Ängsö-74-430	SWE	59.5667	16.8667	1.08506	1	1	NA	NA	TIM22-1 + TIM22-2	1
1552	Sku-30	SWE	63.0833	18.3667	1.12308	1	1	UNM	UNM	TIM22-1 + TIM22-2	1
1612	Brn-10	USA	41.9	-86.583	0.883685	1	1	NA	NA	TIM22-1 + TIM22-2	1
1622	Brn-24	USA	41.9	-86.583	0.843416	1	1	NA	NA	TIM22-1 + TIM22-2	1
1651	DuckLkSP38	USA	43.3431	-86.4045	0.861085	1	1	NA	NA	TIM22-1 + TIM22-2	1
1652	DuckLkSP40	USA	43.3431	-86.4045	0.824921	1	1	NA	NA	TIM22-1 + TIM22-2	1
1676	Haz-2	USA	41.879	-86.607	0.898103	1	1	NA	NA	TIM22-1 + TIM22-2	1
1684	Haz-10	USA	41.879	-86.607	0.833488	1	1	NA	NA	TIM22-1 + TIM22-2	1
1739	KBS-Mac-68	USA	42.405	-85.398	1.07555	1	1	NA	NA	TIM22-1 + TIM22-2	1
1741	KBS-Mac-74	USA	42.405	-85.398	1.08562	1	1	NA	NA	TIM22-1 + TIM22-2	1
1756	Ker-4	USA	42.184	-86.358	0.904455	1	1	NA	NA	TIM22-1 + TIM22-2	1
1757	Ker-5	USA	42.184	-86.358	0.879583	1	1	NA	NA	TIM22-1 + TIM22-2	1
1793	L-R-5	USA	41.847	-86.67	0.872992	1	1	NA	NA	TIM22-1 + TIM22-2	1
1797	L-R-10	USA	41.847	-86.67	0.902405	1	1	NA	NA	TIM22-1 + TIM22-2	1
1819	Lak-12	USA	41.8	-86.67	0.927901	1	1	NA	NA	TIM22-1 + TIM22-2	1
1820	Lak-13	USA	41.8	-86.67	0.903676	1	1	NA	NA	TIM22-1 + TIM22-2	1
1829	Mdn-1	USA	42.051	-86.509	0.782421	1	1	UNM	UNM	TIM22-1 + TIM22-2	1
1834	Mdn-8	USA	42.051	-86.509	0.840554	1	1	NA	NA	TIM22-1 + TIM22-2	1
1835	Mdn-10	USA	42.051	-86.509	0.939023	1	1	NA	NA	TIM22-1 + TIM22-2	1
1851	MNF-Pot-10	USA	43.595	-86.2657	0.914725	1	1	NA	NA	TIM22-1 + TIM22-2	1
1852	MNF-Pot-15	USA	43.595	-86.2657	0.876396	1	1	NA	NA	TIM22-1 + TIM22-2	1
1853	MNF-Pot-21	USA	43.595	-86.2657	0.960973	1	1	UNM	UNM	TIM22-1 + TIM22-2	1
1872	MNF-Pot-75	USA	43.595	-86.2657	0.789923	1	1	UNM	UNM	TIM22-1 + TIM22-2	1
1890	MNF-Riv-21	USA	43.5139	-86.1859	0.863518	0	1	UNM	UNM	TIM22-2	1
1925	MNF-Che-2	USA	43.5251	-86.1843	0.719872	1	1	UNM	UNM	TIM22-1 + TIM22-2	1
1942	MNF-Che-47	USA	43.5251	-86.1843	1.06903	1	1	NA	NA	TIM22-1 + TIM22-2	1
1943	MNF-Che-49	USA	43.5251	-86.1843	0.908608	1	1	NA	NA	TIM22-1 + TIM22-2	1
1954	MNF-Jac-12	USA	43.5187	-86.1739	0.743489	1	1	UNM	UNM	TIM22-1 + TIM22-2	1
2016	MNF-Pin-39	USA	43.5356	-86.1788	0.659623	1	1	UNM	UNM	TIM22-1 + TIM22-2	1
2017	MNF-Pin-40	USA	43.5356	-86.1788	0.849576	1	1	UNM	UNM	TIM22-1 + TIM22-2	1
2031	Map-8	USA	42.166	-86.412	0.915608	1	1	NA	NA	TIM22-1 + TIM22-2	1
2053	Map-35	USA	42.166	-86.412	0.866603	1	1	NA	NA	TIM22-1 + TIM22-2	1
2057	Map-42	USA	42.166	-86.412	0.856766	1	1	NA	NA	TIM22-1 + TIM22-2	1
2081	MuskSP-68	USA	43.2483	-86.3368	0.846598	1	1	NA	NA	TIM22-1 + TIM22-2	1
2091	MuskSP-83	USA	43.2483	-86.3368	0.938903	1	1	NA	NA	TIM22-1 + TIM22-2	1
2106	MSGA-10	USA	43.2749	-86.0891	1.02514	1	1	NA	NA	TIM22-1 + TIM22-2	1
2108	MSGA-12	USA	43.2749	-86.0891	0.808965	1	1	NA	NA	TIM22-1 + TIM22-2	1
2141	MSGA-61	USA	43.2749	-86.0891	0.934555	1	1	NA	NA	TIM22-1 + TIM22-2	1
2159	Paw-13	USA	42.148	-86.431	0.816833	1	1	NA	NA	TIM22-1 + TIM22-2	1
2166	Paw-20	USA	42.148	-86.431	0.930575	1	1	NA	NA	TIM22-1 + TIM22-2	1
2171	Paw-26	USA	42.148	-86.431	0.859727	0	1	UNM	UNM	TIM22-2	1
2191	Pent-7	USA	43.7623	-86.3929	0.906498	1	1	NA	NA	TIM22-1 + TIM22-2	1
2202	Pent-23	USA	43.7623	-86.3929	0.741089	1	1	UNM	UNM	TIM22-1 + TIM22-2	1
2212	Pent-46	USA	43.7623	-86.3929	0.950531	1	1	NA	NA	TIM22-1 + TIM22-2	1
2239	Riv-25	USA	42.184	-86.382	0.86607	1	1	NA	NA	TIM22-1 + TIM22-2	1
2240	Riv-26	USA	42.184	-86.382	0.965132	1	1	NA	NA	TIM22-1 + TIM22-2	1
2276	SLSP-31	USA	43.665	-86.496	0.857571	1	1	UNM	UNM	TIM22-1 + TIM22-2	1
2278	SLSP-35	USA	43.665	-86.496	0.823512	1	1	UNM	UNM	TIM22-1 + TIM22-2	1
2285	SLSP-69	USA	43.665	-86.496	0.932534	1	1	NA	NA	TIM22-1 + TIM22-2	1
2286	SLSP-67	USA	43.665	-86.496	0.85143	1	1	NA	NA	TIM22-1 + TIM22-2	1
2317	Ste-40	USA	42.03	-86.514	0.828114	0	1	UNM	UNM	TIM22-2	1
2370	Yng-4	USA	41.865	-86.646	0.754412	1	1	NA	NA	TIM22-1 + TIM22-2	1
2412	Yng-53	USA	41.865	-86.646	1.0058	1	1	NA	NA	TIM22-1 + TIM22-2	1
4779	UKSW06-179	UK	50.4	-4.9	0.766603	1	1	NA	NA	TIM22-1 + TIM22-2	1
4807	UKSW06-207	UK	50.4	-4.9	0.776077	1	1	UNM	UNM	TIM22-1 + TIM22-2	1
4826	UKSW06-226	UK	50.4	-4.9	0.763785	1	1	UNM	UNM	TIM22-1 + TIM22-2	1
4840	UKSW06-240	UK	50.4	-4.9	0.831469	1	1	UNM	UNM	TIM22-1 + TIM22-2	1
4857	UKSW06-257	UK	50.3	-4.9	0.874616	1	1	UNM	UNM	TIM22-1 + TIM22-2	1
4884	UKSW06-285	UK	50.3	-4.9	0.72421	1	1	UNM	UNM	TIM22-1 + TIM22-2	1
4900	UKSW06-302	UK	50.3	-4.8	0.824917	1	1	NA	NA	TIM22-1 + TIM22-2	1
4939	UKSW06-341	UK	50.4	-4.7	0.860949	1	1	NA	NA	TIM22-1 + TIM22-2	1
4958	UKSW06-360	UK	50.5	-4.5	0.914055	1	1	UNM	UNM	TIM22-1 + TIM22-2	1
5023	UKSE06-118	UK	51.3	0.5	0.806155	1	1	UNM	UNM	TIM22-1 + TIM22-2	1
5104	UKSE06-252	UK	51.3	0.5	0.846165	0	1	UNM	UNM	TIM22-2	1
5151	UKSE06-325	UK	52.2	-1.7	0.782337	1	1	UNM	UNM	TIM22-1 + TIM22-2	1
5165	UKSE06-362	UK	51.3	0.4	0.927978	0	1	UNM	UNM	TIM22-2	1
5210	UKSE06-432	UK	51.2	0.3	0.928996	0	1	UNM	UNM	TIM22-2	1
5236	UKSE06-470	UK	51.2	0.4	0.877448	1	1	UNM	UNM	TIM22-1 + TIM22-2	1
5249	UKSE06-491	UK	51.2	0.3	0.958654	1	1	UNM	UNM	TIM22-1 + TIM22-2	1
5253	UKSE06-500	UK	51.1	0.6	0.826118	1	1	NA	NA	TIM22-1 + TIM22-2	1
5276	UKSE06-533	UK	51.3	1.1	1.02534	1	1	UNM	UNM	TIM22-1 + TIM22-2	1
5279	UKSE06-541	UK	51.3	1.1	0.75783	1	1	UNM	UNM	TIM22-1 + TIM22-2	1
5349	UKSE06-639	UK	51.1	0.4	0.897962	1	1	UNM	UNM	TIM22-1 + TIM22-2	1
5353	UKNW06-003	UK	54.5	-3	0.815773	1	1	UNM	UNM	TIM22-1 + TIM22-2	1
5395	UKNW06-102	UK	54.4	-3	0.830561	1	1	UNM	UNM	TIM22-1 + TIM22-2	1
5486	UKNW06-233	UK	54.6	-3.3	1.07999	0	1	UNM	UNM	TIM22-2	1
5577	UKNW06-403	UK	54.7	-3.4	0.826148	1	1	UNM	UNM	TIM22-1 + TIM22-2	1
5644	UKNW06-481	UK	54.4	-2.9	0.813736	1	1	UNM	UNM	TIM22-1 + TIM22-2	1
5651	UKNW06-488	UK	54.4	-2.9	0.791142	1	1	NA	NA	TIM22-1 + TIM22-2	1
5717	Bra-1	UK	54.6	-3.2	0.801965	1	1	UNM	UNM	TIM22-1 + TIM22-2	1
5718	UKID11	UK	57	-3.4	0.797226	1	1	NA	NA	TIM22-1 + TIM22-2	1
5720	Cal-2	UK	53.3	-1.6	2.03597	0	0	MET	MET	TIM22-3	0
5726	Cnt-1	UK	51.3	1.1	0.877341	1	1	UNM	UNM	TIM22-1 + TIM22-2	1
5741	For-2	UK	56.6	-4.1	0.907678	1	1	UNM	UNM	TIM22-1 + TIM22-2	1
5748	Kil-0	UK	56	-4.4	1.01482	1	1	NA	NA	TIM22-1 + TIM22-2	1
5757	Mc-1	UK	54.6	-2.3	1.34598	1	1	UNM	UNM	TIM22-1 + TIM22-2	1
5768	UKID63	UK	54.1	-1.5	0.902613	0	1	NA	NA	TIM22-2	1
5772	Set-1	UK	54.1	-2.3	0.737023	1	1	UNM	UNM	TIM22-1 + TIM22-2	1
5776	UKID71	UK	52.9	-1.3	0.702104	1	1	NA	NA	TIM22-1 + TIM22-2	1
5779	UKID74	UK	51	-3.1	0.857893	1	1	UNM	UNM	TIM22-1 + TIM22-2	1
5784	Ty-1	UK	56.4	-5.2	2.46256	1	0	UNM	MET	TIM22-1 + TIM22-3	1
5798	UKID93	UK	53.1	-3.3	0.9879	1	1	NA	NA	TIM22-1 + TIM22-2	1
5800	UKID96	UK	57.4	-5.5	1.05699	0	1	UNM	UNM	TIM22-2	1
5811	UKID107	UK	52.9	-3.1	0.837671	0	1	UNM	UNM	TIM22-2	1
5822	UKID116	UK	56.7333	-5.98333	2.49929	0	0	MET	MET	TIM22-3	0
5830	App1-12	SWE	56.3333	15.9667	0.971836	1	1	NA	NA	TIM22-1 + TIM22-2	1
5831	App1-14	SWE	56.3333	15.9667	0.834143	1	1	NA	NA	TIM22-1 + TIM22-2	1
5832	App1-16	SWE	56.3333	15.9667	0.960966	1	1	UNM	UNM	TIM22-1 + TIM22-2	1
5836	Boo2-3	SWE	55.86	13.51	1.05161	1	1	NA	NA	TIM22-1 + TIM22-2	1
5837	Bor-1	CZE	49.4013	16.2326	1.01066	0	1	UNM	UNM	TIM22-2	1
5856	Dör-10	SWE	63.0167	17.4914	0.895652	1	1	UNM	UNM	TIM22-1 + TIM22-2	1
5860	Dra-3	SWE	62.6814	18.0165	1.43102	1	1	UNM	UNM	TIM22-1 + TIM22-2	1
5865	Dra1-4	SWE	55.76	14.12	1.04322	0	1	UNM	UNM	TIM22-2	1
5867	Dra2-1	SWE	55.76	14.12	1.11321	0	1	UNM	UNM	TIM22-2	1
5874	DraII-6	CZE	49.4112	16.2815	0.802676	1	1	UNM	UNM	TIM22-1 + TIM22-2	1
5890	DraIV 1-8	CZE	49.4112	16.2815	0.908582	1	1	UNM	UNM	TIM22-1 + TIM22-2	1
5893	DraIV 1-11	CZE	49.4112	16.2815	0.827514	1	1	UNM	UNM	TIM22-1 + TIM22-2	1
5907	DraIV 2-9	CZE	49.4112	16.2815	1.04877	1	1	UNM	UNM	TIM22-1 + TIM22-2	1
5921	DraIV 3-7	CZE	49.4112	16.2815	0.740845	1	1	UNM	UNM	TIM22-1 + TIM22-2	1
5950	DraIV 5-12	CZE	49.4112	16.2815	1.01391	1	1	UNM	UNM	TIM22-1 + TIM22-2	1
5984	DraIV 6-13	CZE	49.4112	16.2815	0.933139	1	1	UNM	UNM	TIM22-1 + TIM22-2	1
5993	DraIV 6-22	CZE	49.4112	16.2815	0.982474	0	1	UNM	UNM	TIM22-2	1
6008	Duk	CZE	49.1	16.2	0.65708	1	1	UNM	UNM	TIM22-1 + TIM22-2	1
6009	Eden-1	SWE	62.877	18.177	1.11244	1	1	UNM	UNM	TIM22-1 + TIM22-2	1
6010	Eden-5	SWE	62.877	18.177	1.08195	1	1	NA	NA	TIM22-1 + TIM22-2	1
6011	Eden-6	SWE	62.877	18.177	0.997308	1	1	UNM	UNM	TIM22-1 + TIM22-2	1
6012	Eden-7	SWE	62.877	18.177	1.11497	1	1	UNM	UNM	TIM22-1 + TIM22-2	1
6013	Eden-9	SWE	62.877	18.177	0.877009	1	1	UNM	UNM	TIM22-1 + TIM22-2	1
6016	Eds-1	SWE	62.9	18.4	1.10803	1	1	UNM	UNM	TIM22-1 + TIM22-2	1
6017	Eds-9	SWE	62.9	18.4	1.06578	1	1	UNM	UNM	TIM22-1 + TIM22-2	1
6019	Fjä1-2	SWE	56.06	14.29	0.884559	1	1	UNM	UNM	TIM22-1 + TIM22-2	1
6020	Fjä1-5	SWE	56.06	14.29	0.945929	1	1	UNM	UNM	TIM22-1 + TIM22-2	1
6021	Fjä2-4	SWE	56.06	14.29	1.15927	1	1	UNM	UNM	TIM22-1 + TIM22-2	1
6022	Fjä2-6	SWE	56.06	14.29	1.11888	1	1	NA	NA	TIM22-1 + TIM22-2	1
6023	Fly2-1	SWE	55.7509	13.3712	1.05487	1	1	UNM	UNM	TIM22-1 + TIM22-2	1
6024	Fly2-2	SWE	55.7509	13.3712	0.974298	1	1	UNM	UNM	TIM22-1 + TIM22-2	1
6025	Gro-3	SWE	62.6437	17.7339	1.0869	1	1	UNM	UNM	TIM22-1 + TIM22-2	1
6030	Grön-5	SWE	62.806	18.1896	1.0624	1	1	UNM	UNM	TIM22-1 + TIM22-2	1
6034	Hov1-7	SWE	56.1	13.74	1.12078	1	1	UNM	UNM	TIM22-1 + TIM22-2	1
6035	Hov1-10	SWE	56.1	13.74	1.13806	1	1	UNM	UNM	TIM22-1 + TIM22-2	1
6036	Hov3-2	SWE	56.1	13.74	0.724437	1	1	UNM	UNM	TIM22-1 + TIM22-2	1
6038	Hov3-5	SWE	56.1	13.74	1.04466	1	1	UNM	UNM	TIM22-1 + TIM22-2	1
6039	Hovdala-2	SWE	56.1	13.74	1.00703	0	1	UNM	UNM	TIM22-2	1
6040	Kni-1	SWE	55.66	13.4	1.05249	1	1	UNM	UNM	TIM22-1 + TIM22-2	1
6041	Lis-3	SWE	56.0328	14.775	0.974996	1	1	UNM	UNM	TIM22-1 + TIM22-2	1
6042	Lom1-1	SWE	56.09	13.9	1.22767	1	1	UNM	UNM	TIM22-1 + TIM22-2	1
6043	Löv-1	SWE	62.801	18.079	0.973882	1	1	UNM	UNM	TIM22-1 + TIM22-2	1
6046	Löv-5	SWE	62.801	18.079	0.924474	1	1	UNM	UNM	TIM22-1 + TIM22-2	1
6064	Nyl-2	SWE	62.9513	18.2763	1.22702	1	1	UNM	UNM	TIM22-1 + TIM22-2	1
6069	Nyl-7	SWE	62.9513	18.2763	1.11915	1	1	UNM	UNM	TIM22-1 + TIM22-2	1
6070	Omn-1	SWE	62.9308	18.3448	0.925207	1	1	UNM	UNM	TIM22-1 + TIM22-2	1
6071	Omn-5	SWE	62.9308	18.3448	0.937526	1	1	UNM	UNM	TIM22-1 + TIM22-2	1
6073	ÖMö1-7	SWE	56.1481	15.8155	1.18634	1	1	UNM	UNM	TIM22-1 + TIM22-2	1
6074	Ör-1	SWE	56.4573	16.1308	1.03859	1	1	UNM	UNM	TIM22-1 + TIM22-2	1
6076	Rev-2	SWE	55.6942	13.4504	1.18659	1	1	UNM	UNM	TIM22-1 + TIM22-2	1
6077	Rev-3	SWE	55.6942	13.4504	0.981225	1	1	NA	NA	TIM22-1 + TIM22-2	1
6085	Sparta-1	SWE	55.7097	13.2145	1.19856	1	1	UNM	UNM	TIM22-1 + TIM22-2	1
6086	Sr:3	SWE	58.9	11.2	1.06865	1	1	UNM	UNM	TIM22-1 + TIM22-2	1
6087	Stu-2	SWE	56.4666	16.1284	1.1358	1	1	NA	NA	TIM22-1 + TIM22-2	1
6088	Stu1-1	SWE	56.4666	16.1284	0.932771	1	1	UNM	UNM	TIM22-1 + TIM22-2	1
6090	T1000	SWE	55.6525	13.2197	1.01519	1	1	UNM	UNM	TIM22-1 + TIM22-2	1
6091	T1010	SWE	55.6525	13.215	1.05163	1	1	NA	NA	TIM22-1 + TIM22-2	1
6092	T1020	SWE	55.6514	13.2233	0.987618	1	1	UNM	UNM	TIM22-1 + TIM22-2	1
6094	T1040	SWE	55.6494	13.2147	0.851019	1	1	UNM	UNM	TIM22-1 + TIM22-2	1
6095	T1050	SWE	55.6486	13.2161	1.09406	1	1	NA	NA	TIM22-1 + TIM22-2	1
6096	T1060	SWE	55.6472	13.2225	0.959756	1	1	NA	NA	TIM22-1 + TIM22-2	1
6097	T1070	SWE	55.6481	13.2264	1.08422	1	1	NA	NA	TIM22-1 + TIM22-2	1
6098	T1080	SWE	55.6561	13.2178	0.92731	1	1	UNM	UNM	TIM22-1 + TIM22-2	1
6099	T1090	SWE	55.6575	13.2386	0.94971	1	1	UNM	UNM	TIM22-1 + TIM22-2	1
6100	T1110	SWE	55.6	13.2	1.00775	1	1	UNM	UNM	TIM22-1 + TIM22-2	1
6101	T1120	SWE	55.6	13.2	0.951179	1	1	NA	NA	TIM22-1 + TIM22-2	1
6102	T1130	SWE	55.6	13.2	1.23596	1	1	UNM	UNM	TIM22-1 + TIM22-2	1
6104	T1160	SWE	55.7	13.2	0.932416	1	1	UNM	UNM	TIM22-1 + TIM22-2	1
6105	T450	SWE	55.7967	13.1211	0.914684	1	1	UNM	UNM	TIM22-1 + TIM22-2	1
6106	T460	SWE	55.7931	13.1186	1.05634	1	1	UNM	UNM	TIM22-1 + TIM22-2	1
6107	T470	SWE	55.7942	13.1222	1.05077	1	1	UNM	UNM	TIM22-1 + TIM22-2	1
6108	T480	SWE	55.7989	13.1206	1.11407	0	1	UNM	UNM	TIM22-2	1
6109	T510	SWE	55.7936	13.1233	1.06516	1	1	UNM	UNM	TIM22-1 + TIM22-2	1
6111	T530	SWE	55.7989	13.1219	0.89716	1	1	UNM	UNM	TIM22-1 + TIM22-2	1
6112	T540	SWE	55.7967	13.1044	0.979228	1	1	UNM	UNM	TIM22-1 + TIM22-2	1
6113	T550	SWE	55.8078	13.1028	0.898608	1	1	UNM	UNM	TIM22-1 + TIM22-2	1
6114	T570	SWE	55.8097	13.1342	0.957481	1	1	UNM	UNM	TIM22-1 + TIM22-2	1
6115	T580	SWE	55.8	13.1367	0.98568	1	1	UNM	UNM	TIM22-1 + TIM22-2	1
6118	T610	SWE	55.7	13.2	1.08449	1	1	UNM	UNM	TIM22-1 + TIM22-2	1
6119	T620	SWE	55.7	13.2	1.25297	1	1	NA	NA	TIM22-1 + TIM22-2	1
6122	T670	SWE	55.8364	13.3075	1.02522	1	1	UNM	UNM	TIM22-1 + TIM22-2	1
6123	T680	SWE	55.8369	13.3033	1.31496	1	1	NA	NA	TIM22-1 + TIM22-2	1
6124	T690	SWE	55.8378	13.3092	0.922806	1	1	UNM	UNM	TIM22-1 + TIM22-2	1
6125	T710	SWE	55.8403	13.3106	0.918554	1	1	UNM	UNM	TIM22-1 + TIM22-2	1
6126	T720	SWE	55.8411	13.3047	1.06196	1	1	UNM	UNM	TIM22-1 + TIM22-2	1
6128	T740	SWE	55.8397	13.2881	0.961245	1	1	UNM	UNM	TIM22-1 + TIM22-2	1
6131	T780	SWE	55.8369	13.3181	0.91638	1	1	UNM	UNM	TIM22-1 + TIM22-2	1
6132	T790	SWE	55.8386	13.3186	1.04895	1	1	UNM	UNM	TIM22-1 + TIM22-2	1
6133	T800	SWE	55.8364	13.2906	0.926917	1	1	UNM	UNM	TIM22-1 + TIM22-2	1
6134	T810	SWE	55.8383	13.2906	1.0234	1	1	UNM	UNM	TIM22-1 + TIM22-2	1
6136	T840	SWE	55.9336	13.5519	0.83913	1	1	UNM	UNM	TIM22-1 + TIM22-2	1
6137	T850	SWE	55.9419	13.5603	1.05422	1	1	UNM	UNM	TIM22-1 + TIM22-2	1
6138	T860	SWE	55.9403	13.5511	1.01968	1	1	UNM	UNM	TIM22-1 + TIM22-2	1
6140	T880	SWE	55.9392	13.5539	0.914118	1	1	UNM	UNM	TIM22-1 + TIM22-2	1
6141	T890	SWE	55.9414	13.5542	1.00135	1	1	NA	NA	TIM22-1 + TIM22-2	1
6142	T900	SWE	55.9428	13.5558	0.897084	1	1	UNM	UNM	TIM22-1 + TIM22-2	1
6145	T930	SWE	55.9497	13.5533	0.955776	1	1	UNM	UNM	TIM22-1 + TIM22-2	1
6148	T960	SWE	55.9319	13.5508	1.10234	1	1	UNM	UNM	TIM22-1 + TIM22-2	1
6149	T970	SWE	55.9281	13.5481	1.16195	1	1	UNM	UNM	TIM22-1 + TIM22-2	1
6150	T980	SWE	55.9261	13.5319	1.04377	1	1	UNM	UNM	TIM22-1 + TIM22-2	1
6151	T990	SWE	55.6528	13.2244	1.13755	1	1	UNM	UNM	TIM22-1 + TIM22-2	1
6153	TAA 03	SWE	62.6425	17.7422	1.05219	1	1	UNM	UNM	TIM22-1 + TIM22-2	1
6154	TAA 04	SWE	62.6422	17.7406	0.944583	1	1	UNM	UNM	TIM22-1 + TIM22-2	1
6163	TAA 14	SWE	62.6425	17.7356	1.03359	1	1	UNM	UNM	TIM22-1 + TIM22-2	1
6166	TAA 17	SWE	62.6425	17.7372	0.903544	1	1	UNM	UNM	TIM22-1 + TIM22-2	1
6169	TÅD 01	SWE	62.8714	18.3447	1.17074	1	1	UNM	UNM	TIM22-1 + TIM22-2	1
6172	TÅD 04	SWE	62.8717	18.3436	0.922032	1	1	UNM	UNM	TIM22-1 + TIM22-2	1
6173	TÅD 05	SWE	62.8717	18.3419	1.10494	1	1	UNM	UNM	TIM22-1 + TIM22-2	1
6174	TÅD 06	SWE	62.8719	18.3422	1.04699	1	1	UNM	UNM	TIM22-1 + TIM22-2	1
6177	TÄL 03	SWE	62.6322	17.69	0.866505	1	1	UNM	UNM	TIM22-1 + TIM22-2	1
6180	TÄL 07	SWE	62.6322	17.6906	0.930781	0	1	UNM	UNM	TIM22-2	1
6184	TBÖ 01	SWE	62.8892	18.4522	1.04801	1	1	UNM	UNM	TIM22-1 + TIM22-2	1
6188	TDr-1	SWE	55.7683	14.1386	0.975555	1	1	UNM	UNM	TIM22-1 + TIM22-2	1
6189	TDr-2	SWE	55.7686	14.1383	1.12098	1	1	UNM	UNM	TIM22-1 + TIM22-2	1
6191	TDr-4	SWE	55.7689	14.1375	1.38903	1	1	UNM	UNM	TIM22-1 + TIM22-2	1
6192	TDr-5	SWE	55.7692	14.1369	0.993378	1	1	UNM	UNM	TIM22-1 + TIM22-2	1
6193	TDr-7	SWE	55.7694	14.1347	1.03621	1	1	UNM	UNM	TIM22-1 + TIM22-2	1
6194	TDr-8	SWE	55.7706	14.1342	0.930872	0	1	NA	NA	TIM22-2	1
6195	TDr-9	SWE	55.7708	14.1342	1.09836	0	1	UNM	UNM	TIM22-2	1
6198	TDr-13	SWE	55.7708	14.1331	1.08203	1	1	UNM	UNM	TIM22-1 + TIM22-2	1
6201	TDr-16	SWE	55.7719	14.1211	0.879634	1	1	UNM	UNM	TIM22-1 + TIM22-2	1
6202	TDr-17	SWE	55.7717	14.1206	0.937346	1	1	UNM	UNM	TIM22-1 + TIM22-2	1
6203	TDr-18	SWE	55.7714	14.1208	0.958074	1	1	UNM	UNM	TIM22-1 + TIM22-2	1
6209	TEDEN 02	SWE	62.8836	18.1842	1.14096	1	1	UNM	UNM	TIM22-1 + TIM22-2	1
6210	TEDEN 03	SWE	62.8839	18.1836	1.04416	1	1	UNM	UNM	TIM22-1 + TIM22-2	1
6214	TFÄ 04	SWE	63.0175	18.3281	1.12475	1	1	NA	NA	TIM22-1 + TIM22-2	1
6216	TFÄ 06	SWE	63.0167	18.3283	1.35109	1	1	UNM	UNM	TIM22-1 + TIM22-2	1
6217	TFÄ 07	SWE	63.0169	18.3283	1.24091	1	1	UNM	UNM	TIM22-1 + TIM22-2	1
6218	TFÄ 08	SWE	63.0172	18.3283	1.15293	1	1	UNM	UNM	TIM22-1 + TIM22-2	1
6220	TGR 01	SWE	62.806	18.1896	1.04164	1	1	UNM	UNM	TIM22-1 + TIM22-2	1
6221	TGR 02	SWE	62.806	18.1896	1.15319	1	1	UNM	UNM	TIM22-1 + TIM22-2	1
6231	TNY 04	SWE	62.96	18.2844	1.19434	1	1	UNM	UNM	TIM22-1 + TIM22-2	1
6235	TOM 01	SWE	62.9611	18.3589	0.975657	1	1	UNM	UNM	TIM22-1 + TIM22-2	1
6237	TOM 03	SWE	62.9619	18.35	1.03203	1	1	UNM	UNM	TIM22-1 + TIM22-2	1
6238	TOM 04	SWE	62.9619	18.35	1.07289	1	1	UNM	UNM	TIM22-1 + TIM22-2	1
6240	TOM 06	SWE	62.9622	18.35	1.22245	1	1	NA	NA	TIM22-1 + TIM22-2	1
6241	TOM 07	SWE	62.9614	18.3608	0.870209	1	1	UNM	UNM	TIM22-1 + TIM22-2	1
6242	Tomegap-2	SWE	55.7	13.2	1.31691	1	1	UNM	UNM	TIM22-1 + TIM22-2	1
6243	Tottarp-2	SWE	56.2737	13.9004	0.930961	1	1	UNM	UNM	TIM22-1 + TIM22-2	1
6244	TRÄ 01	SWE	62.9169	18.4728	1.07525	1	1	UNM	UNM	TIM22-1 + TIM22-2	1
6252	TV-4	SWE	55.5796	14.3336	0.969656	1	1	UNM	UNM	TIM22-1 + TIM22-2	1
6255	TV-7	SWE	55.5796	14.334	1.07063	1	1	UNM	UNM	TIM22-1 + TIM22-2	1
6258	TV-10	SWE	55.5796	14.3336	1.09971	1	1	UNM	UNM	TIM22-1 + TIM22-2	1
6268	TV-22	SWE	55.5796	14.3336	1.06965	1	1	UNM	UNM	TIM22-1 + TIM22-2	1
6276	TV-30	SWE	55.5796	14.3336	1.13581	1	1	UNM	UNM	TIM22-1 + TIM22-2	1
6284	TV-38	SWE	55.5796	14.3336	1.0832	1	1	UNM	UNM	TIM22-1 + TIM22-2	1
6296	UduI 1-11	CZE	49.2771	16.6314	0.817054	1	1	UNM	UNM	TIM22-1 + TIM22-2	1
6390	UduI 3-36	CZE	49.2771	16.6314	0.854034	1	1	UNM	UNM	TIM22-1 + TIM22-2	1
6396	UduI 4-9	CZE	49.2771	16.6314	0.775243	1	1	UNM	UNM	TIM22-1 + TIM22-2	1
6413	Ull3-4	SWE	56.06	13.97	0.917731	1	1	UNM	UNM	TIM22-1 + TIM22-2	1
6424	ZdrI 1-23	CZE	49.3853	16.2544	0.954362	0	1	NA	NA	TIM22-2	1
6434	ZdrI 2-9	CZE	49.3853	16.2544	1.09977	0	1	UNM	UNM	TIM22-2	1
6445	ZdrI 2-21	CZE	49.3853	16.2544	0.718368	1	1	UNM	UNM	TIM22-1 + TIM22-2	1
6680	ANH-1	GER	51.85	6.4333	1.09229	1	1	UNM	UNM	TIM22-1 + TIM22-2	1
6739	CSHL-15	USA	40.8585	-73.4675	0.890491	1	1	NA	NA	TIM22-1 + TIM22-2	1
6740	CSHL-17	USA	40.8585	-73.4675	0.861619	1	1	NA	NA	TIM22-1 + TIM22-2	1
6744	CSHL-5	USA	40.8585	-73.4675	0.780633	0	1	UNM	UNM	TIM22-2	1
6749	FM-10	USA	42.4489	-76.5072	0.929989	1	1	NA	NA	TIM22-1 + TIM22-2	1
6750	FM-11	USA	42.4489	-76.5072	0.856077	1	1	NA	NA	TIM22-1 + TIM22-2	1
6805	HS-12	USA	42.373	-71.0627	0.834658	1	1	NA	NA	TIM22-1 + TIM22-2	1
6806	HS-17	USA	42.373	-71.0627	0.9337	1	1	NA	NA	TIM22-1 + TIM22-2	1
6814	KNO-15	USA	41.2816	-86.621	0.940045	1	1	NA	NA	TIM22-1 + TIM22-2	1
6830	Kz-13	KAZ	49.5	73.1	1.13081	0	1	UNM	UNM	TIM22-2	1
6897	Ag-0	FRA	45	1.3	1.09174	1	1	UNM	UNM	TIM22-1 + TIM22-2	1
6898	An-1	BEL	51.2167	4.4	1.25595	1	1	UNM	UNM	TIM22-1 + TIM22-2	1
6900	Bil-5	SWE	63.324	18.484	0.877943	1	1	UNM	UNM	TIM22-1 + TIM22-2	1
6901	Bil-7	SWE	63.324	18.484	1.05163	1	1	NA	NA	TIM22-1 + TIM22-2	1
6903	Bor-4	CZE	49.4013	16.2326	1.0847	0	1	UNM	UNM	TIM22-2	1
6904	Br-0	CZE	49.2	16.6166	1.03286	1	1	UNM	UNM	TIM22-1 + TIM22-2	1
6907	CIBC-17	UK	51.4083	-0.6383	0.72336	1	1	UNM	UNM	TIM22-1 + TIM22-2	1
6908	CIBC-5	UK	51.4083	-0.6383	0.995558	1	1	UNM	UNM	TIM22-1 + TIM22-2	1
6909	Col-0	USA	38.3	-92.3	0.997178	0	1	UNM	UNM	TIM22-2	1
6911	Cvi-0	CPV	15.1111	-23.6167	0.972014	1	0	UNM	MET	TIM22-1	1
6913	Eden-2	SWE	62.877	18.177	1.46094	1	1	UNM	UNM	TIM22-1 + TIM22-2	1
6915	Ei-2	GER	50.3	6.3	1.29524	1	1	UNM	UNM	TIM22-1 + TIM22-2	1
6917	Fäb-2	SWE	63.0165	18.3174	0.933939	1	1	UNM	UNM	TIM22-1 + TIM22-2	1
6918	Fäb-4	SWE	63.0165	18.3174	1.30149	1	1	UNM	UNM	TIM22-1 + TIM22-2	1
6919	Ga-0	GER	50.3	8	1.1868	1	1	UNM	UNM	TIM22-1 + TIM22-2	1
6920	Got-22	GER	51.5338	9.9355	0.731746	1	1	UNM	UNM	TIM22-1 + TIM22-2	1
6922	Gu-0	GER	50.3	8	1.11202	0	1	UNM	UNM	TIM22-2	1
6923	HR-10	UK	51.4083	-0.6383	0.819386	0	1	UNM	UNM	TIM22-2	1
6924	HR-5	UK	51.4083	-0.6383	0.998241	1	1	UNM	UNM	TIM22-1 + TIM22-2	1
6926	Kin-0	USA	44.46	-85.37	0.973247	1	1	UNM	UNM	TIM22-1 + TIM22-2	1
6927	KNO-10	USA	41.2816	-86.621	0.780231	1	1	UNM	UNM	TIM22-1 + TIM22-2	1
6929	Kondara	TJK	38.48	68.49	0.905757	0	1	UNM	UNM	TIM22-2	1
6931	Kz-9	KAZ	49.5	73.1	1.54545	0	1	UNM	UNM	TIM22-2	1
6932	Ler-1	GER	47.984	10.8719	1.20818	0	1	UNM	UNM	TIM22-2	1
6933	LL-0	ESP	41.59	2.49	0.67327	1	1	UNM	UNM	TIM22-1 + TIM22-2	1
6938	Ms-0	RUS	55.7522	37.6322	1.01324	0	1	UNM	UNM	TIM22-2	1
6940	Mz-0	GER	50.3	8.3	1.2142	1	1	UNM	UNM	TIM22-1 + TIM22-2	1
6943	NFA-10	UK	51.4083	-0.6383	0.615676	0	1	UNM	UNM	TIM22-2	1
6944	NFA-8	UK	51.4083	-0.6383	0.970148	1	1	UNM	UNM	TIM22-1 + TIM22-2	1
6945	Nok-3	NED	52.24	4.45	1.07369	1	1	UNM	UNM	TIM22-1 + TIM22-2	1
6951	Pu2-23	CZE	49.42	16.36	1.04522	1	1	UNM	UNM	TIM22-1 + TIM22-2	1
6956	Pu2-7	CZE	49.42	16.36	0.941012	1	1	UNM	UNM	TIM22-1 + TIM22-2	1
6957	Pu2-8	CZE	49.42	16.36	0.735308	1	1	UNM	UNM	TIM22-1 + TIM22-2	1
6958	Ra-0	FRA	46	3.3	1.04177	1	1	UNM	UNM	TIM22-1 + TIM22-2	1
6959	Rennes-1	FRA	48.5	-1.41	0.748848	1	1	UNM	UNM	TIM22-1 + TIM22-2	1
6960	Rennes-11	FRA	48.5	-1.41	0.713908	1	1	UNM	UNM	TIM22-1 + TIM22-2	1
6961	Se-0	ESP	38.3333	-3.53333	0.963987	1	1	UNM	UNM	TIM22-1 + TIM22-2	1
6963	Sorbo	TJK	38.35	68.48	1.02595	0	1	UNM	UNM	TIM22-2	1
6966	Sq-1	UK	51.4083	-0.6383	0.642865	1	1	UNM	UNM	TIM22-1 + TIM22-2	1
6967	Sq-8	UK	51.4083	-0.6383	1.10198	1	1	UNM	UNM	TIM22-1 + TIM22-2	1
6968	Tamm-2	FIN	60	23.5	0.696467	1	1	UNM	UNM	TIM22-1 + TIM22-2	1
6969	Tamm-27	FIN	60	23.5	0.675945	1	1	UNM	UNM	TIM22-1 + TIM22-2	1
6970	Ts-1	ESP	41.7194	2.93056	1.02613	1	1	UNM	UNM	TIM22-1 + TIM22-2	1
6971	Ts-5	ESP	41.7194	2.93056	0.742842	1	1	UNM	UNM	TIM22-1 + TIM22-2	1
6973	Ull2-3	SWE	56.0648	13.9707	1.08272	1	1	UNM	UNM	TIM22-1 + TIM22-2	1
6974	Ull2-5	SWE	56.0648	13.9707	0.993763	0	1	UNM	UNM	TIM22-2	1
6975	Uod-1	AUT	48.3	14.45	0.980087	1	1	UNM	UNM	TIM22-1 + TIM22-2	1
6976	Uod-7	AUT	48.3	14.45	0.680292	1	1	UNM	UNM	TIM22-1 + TIM22-2	1
6979	Wei-0	SUI	47.25	8.26	1.24552	1	1	UNM	UNM	TIM22-1 + TIM22-2	1
6981	Ws-2	RUS	52.3	30	0.911372	0	1	UNM	UNM	TIM22-2	1
6982	Wt-5	GER	52.3	9.3	0.918681	0	1	UNM	UNM	TIM22-2	1
6984	Zdr-1	CZE	49.3853	16.2544	1.17235	1	1	UNM	UNM	TIM22-1 + TIM22-2	1
6986	Abd-0	UK	57.1539	-2.2207	1.1118	1	1	UNM	UNM	TIM22-1 + TIM22-2	1
6987	Ak-1	GER	48.0683	7.62551	0.945277	0	1	UNM	UNM	TIM22-2	1
6989	Alst-1	UK	54.8	-2.4333	0.991621	1	1	UNM	UNM	TIM22-1 + TIM22-2	1
6990	Amel-1	NED	53.448	5.73	1.01998	1	1	UNM	UNM	TIM22-1 + TIM22-2	1
6992	Ang-0	BEL	50.3	5.3	1.10249	0	1	UNM	UNM	TIM22-2	1
6997	Appt-1	NED	51.8333	5.5833	0.821074	1	1	UNM	UNM	TIM22-1 + TIM22-2	1
7000	Aa-0	GER	50.9167	9.57073	1.04052	1	1	UNM	UNM	TIM22-1 + TIM22-2	1
7002	Baa-1	NED	51.3333	6.1	0.975298	1	1	UNM	UNM	TIM22-1 + TIM22-2	1
7003	Bs-1	SUI	47.5	7.5	0.924898	1	1	UNM	UNM	TIM22-1 + TIM22-2	1
7008	Benk-1	NED	52	5.675	1.0451	1	1	UNM	UNM	TIM22-1 + TIM22-2	1
7013	Bd-0	GER	52.4584	13.287	1.0476	1	1	UNM	UNM	TIM22-1 + TIM22-2	1
7014	Ba-1	UK	56.5459	-4.79821	0.90075	0	1	UNM	UNM	TIM22-2	1
7025	Bl-1	ITA	44.5041	11.3396	0.891647	0	1	UNM	UNM	TIM22-2	1
7026	Boot-1	UK	54.4	-3.2667	1.02675	1	1	UNM	UNM	TIM22-1 + TIM22-2	1
7028	Bch-1	GER	49.5166	9.3166	1.01058	0	1	UNM	UNM	TIM22-2	1
7031	Bsch-0	GER	50.0167	8.6667	0.918026	1	1	UNM	UNM	TIM22-1 + TIM22-2	1
7033	Buckhorn Pass	USA	41.3599	-122.755	0.642865	1	1	UNM	UNM	TIM22-1 + TIM22-2	1
7036	Bu-0	GER	50.5	9.5	0.999964	1	1	UNM	UNM	TIM22-1 + TIM22-2	1
7058	Bur-0	IRL	53.08	-9.07556	1.9047	1	1	MET	MET	TIM22-3	0
7061	Cal-0	UK	53.2699	-1.64293	1.93407	1	1	MET	MET	TIM22-3	0
7062	Ca-0	GER	50.2981	8.26607	1.16934	0	1	UNM	UNM	TIM22-2	1
7063	Can-0	ESP	29.2144	-13.4811	1.03085	1	1	UNM	UNM	TIM22-1 + TIM22-2	1
7064	Cnt-1	UK	51.3	1.1	1.0344	1	1	UNM	UNM	TIM22-1 + TIM22-2	1
7067	Ct-1	ITA	37.3	15	0.930766	1	1	UNM	UNM	TIM22-1 + TIM22-2	1
7068	Cerv-1	ITA	42	12.1	1.11043	1	1	UNM	UNM	TIM22-1 + TIM22-2	1
7071	Chat-1	FRA	48.0717	1.33867	1.01968	0	1	UNM	UNM	TIM22-2	1
7072	Chi-0	RUS	53.7502	34.7361	0.937771	1	1	UNM	UNM	TIM22-1 + TIM22-2	1
7077	Co-1	POR	40.12	-8.25	0.886487	1	1	UNM	UNM	TIM22-1 + TIM22-2	1
7081	Co	POR	40.2077	-8.42639	0.693374	1	1	UNM	UNM	TIM22-1 + TIM22-2	1
7092	Com-1	FRA	49.416	2.823	0.994944	1	1	UNM	UNM	TIM22-1 + TIM22-2	1
7094	Da-0	GER	49.8724	8.65081	0.830424	1	1	UNM	UNM	TIM22-1 + TIM22-2	1
7096	Di-G	FRA	47.3239	5.04278	1.31996	0	1	UNM	UNM	TIM22-2	1
7102	Do-0	GER	50.7224	8.2372	1.01854	1	1	UNM	UNM	TIM22-1 + TIM22-2	1
7103	Dra-0	CZE	49.4167	16.2667	1.04049	1	1	UNM	UNM	TIM22-1 + TIM22-2	1
7106	Dr-0	GER	51.051	13.7336	1.04704	1	1	UNM	UNM	TIM22-1 + TIM22-2	1
7107	Durh-1	UK	54.7761	-1.5733	0.973425	1	1	UNM	UNM	TIM22-1 + TIM22-2	1
7109	Ema-1	UK	51.3	0.5	0.868323	1	1	UNM	UNM	TIM22-1 + TIM22-2	1
7111	Edi-0	UK	55.9494	-3.16028	0.911369	1	1	UNM	UNM	TIM22-1 + TIM22-2	1
7117	El-0	GER	51.5105	9.68253	1.22563	1	1	UNM	UNM	TIM22-1 + TIM22-2	1
7119	En-2	GER	50	8.5	0.995164	0	1	UNM	UNM	TIM22-2	1
7120	En-D	GER	50	8.5	1.01483	1	1	UNM	UNM	TIM22-1 + TIM22-2	1
7125	Er-0	GER	49.5955	11.0087	1.22963	1	1	UNM	UNM	TIM22-1 + TIM22-2	1
7126	Es-0	FIN	60.1997	24.5682	1.01879	1	1	UNM	UNM	TIM22-1 + TIM22-2	1
7127	Est	EST	58.6656	24.9871	0.901995	0	1	UNM	UNM	TIM22-2	1
7130	Et-0	FRA	44.6447	2.56481	1.06384	1	1	UNM	UNM	TIM22-1 + TIM22-2	1
7133	Fr-2	GER	50.1102	8.6822	0.96387	1	1	UNM	UNM	TIM22-1 + TIM22-2	1
7138	Fi-0	GER	50.5	8.0167	1.22344	1	1	UNM	UNM	TIM22-1 + TIM22-2	1
7143	Gel-1	NED	51.0167	5.86667	1.35305	1	1	UNM	UNM	TIM22-1 + TIM22-2	1
7147	Gie-0	GER	50.584	8.67825	0.979408	1	1	UNM	UNM	TIM22-1 + TIM22-2	1
7158	Gr-5	AUT	47	15.5	0.783975	1	1	UNM	UNM	TIM22-1 + TIM22-2	1
7160	Gre-0	USA	43.178	-85.2532	1.00396	1	1	UNM	UNM	TIM22-1 + TIM22-2	1
7161	Gd-1	GER	53.5	10.5	0.986307	1	1	UNM	UNM	TIM22-1 + TIM22-2	1
7162	Hs-0	GER	52.24	9.44	1.05498	1	1	UNM	UNM	TIM22-1 + TIM22-2	1
7163	Ha-0	GER	52.3721	9.73569	0.885931	1	1	UNM	UNM	TIM22-1 + TIM22-2	1
7164	Hau-0	DEN	55.675	12.5686	1.04466	1	0	MET	UNM	TIM22-2	1
7165	Hn-0	GER	51.3472	8.28844	1.01683	1	1	UNM	UNM	TIM22-1 + TIM22-2	1
7169	Hh-0	GER	54.4175	9.88682	1.06553	1	1	UNM	UNM	TIM22-1 + TIM22-2	1
7177	Jm-0	CZE	49	15	1.06925	1	1	UNM	UNM	TIM22-1 + TIM22-2	1
7181	Je-0	GER	50.927	11.587	1.21864	1	1	UNM	UNM	TIM22-1 + TIM22-2	1
7183	Kas-1	IND	35	77	0.982067	0	1	UNM	UNM	TIM22-2	1
7186	Kn-0	LTU	54.8969	23.8924	1.05515	0	1	UNM	UNM	TIM22-2	1
7192	Kil-0	UK	55.6395	-5.66364	1.12388	1	1	UNM	UNM	TIM22-1 + TIM22-2	1
7199	Kl-5	GER	50.95	6.9666	0.976882	1	1	UNM	UNM	TIM22-1 + TIM22-2	1
7202	Kb-0	GER	50.1797	8.50861	0.934857	1	1	UNM	UNM	TIM22-1 + TIM22-2	1
7203	Krot-0	GER	49.631	11.5722	1.02537	1	1	UNM	UNM	TIM22-1 + TIM22-2	1
7207	Kyoto	JPN	35.0085	135.752	0.976623	1	1	UNM	UNM	TIM22-1 + TIM22-2	1
7208	Lan-0	UK	55.6739	-3.78181	1.12159	1	1	UNM	UNM	TIM22-1 + TIM22-2	1
7209	La-0	POL	52.7333	15.2333	1.22862	0	1	UNM	UNM	TIM22-2	1
7213	Ler-0	GER	47.984	10.8719	1.00562	0	1	UNM	UNM	TIM22-2	1
7217	Lm-2	FRA	48	0.5	1.19978	0	1	UNM	UNM	TIM22-2	1
7218	Le-0	NED	52.1611	4.49015	1.10378	1	1	UNM	UNM	TIM22-1 + TIM22-2	1
7223	Li-2:1	GER	50.3833	8.0666	1.08433	0	1	UNM	UNM	TIM22-2	1
7231	Li-7	GER	50.3833	8.0666	0.837376	1	1	UNM	UNM	TIM22-1 + TIM22-2	1
7236	Litva	LTU		NaN	1.21012	0	1	UNM	UNM	TIM22-2	1
7244	Mnz-0	GER	50.001	8.26664	1.26197	0	1	UNM	UNM	TIM22-2	1
7248	Mv-0	USA	41.3923	-70.6652	0.913809	1	1	NA	NA	TIM22-1 + TIM22-2	1
7250	Me-0	GER	51.9183	10.1138	0.904434	0	1	UNM	UNM	TIM22-2	1
7255	Mh-0	POL	50.95	20.5	1.00489	1	1	UNM	UNM	TIM22-1 + TIM22-2	1
7258	Nw-0	GER	50.5	8.5	1.01027	1	1	UNM	UNM	TIM22-1 + TIM22-2	1
7268	Np-0	GER	52.6969	10.981	1.04651	1	1	UNM	UNM	TIM22-1 + TIM22-2	1
7273	No-0	GER	51.0581	13.2995	0.952588	1	1	UNM	UNM	TIM22-1 + TIM22-2	1
7276	Ob-0	GER	50.2	8.5833	1.09199	1	1	UNM	UNM	TIM22-1 + TIM22-2	1
7280	Old-1	GER	53.1667	8.2	0.968051	1	1	UNM	UNM	TIM22-1 + TIM22-2	1
7282	Or-0	GER	50.3827	8.01161	0.924782	1	1	UNM	UNM	TIM22-1 + TIM22-2	1
7287	Ove-0	GER	53.3422	8.42255	1.03333	1	1	UNM	UNM	TIM22-1 + TIM22-2	1
7288	Oy-0	NOR	60.3855	6.19302	1.25778	1	1	UNM	UNM	TIM22-1 + TIM22-2	1
7296	Petergof	RUS	59	29	0.854798	1	1	UNM	UNM	TIM22-1 + TIM22-2	1
7298	Pi-0	AUT	47.04	10.51	1.05942	1	1	UNM	UNM	TIM22-1 + TIM22-2	1
7305	Pt-0	GER	53.476	10.6065	1.02081	1	1	UNM	UNM	TIM22-1 + TIM22-2	1
7306	Pog-0	CAN	49.2655	-123.206	1.20734	1	1	UNM	UNM	TIM22-1 + TIM22-2	1
7307	Pn-0	FRA	48.0653	-2.96591	0.908921	1	1	UNM	UNM	TIM22-1 + TIM22-2	1
7314	Ragl-1	UK	54.3512	-3.41697	0.994095	0	1	UNM	UNM	TIM22-2	1
7316	Rhen-1	NED	51.9667	5.56667	1.07526	1	1	UNM	UNM	TIM22-1 + TIM22-2	1
7319	Rome-1	ITA	42	12.1	1.18835	1	1	UNM	UNM	TIM22-1 + TIM22-2	1
7320	Rou-0	FRA	49.4424	1.09849	0.895427	1	1	UNM	UNM	TIM22-1 + TIM22-2	1
7322	Rsch-4	RUS	56.3	34	0.996407	1	1	UNM	UNM	TIM22-1 + TIM22-2	1
7323	Rubezhnoe-1	UKR	49	38.28	1.3179	0	1	UNM	UNM	TIM22-2	1
7327	Sf-1	ESP	41.7833	3.03333	0.781639	1	1	UNM	UNM	TIM22-1 + TIM22-2	1
7328	Sf-2	ESP	41.7833	3.03333	0.90932	0	1	UNM	UNM	TIM22-2	1
7332	Seattle-0	USA	47	-122.2	1.17982	1	1	UNM	UNM	TIM22-1 + TIM22-2	1
7333	Sei-0	ITA	46.5438	11.5614	1.10913	1	1	UNM	UNM	TIM22-1 + TIM22-2	1
7337	Si-0	GER	50.8738	8.02341	0.970089	1	1	UNM	UNM	TIM22-1 + TIM22-2	1
7342	Su-0	UK	53.6473	-3.00733	1.15318	1	1	UNM	UNM	TIM22-1 + TIM22-2	1
7343	Sp-0	GER	52.5339	13.181	0.968434	1	1	UNM	UNM	TIM22-1 + TIM22-2	1
7344	Sg-1	GER	47.6667	9.5	0.902298	1	1	UNM	UNM	TIM22-1 + TIM22-2	1
7346	Sten-0	GER	52.6058	11.8558	0.781992	1	1	UNM	UNM	TIM22-1 + TIM22-2	1
7347	Stw-0	RUS	52	36	0.986897	0	1	UNM	UNM	TIM22-2	1
7349	Ta-0	CZE	49.5	14.5	1.04867	1	1	UNM	UNM	TIM22-1 + TIM22-2	1
7350	Tac-0	USA	47.2413	-122.459	1.08249	1	1	UNM	UNM	TIM22-1 + TIM22-2	1
7353	Tha-1	NED	52.08	4.3	1.05582	0	1	MET	UNM	TIM22-2	1
7354	Ting-1	SWE	56.5	14.9	1.04621	0	1	UNM	UNM	TIM22-2	1
7356	Tol-0	USA	41.6639	-83.5553	0.978875	1	1	UNM	UNM	TIM22-1 + TIM22-2	1
7358	Tol-2	USA	41.6639	-83.5553	0.939099	1	1	NA	NA	TIM22-1 + TIM22-2	1
7359	Tol-3	USA	41.6639	-83.5553	0.980972	1	1	NA	NA	TIM22-1 + TIM22-2	1
7372	Tscha-1	AUT	47.0748	9.9042	1.09912	1	1	UNM	UNM	TIM22-1 + TIM22-2	1
7373	Tsu-0	JPN	34.43	136.31	0.893285	1	1	UNM	UNM	TIM22-1 + TIM22-2	1
7377	Tul-0	USA	43.2708	-85.2563	0.941792	1	1	UNM	UNM	TIM22-1 + TIM22-2	1
7378	Uk-1	GER	48.0333	7.7667	0.995861	1	1	UNM	UNM	TIM22-1 + TIM22-2	1
7382	Utrecht	NED	52.0918	5.1145	1.09893	1	1	NA	NA	TIM22-1 + TIM22-2	1
7383	Van-0	CAN	49.2655	-123.206	1.00106	0	1	UNM	UNM	TIM22-2	1
7384	Ven-1	NED	52.0333	5.55	1.16504	1	1	UNM	UNM	TIM22-1 + TIM22-2	1
7387	Vind-1	UK	54.9902	-2.3671	1.04805	1	1	UNM	UNM	TIM22-1 + TIM22-2	1
7394	Wa-1	POL	52.3	21	1.09172	1	1	UNM	UNM	TIM22-1 + TIM22-2	1
7396	Ws-0.2	RUS	52.3	30	1.00579	0	1	UNM	UNM	TIM22-2	1
7404	Wc-1	GER	52.6	10.0667	1.26449	1	1	UNM	UNM	TIM22-1 + TIM22-2	1
7411	Wl-0	GER	47.9299	10.8134	1.12363	1	1	UNM	UNM	TIM22-1 + TIM22-2	1
7413	Wil-2	LTU	54.6833	25.3167	0.908215	0	1	UNM	UNM	TIM22-2	1
7415	Wu-0	GER	49.7878	9.9361	0.857388	0	1	UNM	UNM	TIM22-2	1
7416	Yo-0	USA	37.45	-119.35	1.00943	1	1	UNM	UNM	TIM22-1 + TIM22-2	1
7417	Zu-0	SUI	47.3667	8.55	0.886501	1	1	UNM	UNM	TIM22-1 + TIM22-2	1
7418	Zu-1	SUI	47.3667	8.55	0.992598	1	1	UNM	UNM	TIM22-1 + TIM22-2	1
7419	Db-1	GER	50.3058	8.32213	1.07106	1	1	UNM	UNM	TIM22-1 + TIM22-2	1
7424	Jl-3	CZE	49.2	16.6166	1.11488	1	1	UNM	UNM	TIM22-1 + TIM22-2	1
7427	Ko-2	DEN		NaN	1.1571	1	1	UNM	UNM	TIM22-1 + TIM22-2	1
7430	Nc-1	FRA	48.6167	6.25	1.00474	1	1	UNM	UNM	TIM22-1 + TIM22-2	1
7460	Da(1)-12	CZE		NaN	1.07321	1	1	NA	NA	TIM22-1 + TIM22-2	1
7461	H55	CZE	49	15	0.698376	0	1	UNM	UNM	TIM22-2	1
7471	RLD-1	UNK		NaN	1.00257	0	1	UNM	UNM	TIM22-2	1
7475	KEN	USA	41.767	-72.677	0.901997	1	1	NA	NA	TIM22-1 + TIM22-2	1
7477	WAR	USA	41.7302	-71.2825	0.735885	1	1	UNM	UNM	TIM22-1 + TIM22-2	1
7514	RRS-7	USA	41.5609	-86.4251	0.999422	1	1	UNM	UNM	TIM22-1 + TIM22-2	1
7515	RRS-10	USA	41.5609	-86.4251	0.919651	1	1	UNM	UNM	TIM22-1 + TIM22-2	1
7516	Vår2-1	SWE	55.58	14.334	1.1491	1	1	UNM	UNM	TIM22-1 + TIM22-2	1
7517	Vår2-6	SWE	55.58	14.334	1.07492	1	1	NA	NA	TIM22-1 + TIM22-2	1
7520	Lp2-2	CZE	49.38	16.81	0.952619	1	1	UNM	UNM	TIM22-1 + TIM22-2	1
7521	Lp2-6	CZE	49.38	16.81	0.70208	1	1	UNM	UNM	TIM22-1 + TIM22-2	1
7523	Pna-17	USA	42.0945	-86.3253	1.04986	1	1	UNM	UNM	TIM22-1 + TIM22-2	1
7525	Rmx-A180	USA	42.036	-86.511	0.693905	0	1	UNM	UNM	TIM22-2	1
7529	627RMX-1MN4	USA	42.0333	-86.5128	0.856263	1	1	NA	NA	TIM22-1 + TIM22-2	1
7530	627RMX-1MN5	USA	42.0333	-86.5128	0.926158	1	1	NA	NA	TIM22-1 + TIM22-2	1
7566	627ME-13Y1	USA	42.093	-86.359	0.928497	1	1	NA	NA	TIM22-1 + TIM22-2	1
7568	627ME-1MI1	USA	42.093	-86.359	0.843051	1	1	NA	NA	TIM22-1 + TIM22-2	1
7717	KNO1.37	USA	41.273	-86.625	0.861138	0	1	UNM	UNM	TIM22-2	1
7757	KNO2.41	USA	41.273	-86.625	0.878666	1	1	NA	NA	TIM22-1 + TIM22-2	1
7767	KNO2.54	USA	41.273	-86.625	0.912676	1	1	NA	NA	TIM22-1 + TIM22-2	1
7917	PNA3.10	USA	42.0945	-86.3253	0.871213	1	1	UNM	UNM	TIM22-1 + TIM22-2	1
7947	PNA3.40	USA	42.0945	-86.3253	0.76362	0	1	UNM	UNM	TIM22-2	1
8037	PT1.52	USA	41.3423	-86.7368	0.873805	1	1	NA	NA	TIM22-1 + TIM22-2	1
8057	PT1.85	USA	41.3423	-86.7368	0.807215	1	1	NA	NA	TIM22-1 + TIM22-2	1
8077	PT2.21	USA	41.3423	-86.7368	1.26464	1	1	UNM	UNM	TIM22-1 + TIM22-2	1
8132	RMX3.22	USA	42.036	-86.511	0.997397	0	1	UNM	UNM	TIM22-2	1
8171	RMX4.118	USA	42.036	-86.511	0.86605	1	1	NA	NA	TIM22-1 + TIM22-2	1
8214	Gy-0	FRA	49	2	1.04256	1	1	UNM	UNM	TIM22-1 + TIM22-2	1
8222	Lis-2	SWE	56.0328	14.775	1.00477	0	1	UNM	UNM	TIM22-2	1
8227	THÖ 03	SWE	62.7989	17.9103	1.04374	1	1	UNM	UNM	TIM22-1 + TIM22-2	1
8230	Algutsrum	SWE	56.68	16.5	0.979383	1	1	UNM	UNM	TIM22-1 + TIM22-2	1
8231	Brö1-6	SWE	56.3	16	0.833398	1	1	UNM	UNM	TIM22-1 + TIM22-2	1
8233	Dem-4	USA	41.1876	-87.1923	0.659489	0	1	UNM	UNM	TIM22-2	1
8234	Gul1-2	SWE	56.4606	15.8127	1.00541	1	1	UNM	UNM	TIM22-1 + TIM22-2	1
8235	Hod	CZE	48.8	17.1	0.867548	1	1	UNM	UNM	TIM22-1 + TIM22-2	1
8236	HSm	CZE	49.33	15.76	0.744654	1	1	UNM	UNM	TIM22-1 + TIM22-2	1
8237	Kävlinge-1	SWE	55.8	13.1	1.23373	1	1	UNM	UNM	TIM22-1 + TIM22-2	1
8238	Kent	UK	51.15	0.4	0.817856	1	1	UNM	UNM	TIM22-1 + TIM22-2	1
8239	PHW-3	GER	51	7	1.02442	0	1	UNM	UNM	TIM22-2	1
8240	Kulturen-1	SWE	55.705	13.196	0.903642	1	1	UNM	UNM	TIM22-1 + TIM22-2	1
8241	Liarum	SWE	55.9473	13.821	1.11239	0	1	UNM	UNM	TIM22-2	1
8242	Lillö-1	SWE	56.1494	15.7884	1.0242	1	1	UNM	UNM	TIM22-1 + TIM22-2	1
8243	PHW-2	ITA	43.7703	11.2547	0.653999	0	1	UNM	UNM	TIM22-2	1
8244	PHW-34	FRA	48.6103	2.3086	0.800253	1	1	UNM	UNM	TIM22-1 + TIM22-2	1
8246	NC-6	USA	35	-79.18	0.638255	0	1	UNM	UNM	TIM22-2	1
8247	San-2	SWE	56.07	13.74	0.891954	1	1	UNM	UNM	TIM22-1 + TIM22-2	1
8249	Vimmerby	SWE	57.7	15.8	1.19144	0	1	UNM	UNM	TIM22-2	1
8256	Bå1-2	SWE	56.4	12.9	0.968525	1	1	UNM	UNM	TIM22-1 + TIM22-2	1
8258	Bå4-1	SWE	56.4	12.9	1.05968	1	1	UNM	UNM	TIM22-1 + TIM22-2	1
8259	Bå5-1	SWE	56.4	12.9	1.10495	1	1	UNM	UNM	TIM22-1 + TIM22-2	1
8264	Bla-1	ESP	41.6833	2.8	1.1486	1	1	UNM	UNM	TIM22-1 + TIM22-2	1
8283	Dra3-1	SWE	55.76	14.12	1.2329	1	1	UNM	UNM	TIM22-1 + TIM22-2	1
8284	DraII-1	CZE	49.4112	16.2815	0.590593	1	1	UNM	UNM	TIM22-1 + TIM22-2	1
8285	DraIII-1	CZE	49.4112	16.2815	0.793004	1	1	UNM	UNM	TIM22-1 + TIM22-2	1
8290	En-1	GER	50	8.5	0.74186	1	1	UNM	UNM	TIM22-1 + TIM22-2	1
8297	Ge-0	SUI	46.5	6.08	0.839496	0	1	UNM	UNM	TIM22-2	1
8306	Hov4-1	SWE	56.1	13.74	1.18848	1	1	UNM	UNM	TIM22-1 + TIM22-2	1
8307	Hovdala-6	SWE	56.1	13.74	1.11358	1	1	UNM	UNM	TIM22-1 + TIM22-2	1
8311	In-0	AUT	47.5	11.5	0.955536	1	1	UNM	UNM	TIM22-1 + TIM22-2	1
8312	Is-0	GER	50.5	7.5	0.839658	1	1	UNM	UNM	TIM22-1 + TIM22-2	1
8326	Lis-1	SWE	56.0328	14.775	1.07008	1	1	UNM	UNM	TIM22-1 + TIM22-2	1
8334	Lu-1	SWE	55.71	13.2	0.938757	0	1	UNM	UNM	TIM22-2	1
8335	Lund	SWE	55.71	13.2	1.19023	1	1	UNM	UNM	TIM22-1 + TIM22-2	1
8337	Mir-0	ITA	44	12.37	1.10916	1	1	UNM	UNM	TIM22-1 + TIM22-2	1
8343	Na-1	FRA	47.5	1.5	1.11166	1	1	UNM	UNM	TIM22-1 + TIM22-2	1
8351	Ost-0	SWE	60.25	18.37	1.07077	1	1	UNM	UNM	TIM22-1 + TIM22-2	1
8354	Per-1	RUS	58	56.3167	1.81931	0	1	UNM	UNM	TIM22-2	1
8357	Pla-0	ESP	41.5	2.25	1.01813	1	1	UNM	UNM	TIM22-1 + TIM22-2	1
8365	Rak-2	CZE	49	16	0.587423	1	1	UNM	UNM	TIM22-1 + TIM22-2	1
8366	Rd-0	GER	50.5	8.5	1.02531	1	1	UNM	UNM	TIM22-1 + TIM22-2	1
8369	Rev-1	SWE	55.6942	13.4504	1.25276	1	1	UNM	UNM	TIM22-1 + TIM22-2	1
8376	Sanna-2	SWE	62.69	18	1.13092	1	1	UNM	UNM	TIM22-1 + TIM22-2	1
8386	Sr:5	SWE	58.9	11.2	0.8625	1	1	UNM	UNM	TIM22-1 + TIM22-2	1
8387	St-0	SWE	59	18	1.28255	1	1	UNM	UNM	TIM22-1 + TIM22-2	1
8419	Wil-1	LTU	54.6833	25.3167	0.661243	0	1	UNM	UNM	TIM22-2	1
8420	Kelsterbach-4	GER	50.0667	8.5333	1.15722	0	1	UNM	UNM	TIM22-2	1
8422	Fjä1-1	SWE	56.06	14.29	1.12016	1	1	UNM	UNM	TIM22-1 + TIM22-2	1
8424	Kas-2	IND	35	77	0.63332	0	1	UNM	UNM	TIM22-2	1
8426	Ull1-1	SWE	56.06	13.97	1.22677	1	1	UNM	UNM	TIM22-1 + TIM22-2	1
8427	Ull2-13	SWE	56.0648	13.9707	0.935969	1	1	NA	NA	TIM22-1 + TIM22-2	1
8464	LP3413.31	USA	41.6862	-86.8513	0.856712	1	1	NA	NA	TIM22-1 + TIM22-2	1
8483	LP3413.53	USA	41.6862	-86.8513	0.879696	1	1	NA	NA	TIM22-1 + TIM22-2	1
8699	328PNA062	USA	42.0945	-86.3253	0.881865	1	1	NA	NA	TIM22-1 + TIM22-2	1
8723	11PNA1.14	USA	42.0945	-86.3253	0.974411	1	1	NA	NA	TIM22-1 + TIM22-2	1
9027	RMX413.85	USA	42.036	-86.511	0.874682	1	1	NA	NA	TIM22-1 + TIM22-2	1
9057	Vinslöv	SWE	56.1	13.9167	0.969361	0	1	UNM	UNM	TIM22-2	1
9058	Västervik	SWE	57.75	16.6333	1.01281	0	1	UNM	UNM	TIM22-2	1
9067	Xan-3	AZE	38.6536	48.7992	0.877605	1	1	UNM	UNM	TIM22-1 + TIM22-2	1
9069	Xan-5	AZE	38.6536	48.7992	0.899511	1	1	UNM	UNM	TIM22-1 + TIM22-2	1
9070	Xan-6	AZE	38.6536	48.7992	0.902612	1	1	UNM	UNM	TIM22-1 + TIM22-2	1
9075	Lerik1-4	AZE	38.7406	48.6131	0.955862	1	1	UNM	UNM	TIM22-1 + TIM22-2	1
9078	Lerik1-7	AZE	38.7406	48.6131	0.909056	1	1	UNM	UNM	TIM22-1 + TIM22-2	1
9079	Lerik2-1	AZE	38.7833	48.5517	0.878925	1	1	UNM	UNM	TIM22-1 + TIM22-2	1
9081	Lerik2-3	AZE	38.7833	48.5517	0.88959	1	1	UNM	UNM	TIM22-1 + TIM22-2	1
9084	Lerik2-6	AZE	38.7833	48.5517	0.830495	1	1	UNM	UNM	TIM22-1 + TIM22-2	1
9085	Lerik2-7	AZE	38.7833	48.5517	0.893385	1	1	UNM	UNM	TIM22-1 + TIM22-2	1
9089	Nar-3	AZE	38.9522	48.925	0.831839	1	1	UNM	UNM	TIM22-1 + TIM22-2	1
9091	Nar-5	AZE	38.9522	48.925	0.792298	1	1	UNM	UNM	TIM22-1 + TIM22-2	1
9095	Istisu-5	AZE	38.9786	48.5594	0.788016	1	1	UNM	UNM	TIM22-1 + TIM22-2	1
9099	Istisu-9	AZE	38.9786	48.5594	0.664431	1	1	UNM	UNM	TIM22-1 + TIM22-2	1
9100	Lag1-2	GEO	41.8296	46.2831	0.954551	1	1	UNM	UNM	TIM22-1 + TIM22-2	1
9102	Lag1-4	GEO	41.8296	46.2831	0.9698	1	1	UNM	UNM	TIM22-1 + TIM22-2	1
9103	Lag1-5	GEO	41.8296	46.2831	0.919042	1	1	UNM	UNM	TIM22-1 + TIM22-2	1
9104	Lag1-6	GEO	41.8296	46.2831	0.818738	1	1	UNM	UNM	TIM22-1 + TIM22-2	1
9105	Lag1-7	GEO	41.8296	46.2831	0.764739	1	1	UNM	UNM	TIM22-1 + TIM22-2	1
9106	Lag1-8	GEO	41.8296	46.2831	0.786654	1	1	UNM	UNM	TIM22-1 + TIM22-2	1
9111	Lag2-4	GEO	41.8296	46.2831	1.02693	1	1	UNM	UNM	TIM22-1 + TIM22-2	1
9113	Lag2-6	GEO	41.8296	46.2831	1.01567	1	1	UNM	UNM	TIM22-1 + TIM22-2	1
9114	Lag2-7	GEO	41.8296	46.2831	1.11366	1	1	UNM	UNM	TIM22-1 + TIM22-2	1
9115	Lag2-10	GEO	41.8296	46.2831	0.807732	1	1	UNM	UNM	TIM22-1 + TIM22-2	1
9121	Bak-5	GEO	41.7942	43.4767	0.992928	1	1	UNM	UNM	TIM22-1 + TIM22-2	1
9125	Geg-14	ARM	40.1408	44.8203	0.897776	1	1	UNM	UNM	TIM22-1 + TIM22-2	1
9128	Yeg-2	ARM	39.8692	45.3622	0.852008	1	1	UNM	UNM	TIM22-1 + TIM22-2	1
9130	Yeg-4	ARM	39.8692	45.3622	0.943317	1	1	UNM	UNM	TIM22-1 + TIM22-2	1
9131	Yeg-5	ARM	39.8692	45.3622	0.908264	1	1	UNM	UNM	TIM22-1 + TIM22-2	1
9133	Yeg-7	ARM	39.8692	45.3622	0.937061	1	1	UNM	UNM	TIM22-1 + TIM22-2	1
9134	Yeg-8	ARM	39.8692	45.3622	0.99822	1	1	UNM	UNM	TIM22-1 + TIM22-2	1
9298	Edi-1	UK	55.9681	-3.21833	0.748568	1	1	UNM	UNM	TIM22-1 + TIM22-2	1
9312	Ullapool-8	UK	57.9	-5.1525	0.92926	0	1	UNM	UNM	TIM22-2	1
9314	Gol-2	UK	57.9672	-3.96722	0.776827	1	1	UNM	UNM	TIM22-1 + TIM22-2	1
9321	Ådal 1	SWE	62.8622	18.336	1.08184	1	1	UNM	UNM	TIM22-1 + TIM22-2	1
9323	Ådal 3	SWE	62.8622	18.336	1.09849	1	1	UNM	UNM	TIM22-1 + TIM22-2	1
9332	Bar 1	SWE	62.8698	18.381	1.02495	1	1	UNM	UNM	TIM22-1 + TIM22-2	1
9336	Bön 1	SWE	62.8794	18.4473	1.07007	1	1	UNM	UNM	TIM22-1 + TIM22-2	1
9339	Böt 1	SWE	57.7133	15.0689	1.19362	0	1	UNM	UNM	TIM22-2	1
9343	Dju-1	SWE	57.3089	18.1512	1.07004	1	1	UNM	UNM	TIM22-1 + TIM22-2	1
9352	Död 2	SWE	57.2608	16.3675	1.02586	0	1	UNM	UNM	TIM22-2	1
9353	Död 3	SWE	57.2608	16.3675	1.05831	0	1	UNM	UNM	TIM22-2	1
9363	EdJ 2	SWE	62.9147	18.4045	0.956389	1	1	UNM	UNM	TIM22-1 + TIM22-2	1
9369	EkS 2	SWE	57.6781	14.9986	1.09042	0	1	UNM	UNM	TIM22-2	1
9370	EkS 3	SWE	57.6781	14.9986	1.02176	0	1	NA	NA	TIM22-2	1
9371	FäL 1	SWE	63.016	18.3175	1.0479	1	1	UNM	UNM	TIM22-1 + TIM22-2	1
9380	FlyA 3	SWE	55.7488	13.3742	0.945175	1	1	UNM	UNM	TIM22-1 + TIM22-2	1
9381	Fri 1	SWE	55.8106	14.2091	1.17239	1	1	UNM	UNM	TIM22-1 + TIM22-2	1
9382	Fri 2	SWE	55.8106	14.2091	1.21737	1	1	UNM	UNM	TIM22-1 + TIM22-2	1
9383	Fri 3	SWE	55.8106	14.2091	0.931594	1	1	UNM	UNM	TIM22-1 + TIM22-2	1
9386	Grön 12	SWE	62.806	18.1896	1.12782	1	1	UNM	UNM	TIM22-1 + TIM22-2	1
9388	Grön 14	SWE	62.806	18.1896	1.127	1	1	UNM	UNM	TIM22-1 + TIM22-2	1
9390	Hadd-1	SWE	57.3263	15.8979	0.981629	1	1	UNM	UNM	TIM22-1 + TIM22-2	1
9391	Hadd-2	SWE	57.3263	15.8979	1.05347	1	1	UNM	UNM	TIM22-1 + TIM22-2	1
9392	Hadd-3	SWE	57.3263	15.8979	1.03237	1	1	NA	NA	TIM22-1 + TIM22-2	1
9394	Hag-2	SWE	56.5804	16.4063	1.00211	1	1	UNM	UNM	TIM22-1 + TIM22-2	1
9395	Hal-1	SWE	57.5089	15.0105	0.95073	1	1	UNM	UNM	TIM22-1 + TIM22-2	1
9399	Hamm-1	SWE	55.4234	13.9905	1.0662	1	1	UNM	UNM	TIM22-1 + TIM22-2	1
9402	Hel-3	SWE	57.8765	14.8549	1.13039	1	1	UNM	UNM	TIM22-1 + TIM22-2	1
9404	HolA-1 1	SWE	55.7491	13.399	0.994872	1	1	UNM	UNM	TIM22-1 + TIM22-2	1
9405	HolA-1 2	SWE	55.7491	13.399	1.23301	1	1	UNM	UNM	TIM22-1 + TIM22-2	1
9407	HolA-2 2	SWE	55.7491	13.399	1.04314	1	1	UNM	UNM	TIM22-1 + TIM22-2	1
9408	Kal 1	SWE	56.047	13.9519	1.10621	1	1	UNM	UNM	TIM22-1 + TIM22-2	1
9409	Kia 1	SWE	56.0573	14.302	1.33568	1	1	UNM	UNM	TIM22-1 + TIM22-2	1
9412	Kor 3	SWE	57.2746	16.1494	1.09731	1	1	UNM	UNM	TIM22-1 + TIM22-2	1
9413	Kor 4	SWE	57.2746	16.1494	0.979673	1	1	UNM	UNM	TIM22-1 + TIM22-2	1
9416	Kru-3	SWE	57.7215	18.3837	1.6311	1	1	UNM	UNM	TIM22-1 + TIM22-2	1
9421	Lan 1	SWE	55.9745	14.3997	1.21698	0	1	UNM	UNM	TIM22-2	1
9427	Näs 2	SWE	62.8815	18.4055	1.10202	1	1	UNM	UNM	TIM22-1 + TIM22-2	1
9433	Nyl 13	SWE	62.9513	18.2763	1.14088	1	1	UNM	UNM	TIM22-1 + TIM22-2	1
9436	Puk-1	SWE	56.1633	14.6806	1.05556	0	1	UNM	UNM	TIM22-2	1
9437	Puk-2	SWE	56.1633	14.6806	0.977336	1	1	UNM	UNM	TIM22-1 + TIM22-2	1
9442	Sim-1	SWE	55.5678	14.3398	1.1326	1	1	NA	NA	TIM22-1 + TIM22-2	1
9450	Spro 1	SWE	57.2545	18.2109	0.983884	1	1	UNM	UNM	TIM22-1 + TIM22-2	1
9451	Spro 2	SWE	57.2545	18.2109	1.49551	1	1	UNM	UNM	TIM22-1 + TIM22-2	1
9452	Spro 3	SWE	57.2545	18.2109	1.45638	1	1	UNM	UNM	TIM22-1 + TIM22-2	1
9453	Stenk-2	SWE	57.8009	18.5162	0.978704	1	1	NA	NA	TIM22-1 + TIM22-2	1
9454	Stenk-3	SWE	57.8009	18.5162	1.11187	1	1	UNM	UNM	TIM22-1 + TIM22-2	1
9455	Stenk-4	SWE	57.8009	18.5162	1.22904	1	1	NA	NA	TIM22-1 + TIM22-2	1
9470	Tur-4	SWE	57.6511	14.8043	1.10061	1	1	UNM	UNM	TIM22-1 + TIM22-2	1
9471	Ull-A-1	SWE	56.0648	13.9707	1.18207	1	1	NA	NA	TIM22-1 + TIM22-2	1
9476	VårA 1	SWE	55.5796	14.3336	1.14818	1	1	NA	NA	TIM22-1 + TIM22-2	1
9481	Yst-1	SWE	55.4242	13.8484	1.13474	1	1	UNM	UNM	TIM22-1 + TIM22-2	1
9503	11C1	UK	55.8877	-3.21072	0.995032	1	1	UNM	UNM	TIM22-1 + TIM22-2	1
9506	IP-Alo-0	POR	40.11	-7.47	1.0092	1	1	UNM	UNM	TIM22-1 + TIM22-2	1
9507	IP-Coa-0	POR	38.45	-7.5	0.941022	1	1	UNM	UNM	TIM22-1 + TIM22-2	1
9508	IP-Mos-1	POR	40.04	-7.11	0.845219	1	1	UNM	UNM	TIM22-1 + TIM22-2	1
9509	IP-Reg-0	POR	39.29	-7.4	1.00692	1	1	UNM	UNM	TIM22-1 + TIM22-2	1
9510	IP-Rei-0	POR	38.75	-7.59	0.798248	1	1	UNM	UNM	TIM22-1 + TIM22-2	1
9511	IP-Vav-0	POR	38.53	-8.02	0.714814	1	1	UNM	UNM	TIM22-1 + TIM22-2	1
9512	IP-Vid-1	POR	38.22	-7.84	0.959059	1	1	UNM	UNM	TIM22-1 + TIM22-2	1
9513	IP-Adc-5	ESP	38.77	-4.07	0.852378	1	1	UNM	UNM	TIM22-1 + TIM22-2	1
9514	IP-Adm-0	ESP	39.15	-4.54	0.917046	1	1	UNM	UNM	TIM22-1 + TIM22-2	1
9515	IP-Ala-0	ESP	39.72	-6.89	0.982866	1	1	UNM	UNM	TIM22-1 + TIM22-2	1
9517	IP-All-0	ESP	42.19	-7.8	1.06601	1	1	UNM	UNM	TIM22-1 + TIM22-2	1
9518	IP-Alm-0	ESP	39.88	-0.36	0.85432	1	1	UNM	UNM	TIM22-1 + TIM22-2	1
9519	IP-Ang-0	ESP	41.94	2.64	1.07834	1	1	UNM	UNM	TIM22-1 + TIM22-2	1
9520	IP-Ara-4	ESP	41.7	-3.68	0.874376	1	1	UNM	UNM	TIM22-1 + TIM22-2	1
9521	IP-Bar-1	ESP	41.43	2.13	0.817485	1	1	UNM	UNM	TIM22-1 + TIM22-2	1
9522	IP-Bea-0	ESP	36.52	-5.27	0.954354	1	1	UNM	UNM	TIM22-1 + TIM22-2	1
9523	IP-Ben-0	ESP	38.37	-2.66	0.782729	1	1	UNM	UNM	TIM22-1 + TIM22-2	1
9524	IP-Ber-0	ESP	42.52	-0.56	1.24933	1	1	UNM	UNM	TIM22-1 + TIM22-2	1
9525	IP-Bis-0	ESP	42.49	0.54	0.843233	1	1	UNM	UNM	TIM22-1 + TIM22-2	1
9526	IP-Cab-3	ESP	41.54	2.39	0.919398	1	1	UNM	UNM	TIM22-1 + TIM22-2	1
9527	IP-Cad-0	ESP	40.37	-5.74	0.907247	1	1	UNM	UNM	TIM22-1 + TIM22-2	1
9528	IP-Cal-0	ESP	40.94	-1.37	0.873077	1	1	NA	NA	TIM22-1 + TIM22-2	1
9529	IP-Cap-1	ESP	36.97	-3.36	0.701061	1	1	UNM	UNM	TIM22-1 + TIM22-2	1
9530	IP-Car-1	ESP	38.25	-4.32	0.912218	1	1	UNM	UNM	TIM22-1 + TIM22-2	1
9531	IP-Cdc-3	ESP	41.21	-4.54	0.788405	0	1	UNM	UNM	TIM22-2	1
9532	IP-Cdo-0	ESP	42.23	-4.64	1.06971	1	1	UNM	UNM	TIM22-1 + TIM22-2	1
9533	IP-Cem-0	ESP	41.15	-4.32	1.73886	1	1	MET	MET	TIM22-3	0
9534	IP-Cmo-3	ESP	40.05	-4.65	0.819021	1	1	UNM	UNM	TIM22-1 + TIM22-2	1
9535	IP-Coc-1	ESP	42.31	3.19	0.918207	0	1	UNM	UNM	TIM22-2	1
9536	IP-Cor-0	ESP	40.83	-2	0.783	1	1	NA	NA	TIM22-1 + TIM22-2	1
9537	IP-Cum-1	ESP	38.07	-6.66	0.863821	1	1	UNM	UNM	TIM22-1 + TIM22-2	1
9539	IP-Deh-1	ESP	40.29	-6.67	0.798134	1	1	NA	NA	TIM22-1 + TIM22-2	1
9540	IP-Elb-0	ESP	41.81	2.34	0.70472	0	1	UNM	UNM	TIM22-2	1
9541	IP-Fue-2	ESP	38.26	-5.42	0.871019	1	1	UNM	UNM	TIM22-1 + TIM22-2	1
9542	IP-Fun-0	ESP	40.79	-4.05	1.64705	1	1	MET	MET	TIM22-3	0
9543	IP-Gra-0	ESP	36.77	-5.39	1.71516	1	0	UNM	MET	TIM22-1 + TIM22-3	1
9544	IP-Gua-1	ESP	39.4	-5.33	0.666049	1	1	UNM	UNM	TIM22-1 + TIM22-2	1
9545	IP-Her-12	ESP	39.4	-5.78	1.85218	1	1	MET	MET	TIM22-3	0
9546	IP-Hom-4	ESP	40.82	-1.68	0.980712	1	1	UNM	UNM	TIM22-1 + TIM22-2	1
9547	IP-Hor-0	ESP	41.67	2.62	0.918613	0	1	UNM	UNM	TIM22-2	1
9548	IP-Hoy-0	ESP	40.4	-5	0.74391	1	1	UNM	UNM	TIM22-1 + TIM22-2	1
9549	IP-Hum-2	ESP	42.23	-3.69	0.418516	1	1	UNM	UNM	TIM22-1 + TIM22-2	1
9550	IP-Iso-4	ESP	43.05	-5.37	1.22593	1	1	MET	MET	TIM22-3	0
9551	IP-Jim-1	ESP	42.28	-5.92	0.801507	1	1	UNM	UNM	TIM22-1 + TIM22-2	1
9552	IP-Lab-7	ESP	40.87	-4.5	0.805966	1	1	UNM	UNM	TIM22-1 + TIM22-2	1
9553	IP-Ldd-0	ESP	41.58	-4.71	0.877365	1	1	UNM	UNM	TIM22-1 + TIM22-2	1
9554	IP-Lso-0	ESP	38.86	-3.16	0.420725	1	1	UNM	UNM	TIM22-1 + TIM22-2	1
9555	IP-Mar-1	ESP	39.58	-3.93	2.00644	1	1	NA	NA	TIM22-1 + TIM22-2	1
9556	IP-Men-2	ESP	39.66	-4.34	0.809585	1	1	UNM	UNM	TIM22-1 + TIM22-2	1
9557	IP-Moa-0	ESP	42.46	0.7	0.727653	1	1	UNM	UNM	TIM22-1 + TIM22-2	1
9558	IP-Moc-11	ESP	41.57	-5.64	0.81926	1	1	UNM	UNM	TIM22-1 + TIM22-2	1
9559	IP-Mon-5	ESP	38.06	-4.38	0.779705	1	1	UNM	UNM	TIM22-1 + TIM22-2	1
9560	IP-Mot-0	ESP	38.19	-6.24	0.799743	1	1	UNM	UNM	TIM22-1 + TIM22-2	1
9561	IP-Mun-0	ESP	40.71	-5.04	0.861978	1	1	UNM	UNM	TIM22-1 + TIM22-2	1
9562	IP-Mur-0	ESP	41.67	2	0.990008	0	1	UNM	UNM	TIM22-2	1
9564	IP-Nog-17	ESP	40.45	-1.6	0.961112	1	1	UNM	UNM	TIM22-1 + TIM22-2	1
9565	IP-Orb-10	ESP	42.97	-1.23	0.79835	1	1	UNM	UNM	TIM22-1 + TIM22-2	1
9567	IP-Pal-0	ESP	42.34	1.3	0.735908	1	1	UNM	UNM	TIM22-1 + TIM22-2	1
9568	IP-Pan-0	ESP	42.76	-0.23	0.788862	1	1	UNM	UNM	TIM22-1 + TIM22-2	1
9569	IP-Pds-1	ESP	42.87	-6.45	0.898294	1	1	UNM	UNM	TIM22-1 + TIM22-2	1
9571	IP-Pro-0	ESP	43.28	-6.01	0.998329	1	1	NA	NA	TIM22-1 + TIM22-2	1
9573	IP-Rds-0	ESP	41.86	2.99	0.931123	1	1	UNM	UNM	TIM22-1 + TIM22-2	1
9574	IP-Rel-0	ESP	38.6	-2.7	0.891956	0	1	UNM	UNM	TIM22-2	1
9576	IP-Rev-0	ESP	40.86	-4.11	0.952029	1	1	UNM	UNM	TIM22-1 + TIM22-2	1
9577	IP-Ria-0	ESP	42.34	2.17	0.720124	1	1	UNM	UNM	TIM22-1 + TIM22-2	1
9578	IP-Sac-0	ESP	42.13	-6.7	0.758441	1	1	UNM	UNM	TIM22-1 + TIM22-2	1
9579	IP-San-10	ESP	38.33	-3.51	0.913273	1	1	UNM	UNM	TIM22-1 + TIM22-2	1
9581	IP-Sdv-3	ESP	42.84	-5.12	0.712593	1	1	UNM	UNM	TIM22-1 + TIM22-2	1
9582	IP-Ses-0	ESP	41.48	-1.63	0.87492	1	1	UNM	UNM	TIM22-1 + TIM22-2	1
9583	IP-Sne-0	ESP	37.09	-3.38	0.855445	1	1	UNM	UNM	TIM22-1 + TIM22-2	1
9584	IP-Stp-0	ESP	41.19	-3.58	1.07694	0	1	UNM	UNM	TIM22-2	1
9585	IP-Svi-0	ESP	43.4	-7.39	1.49272	1	1	MET	MET	TIM22-3	0
9586	IP-Tam-0	ESP	41.03	-3.27	0.867677	1	1	UNM	UNM	TIM22-1 + TIM22-2	1
9587	IP-Tdc-0	ESP	41.5	-1.88	0.923817	0	1	UNM	UNM	TIM22-2	1
9588	IP-Tol-7	ESP	42.11	0.6	0.907389	1	1	UNM	UNM	TIM22-1 + TIM22-2	1
9589	IP-Tor-1	ESP	41.6	-2.83	0.661881	1	1	UNM	UNM	TIM22-1 + TIM22-2	1
9590	IP-Trs-0	ESP	43.37	-5.49	0.776667	1	1	UNM	UNM	TIM22-1 + TIM22-2	1
9591	IP-Vad-0	ESP	42.86	-3.59	0.940382	1	1	UNM	UNM	TIM22-1 + TIM22-2	1
9592	IP-Vae-2	ESP	42.1	-5.44	0.923479	0	1	UNM	UNM	TIM22-2	1
9593	IP-Vaz-0	ESP	42.26	-2.99	0.871578	1	1	UNM	UNM	TIM22-1 + TIM22-2	1
9594	IP-Vdm-0	ESP	42.04	1.01	0.721888	1	1	UNM	UNM	TIM22-1 + TIM22-2	1
9595	IP-Vdt-0	ESP	40.89	-5.5	1.09117	1	1	UNM	UNM	TIM22-1 + TIM22-2	1
9596	IP-Ver-5	ESP	41.95	-7.45	0.750472	1	1	UNM	UNM	TIM22-1 + TIM22-2	1
9597	IP-Vig-1	ESP	42.31	-2.53	0.79049	1	1	UNM	UNM	TIM22-1 + TIM22-2	1
9598	IP-Vim-0	ESP	41.88	-6.51	0.421026	1	1	UNM	UNM	TIM22-1 + TIM22-2	1
9599	IP-Vin-0	ESP	42.8	-5.77	0.827324	1	1	UNM	UNM	TIM22-1 + TIM22-2	1
9600	IP-Vis-0	ESP	39.85	-6.04	1.61754	1	1	MET	MET	TIM22-3	0
9601	IP-Voz-0	ESP	41.85	-1.88	0.752481	1	1	UNM	UNM	TIM22-1 + TIM22-2	1
9602	IP-Vpa-1	ESP	40.5	-3.96	1.11536	1	1	NA	NA	TIM22-1 + TIM22-2	1
9606	Aitba-1	MAR	31.48	-7.45	0.743283	1	1	UNM	UNM	TIM22-1 + TIM22-2	1
9607	Panik-1	RUS	53.05	52.15	1.02717	0	1	UNM	UNM	TIM22-2	1
9608	Karag-2	RUS	51.37	59.44	0.852939	0	1	UNM	UNM	TIM22-2	1
9609	Adam-1	RUS	51.41	59.98	0.85471	0	1	UNM	UNM	TIM22-2	1
9610	Lesno-4	RUS	53.04	51.96	0.968692	0	1	UNM	UNM	TIM22-2	1
9611	Lesno-1	RUS	53.04	51.9	0.724186	0	1	UNM	UNM	TIM22-2	1
9612	Lesno-2	RUS	53.04	51.94	0.78267	0	1	UNM	UNM	TIM22-2	1
9613	Balan-1	RUS	55.36	61.41	0.759364	1	1	UNM	UNM	TIM22-1 + TIM22-2	1
9615	Parti-1	RUS	52.99	52.16	0.786783	0	1	UNM	UNM	TIM22-2	1
9616	Krazo-1	RUS	53.06	51.96	1.00973	0	1	UNM	UNM	TIM22-2	1
9617	Karag-1	RUS	51.37	59.44	0.932547	0	1	UNM	UNM	TIM22-2	1
9619	Basta-1	RUS	51.84	79.48	0.969345	0	1	UNM	UNM	TIM22-2	1
9620	Basta-2	RUS	51.82	79.48	0.987429	0	1	UNM	UNM	TIM22-2	1
9621	Basta-3	RUS	51.84	79.46	0.957419	0	1	UNM	UNM	TIM22-2	1
9622	Bijisk-4	RUS	52.52	85.27	1.02015	0	1	UNM	UNM	TIM22-2	1
9624	Chaba-2	RUS	53.6	79.37	0.975692	0	1	UNM	UNM	TIM22-2	1
9625	Kolyv-2	RUS	51.31	82.59	1.01081	0	1	UNM	UNM	TIM22-2	1
9626	Kolyv-3	RUS	51.36	82.59	0.918828	0	1	UNM	UNM	TIM22-2	1
9627	Kolyv-5	RUS	51.32	82.55	0.955603	1	1	UNM	UNM	TIM22-1 + TIM22-2	1
9628	Kolyv-6	RUS	51.33	82.54	0.834694	1	1	UNM	UNM	TIM22-1 + TIM22-2	1
9629	K-oze-1	RUS	51.35	82.18	0.958419	0	1	UNM	UNM	TIM22-2	1
9630	K-oze-3	RUS	51.34	82.16	0.796322	0	1	UNM	UNM	TIM22-2	1
9631	Lebja-1	RUS	51.65	80.79	0.849995	0	1	UNM	UNM	TIM22-2	1
9632	Lebja-2	RUS	51.67	80.82	0.76243	0	1	UNM	UNM	TIM22-2	1
9633	Lebja-4	RUS	51.63	80.83	0.712549	0	1	UNM	UNM	TIM22-2	1
9634	Masl-1	RUS	54.13	81.31	0.785196	0	1	UNM	UNM	TIM22-2	1
9635	Nosov-1	RUS	51.87	80.6	0.964706	0	1	UNM	UNM	TIM22-2	1
9636	Noveg-1	RUS	51.75	80.82	0.843919	0	1	UNM	UNM	TIM22-2	1
9637	Noveg-2	RUS	51.77	80.85	0.788929	0	1	UNM	UNM	TIM22-2	1
9638	Noveg-3	RUS	51.73	80.86	0.776495	0	1	UNM	UNM	TIM22-2	1
9639	Panke-1	RUS	53.82	80.31	0.907087	0	1	UNM	UNM	TIM22-2	1
9640	Rakit-1	RUS	51.87	80.06	1.06528	0	1	UNM	UNM	TIM22-2	1
9641	Rakit-2	RUS	51.9	80.06	0.838841	0	1	UNM	UNM	TIM22-2	1
9642	Rakit-3	RUS	51.84	80.06	0.941077	0	1	UNM	UNM	TIM22-2	1
9643	Sever-1	RUS	52.1	79.31	0.849614	0	1	UNM	UNM	TIM22-2	1
9644	Zupan-1	CRO	45.07	18.72	0.697333	1	1	UNM	UNM	TIM22-1 + TIM22-2	1
9645	Gradi-1	CRO	45.17	18.7	0.91106	1	1	UNM	UNM	TIM22-1 + TIM22-2	1
9646	Aiell-1	ITA	39.1269	16.1702	0.989891	1	1	UNM	UNM	TIM22-1 + TIM22-2	1
9647	Basen-1	ITA	40.37	16.77	0.976393	1	1	UNM	UNM	TIM22-1 + TIM22-2	1
9648	Bisig-1	ITA	39.48	16.28	0.947413	1	1	UNM	UNM	TIM22-1 + TIM22-2	1
9649	Bivio-1	ITA	39.13	16.17	1.00057	1	1	UNM	UNM	TIM22-1 + TIM22-2	1
9651	Filet-1	ITA	40.68	14.87	0.901404	1	1	UNM	UNM	TIM22-1 + TIM22-2	1
9653	Giffo-1	ITA	38.44	16.13	0.926077	1	1	UNM	UNM	TIM22-1 + TIM22-2	1
9655	Marce-1	ITA	38.92	16.47	1.02754	1	1	UNM	UNM	TIM22-1 + TIM22-2	1
9656	Marti-1	ITA	40.64	17.31	0.750541	1	1	UNM	UNM	TIM22-1 + TIM22-2	1
9657	Melic-1	ITA	38.45	16.04	0.97117	0	1	UNM	UNM	TIM22-2	1
9658	Nicas-1	ITA	38.97	16.34	0.847257	1	1	UNM	UNM	TIM22-1 + TIM22-2	1
9659	Pigna-1	ITA	41.18	14.18	1.22129	1	1	UNM	UNM	TIM22-1 + TIM22-2	1
9660	Sarno-1	ITA	40.84	14.57	0.91312	0	1	UNM	UNM	TIM22-2	1
9661	Cimin-1	ITA	39.58	16.21	0.816473	1	1	UNM	UNM	TIM22-1 + TIM22-2	1
9663	Teano-1	ITA	41.33	14.09	1.01755	1	1	UNM	UNM	TIM22-1 + TIM22-2	1
9664	Mitterberg-1-179	ITA	46.366	11.2832	0.888286	1	1	NA	NA	TIM22-1 + TIM22-2	1
9665	Mitterberg-1-180	ITA	46.366	11.2832	1.09765	1	1	UNM	UNM	TIM22-1 + TIM22-2	1
9666	Mitterberg-1-182	ITA	46.366	11.2832	0.920653	1	1	NA	NA	TIM22-1 + TIM22-2	1
9667	Mitterberg-1-183	ITA	46.366	11.2832	0.861167	1	1	NA	NA	TIM22-1 + TIM22-2	1
9668	Mitterberg-2-184	ITA	46.3668	11.2837	0.888015	1	1	UNM	UNM	TIM22-1 + TIM22-2	1
9669	Mitterberg-2-185	ITA	46.3668	11.2837	1.11543	1	1	NA	NA	TIM22-1 + TIM22-2	1
9670	Mitterberg-2-186	ITA	46.3668	11.2837	1.08519	1	1	NA	NA	TIM22-1 + TIM22-2	1
9671	Mitterberg-3-187	ITA	46.3668	11.2837	0.816577	1	1	UNM	UNM	TIM22-1 + TIM22-2	1
9672	Mitterberg-3-188	ITA	46.3668	11.2837	0.820438	1	1	NA	NA	TIM22-1 + TIM22-2	1
9673	Mitterberg-3-189	ITA	46.3668	11.2837	0.907628	1	1	NA	NA	TIM22-1 + TIM22-2	1
9676	Mitterberg-4-192	ITA	46.3718	11.2866	0.86229	1	1	UNM	UNM	TIM22-1 + TIM22-2	1
9677	Mitterberg-4-193	ITA	46.3718	11.2866	0.9233	1	1	NA	NA	TIM22-1 + TIM22-2	1
9678	Mitterberg-4-194	ITA	46.3718	11.2866	0.941408	1	1	UNM	UNM	TIM22-1 + TIM22-2	1
9679	Castelfed-1-195	ITA	46.3378	11.2928	0.823931	1	1	UNM	UNM	TIM22-1 + TIM22-2	1
9680	Castelfed-1-196	ITA	46.3378	11.2928	0.886352	1	1	NA	NA	TIM22-1 + TIM22-2	1
9681	Castelfed-1-197	ITA	46.3378	11.2928	0.67795	1	1	NA	NA	TIM22-1 + TIM22-2	1
9682	Castelfed-1-198	ITA	46.3378	11.2928	0.699918	1	1	NA	NA	TIM22-1 + TIM22-2	1
9683	Castelfed-1-199	ITA	46.3378	11.2928	0.91488	1	1	NA	NA	TIM22-1 + TIM22-2	1
9684	Castelfed-2-200	ITA	46.3378	11.2928	0.98594	1	1	UNM	UNM	TIM22-1 + TIM22-2	1
9685	Castelfed-2-201	ITA	46.3378	11.2928	1.09455	1	1	NA	NA	TIM22-1 + TIM22-2	1
9686	Castelfed-2-202	ITA	46.3378	11.2928	1.01012	1	1	NA	NA	TIM22-1 + TIM22-2	1
9687	Castelfed-2-203	ITA	46.3378	11.2928	0.93801	1	1	NA	NA	TIM22-1 + TIM22-2	1
9689	Castelfed-3-205	ITA	46.3378	11.2928	0.833317	0	1	UNM	UNM	TIM22-2	1
9690	Castelfed-3-206	ITA	46.3378	11.2928	1.00454	0	1	UNM	UNM	TIM22-2	1
9691	Castelfed-3-207	ITA	46.3378	11.2928	0.75342	1	1	NA	NA	TIM22-1 + TIM22-2	1
9692	Castelfed-3-208	ITA	46.3378	11.2928	0.921023	0	1	NA	NA	TIM22-2	1
9693	Castelfed-3-209	ITA	46.3378	11.2928	1.09913	0	1	UNM	UNM	TIM22-2	1
9694	Castelfed-4-210	ITA	46.3378	11.2928	1.141	1	1	UNM	UNM	TIM22-1 + TIM22-2	1
9695	Castelfed-4-211	ITA	46.3378	11.2928	1.21916	1	1	NA	NA	TIM22-1 + TIM22-2	1
9696	Castelfed-4-214	ITA	46.3378	11.2928	0.920128	1	1	UNM	UNM	TIM22-1 + TIM22-2	1
9697	Dolen-1	BUL	41.62	23.94	0.874724	1	1	UNM	UNM	TIM22-1 + TIM22-2	1
9698	Goced-1	BUL	41.57	23.85	0.977298	0	1	UNM	UNM	TIM22-2	1
9699	Kolar-1	BUL	41.37	23.14	1.09718	0	1	UNM	UNM	TIM22-2	1
9700	Dolna-1-10	BUL	42.32	23.1	0.925454	1	1	UNM	UNM	TIM22-1 + TIM22-2	1
9701	Ivano-1	BUL	43.7	25.91	0.950357	1	1	UNM	UNM	TIM22-1 + TIM22-2	1
9703	Melni-1	BUL	41.53	23.39	0.994704	1	1	UNM	UNM	TIM22-1 + TIM22-2	1
9704	Melni-2	BUL	41.53	23.39	0.990622	1	1	UNM	UNM	TIM22-1 + TIM22-2	1
9705	Choto-1	BUL	41.5	23.33	1.03608	1	1	UNM	UNM	TIM22-1 + TIM22-2	1
9706	Dospa-1	BUL	41.64	24.18	0.857559	0	1	UNM	UNM	TIM22-2	1
9707	Podvi-1	BUL	41.57	24.84	1.01675	0	1	UNM	UNM	TIM22-2	1
9708	Kardz-1	BUL	41.62	25.35	0.909138	1	1	UNM	UNM	TIM22-1 + TIM22-2	1
9709	Zerev-1-34	BUL	41.85	23.13	0.845078	1	1	UNM	UNM	TIM22-1 + TIM22-2	1
9710	Zerev-1-35	BUL	41.85	23.13	1.07324	1	1	UNM	UNM	TIM22-1 + TIM22-2	1
9711	Dolna-1-39	BUL	42.32	23.1	0.900524	1	1	NA	NA	TIM22-1 + TIM22-2	1
9712	Dolna-1-40	BUL	42.32	23.1	0.883971	1	1	NA	NA	TIM22-1 + TIM22-2	1
9713	Stara-1	BUL	42.49	25.61	0.827556	1	1	UNM	UNM	TIM22-1 + TIM22-2	1
9714	Grivo-1	BUL	41.84	25.75	0.928708	1	1	UNM	UNM	TIM22-1 + TIM22-2	1
9716	Leska-1-44	BUL	41.54	24.98	0.939791	1	1	UNM	UNM	TIM22-1 + TIM22-2	1
9717	Kardz-2	BUL	41.66	25.47	0.777485	0	1	UNM	UNM	TIM22-2	1
9718	Smolj-1	BUL	41.55	24.75	1.0543	1	1	UNM	UNM	TIM22-1 + TIM22-2	1
9719	Koren-1	BUL	41.83	25.69	0.960773	1	1	UNM	UNM	TIM22-1 + TIM22-2	1
9720	Malak-1	BUL	41.77	25.68	0.839248	1	1	UNM	UNM	TIM22-1 + TIM22-2	1
9721	Schip-1	BUL	42.72	25.33	0.817474	1	1	UNM	UNM	TIM22-1 + TIM22-2	1
9722	Groch-1	BUL	41.71	24.41	0.88668	1	1	UNM	UNM	TIM22-1 + TIM22-2	1
9723	Slavi-2	BUL	41.42	23.67	1.0472	0	1	UNM	UNM	TIM22-2	1
9725	Epidauros-1	GRC	37.6	23.08	0.997279	1	1	UNM	UNM	TIM22-1 + TIM22-2	1
9726	Faneronemi-3	GRC	37.07	22.04	1.03655	1	1	UNM	UNM	TIM22-1 + TIM22-2	1
9727	Olympia-2	GRC	37.63	21.62	1.11531	1	1	UNM	UNM	TIM22-1 + TIM22-2	1
9728	Stiav-1	SVK	48.46	18.9	0.867834	0	1	UNM	UNM	TIM22-2	1
9729	Stiav-2	SVK	48.46	18.9	0.908495	1	1	UNM	UNM	TIM22-1 + TIM22-2	1
9730	Bela-1	SVK	48.47	18.94	0.879586	0	1	UNM	UNM	TIM22-2	1
9731	Stiav-3	SVK	48.46	18.9	1.53576	0	1	UNM	UNM	TIM22-2	1
9732	Halca-1	SVK	48.47	18.96	0.896469	1	1	UNM	UNM	TIM22-1 + TIM22-2	1
9733	Bela-2	SVK	48.47	18.94	1.26546	0	1	UNM	UNM	TIM22-2	1
9735	Bela-4	SVK	48.47	18.94	1.21173	0	1	UNM	UNM	TIM22-2	1
9736	Teiu-2	ROU	44.69	25.17	0.864226	1	1	UNM	UNM	TIM22-1 + TIM22-2	1
9737	Ulies-1	ROU	45.95	22.62	0.96759	0	1	UNM	UNM	TIM22-2	1
9738	Bran-1	ROU	45.57	25.42	0.856623	1	1	UNM	UNM	TIM22-1 + TIM22-2	1
9739	Toc-1	ROU	46.01	22.33	0.684362	1	1	UNM	UNM	TIM22-1 + TIM22-2	1
9741	Orast-1	ROU	45.84	23.16	1.01692	1	1	UNM	UNM	TIM22-1 + TIM22-2	1
9743	Furni-1	ROU	45.14	25	1.16163	0	1	UNM	UNM	TIM22-2	1
9744	Iasi-1	ROU	47.16	27.59	1.01599	1	1	UNM	UNM	TIM22-1 + TIM22-2	1
9745	Sij 1/96	UZB	41.45	70.05	0.73399	0	1	UNM	UNM	TIM22-2	1
9747	Zabar-1	SRB	44.38	21.22	0.794936	1	1	UNM	UNM	TIM22-1 + TIM22-2	1
9748	Zagub-1	SRB	44.23	21.71	0.827309	1	1	UNM	UNM	TIM22-1 + TIM22-2	1
9749	Knjas-1	SRB	43.54	22.29	1.03732	0	1	UNM	UNM	TIM22-2	1
9754	Sredn-1	SRB	44.66	21.37	0.965474	1	1	UNM	UNM	TIM22-1 + TIM22-2	1
9755	Vajug-1	SRB	44.56	22.56	0.841318	1	1	UNM	UNM	TIM22-1 + TIM22-2	1
9756	Staro-2	SRB	44.3	21.08	0.980132	1	1	UNM	UNM	TIM22-1 + TIM22-2	1
9757	Staro-1	SRB	44.3	21.08	0.737184	1	1	NA	NA	TIM22-1 + TIM22-2	1
9758	Altai-5	CHN	47.75	88.4	0.965016	1	1	UNM	UNM	TIM22-1 + TIM22-2	1
9759	Anz-0	IRN	37.47	49.47	0.804241	1	1	UNM	UNM	TIM22-1 + TIM22-2	1
9761	Bik-1	LBN	33.92	35.7	1.08398	1	1	UNM	UNM	TIM22-1 + TIM22-2	1
9762	Etna-2	ITA	37.69	14.98	1.35733	1	1	UNM	UNM	TIM22-1 + TIM22-2	1
9764	Qar-8a	LBN	34.1	35.84	2.46668	1	1	NA	NA	TIM22-1 + TIM22-2	1
9766	Westkar-4	KGZ	42.26	74.16	0.865422	0	1	UNM	UNM	TIM22-2	1
9768	Ru4-16	GER	48.57	9.16	0.776526	0	1	UNM	UNM	TIM22-2	1
9769	HE-1	GER	48.55	8.99	0.775043	1	1	UNM	UNM	TIM22-1 + TIM22-2	1
9770	KBG2-13	GER	48.53	9.01	0.893135	1	1	UNM	UNM	TIM22-1 + TIM22-2	1
9771	Pfn-N2.2-6	GER	48.56	9.11	0.851492	1	1	UNM	UNM	TIM22-1 + TIM22-2	1
9772	Hof-1	GER	48.41	8.85	0.848211	1	1	UNM	UNM	TIM22-1 + TIM22-2	1
9774	Alt-1	GER	48.59	9.22	0.837489	1	1	UNM	UNM	TIM22-1 + TIM22-2	1
9775	Berg-1	GER	48.41	8.79	0.965031	1	1	UNM	UNM	TIM22-1 + TIM22-2	1
9776	Fell3-7	GER	48.43	8.79	0.929662	0	1	UNM	UNM	TIM22-2	1
9777	Gn-1	GER	48.57	9.17	0.926063	1	1	UNM	UNM	TIM22-1 + TIM22-2	1
9778	Bach-7	GER	48.41	8.84	1.05023	1	1	UNM	UNM	TIM22-1 + TIM22-2	1
9779	Bai-10	GER	48.5	8.78	0.819068	1	1	UNM	UNM	TIM22-1 + TIM22-2	1
9780	Fell2-4	GER	48.43	8.79	0.96241	1	1	UNM	UNM	TIM22-1 + TIM22-2	1
9781	Kus2-2	GER	48.52	9.11	1.02464	1	1	UNM	UNM	TIM22-1 + TIM22-2	1
9782	Lu3-30	GER	48.53	9.09	0.84206	0	1	UNM	UNM	TIM22-2	1
9783	Tu-PK-7	GER	48.52	9.05	0.874719	1	1	UNM	UNM	TIM22-1 + TIM22-2	1
9784	Erg2-6	GER	48.5	8.8	0.921159	1	1	UNM	UNM	TIM22-1 + TIM22-2	1
9785	Ha-HBT1-2	GER	48.54	9.02	0.895442	1	1	UNM	UNM	TIM22-1 + TIM22-2	1
9786	Ha-P-13	GER	48.54	9.01	0.887615	1	1	UNM	UNM	TIM22-1 + TIM22-2	1
9787	HI-4	GER	48.5	9	0.996274	1	1	UNM	UNM	TIM22-1 + TIM22-2	1
9788	KBG1-14	GER	48.53	9.01	0.770861	0	1	UNM	UNM	TIM22-2	1
9789	Obh-13	GER	48.39	8.96	0.952096	1	1	UNM	UNM	TIM22-1 + TIM22-2	1
9790	Gn2-3	GER	48.58	9.18	0.75389	1	1	UNM	UNM	TIM22-1 + TIM22-2	1
9791	Haes-1	GER	48.6	9.2	0.84957	0	1	UNM	UNM	TIM22-2	1
9792	Lu4-2	GER	48.54	9.09	0.868732	1	1	UNM	UNM	TIM22-1 + TIM22-2	1
9793	Ru-N2	GER	48.57	9.16	1.07489	1	1	UNM	UNM	TIM22-1 + TIM22-2	1
9794	Tu-B1-2	GER	48.52	9.08	0.86988	1	1	UNM	UNM	TIM22-1 + TIM22-2	1
9795	Wank-2	GER	48.5	9.11	0.784709	0	1	UNM	UNM	TIM22-2	1
9796	Bach2-1	GER	48.41	8.84	0.885153	1	1	UNM	UNM	TIM22-1 + TIM22-2	1
9797	Ha-HBT2-10	GER	48.54	9.02	0.924948	0	1	UNM	UNM	TIM22-2	1
9798	Ha-P2-1	GER	48.54	9.01	0.921901	1	1	UNM	UNM	TIM22-1 + TIM22-2	1
9799	Hart-2	GER	48.39	8.85	0.797012	1	1	UNM	UNM	TIM22-1 + TIM22-2	1
9800	Ha-S-B	GER	48.54	9.01	0.948563	1	1	UNM	UNM	TIM22-1 + TIM22-2	1
9801	Ha-SP-2	GER	48.54	9.01	1.0828	1	1	UNM	UNM	TIM22-1 + TIM22-2	1
9802	Kus3-1	GER	48.51	9.11	0.874074	1	1	UNM	UNM	TIM22-1 + TIM22-2	1
9803	Muh-2	GER	48.42	8.76	0.963051	1	1	UNM	UNM	TIM22-1 + TIM22-2	1
9804	Obe1-15	GER	48.45	8.87	0.809928	0	1	UNM	UNM	TIM22-2	1
9805	Pfn-10	GER	48.54	9.09	0.860622	0	1	UNM	UNM	TIM22-2	1
9806	Ru-2	GER	48.56	9.16	0.945739	1	1	UNM	UNM	TIM22-1 + TIM22-2	1
9807	Schl-7	GER	48.6	9.22	0.820016	1	1	UNM	UNM	TIM22-1 + TIM22-2	1
9808	Tu-B2-3	GER	48.52	9.08	0.804505	0	1	UNM	UNM	TIM22-2	1
9809	Tu-KB-6	GER	48.52	9.05	0.765561	1	1	UNM	UNM	TIM22-1 + TIM22-2	1
9810	Tu-KS-7	GER	48.53	9.07	0.936162	1	1	UNM	UNM	TIM22-1 + TIM22-2	1
9811	Tu-NK-12	GER	48.52	9.05	0.949927	1	1	UNM	UNM	TIM22-1 + TIM22-2	1
9812	Tu-W1	GER	48.52	9.03	0.94659	0	1	UNM	UNM	TIM22-2	1
9813	BI-4	GER	48.4	8.77	0.964696	1	1	UNM	UNM	TIM22-1 + TIM22-2	1
9814	Fell1-10	GER	48.42	8.79	1.02834	1	1	UNM	UNM	TIM22-1 + TIM22-2	1
9815	Ha-HBT3-11	GER	48.54	9.02	0.872654	1	1	UNM	UNM	TIM22-1 + TIM22-2	1
9816	Tu-WH	GER	48.55	9.06	0.795855	1	1	UNM	UNM	TIM22-1 + TIM22-2	1
9817	IP-Ace-0	ESP	39.84	-6.6	0.929353	1	1	UNM	UNM	TIM22-1 + TIM22-2	1
9819	IP-Amu-0	ESP	42.35	-3.03	0.858301	1	1	UNM	UNM	TIM22-1 + TIM22-2	1
9820	IP-Are-0	ESP	41	-4.71	0.949186	1	1	UNM	UNM	TIM22-1 + TIM22-2	1
9821	IP-Aru-0	ESP	41.81	2.49	1.04297	1	1	UNM	UNM	TIM22-1 + TIM22-2	1
9822	IP-Aul-0	ESP	40.52	-4.02	0.804055	1	1	UNM	UNM	TIM22-1 + TIM22-2	1
9823	IP-Bae-0	ESP	43.34	-5.84	0.801176	1	1	UNM	UNM	TIM22-1 + TIM22-2	1
9824	IP-Bes-5	ESP	42.91	-4.91	0.768491	1	1	UNM	UNM	TIM22-1 + TIM22-2	1
9825	IP-Boa-0	ESP	40.4	-3.88	0.974508	1	1	UNM	UNM	TIM22-1 + TIM22-2	1
9826	IP-Bor-0	ESP	42.49	-6.71	1.04236	1	1	UNM	UNM	TIM22-1 + TIM22-2	1
9827	IP-Bos-0	ESP	42.78	0.69	0.874195	1	1	UNM	UNM	TIM22-1 + TIM22-2	1
9828	IP-Bra-0	ESP	42.5	-6.15	0.948253	1	1	NA	NA	TIM22-1 + TIM22-2	1
9830	IP-Bus-0	ESP	36.97	-3.28	1.00825	1	1	UNM	UNM	TIM22-1 + TIM22-2	1
9831	IP-Cas-0	ESP	38.54	-3.39	0.960651	1	1	UNM	UNM	TIM22-1 + TIM22-2	1
9832	IP-Cat-0	ESP	40.54	-3.69	2.49237	1	1	MET	MET	TIM22-3	0
9833	IP-Cha-0	ESP	40.38	-4.21	0.949934	1	1	UNM	UNM	TIM22-1 + TIM22-2	1
9834	IP-Cho-0	ESP	40.51	-3.9	1.01763	1	1	UNM	UNM	TIM22-1 + TIM22-2	1
9835	IP-Cir-0	ESP	40.61	-6.57	1.02672	1	1	UNM	UNM	TIM22-1 + TIM22-2	1
9836	IP-Cod-0	ESP	41.25	-1.32	0.890011	1	1	UNM	UNM	TIM22-1 + TIM22-2	1
9837	IP-Con-0	ESP	37.94	-5.6	0.917193	1	1	UNM	UNM	TIM22-1 + TIM22-2	1
9838	IP-Cot-0	ESP	41.83	-5.38	1.0256	1	1	UNM	UNM	TIM22-1 + TIM22-2	1
9839	IP-Coy-0	ESP	40.44	-4.27	0.921383	1	1	UNM	UNM	TIM22-1 + TIM22-2	1
9840	IP-Dar-0	ESP	41.13	-1.43	1.03809	0	1	UNM	UNM	TIM22-2	1
9841	IP-Ees-0	ESP	40.59	-4.15	0.827607	1	1	UNM	UNM	TIM22-1 + TIM22-2	1
9843	IP-Elp-0	ESP	40.53	-3.92	0.913717	0	1	UNM	UNM	TIM22-2	1
9844	IP-Esn-2	ESP	42.27	0.19	0.692759	1	1	UNM	UNM	TIM22-1 + TIM22-2	1
9845	IP-Evs-0	ESP	40.48	-3.96	0.806322	1	1	UNM	UNM	TIM22-1 + TIM22-2	1
9846	IP-Ezc-2	ESP	42.31	-3.02	0.807125	1	1	UNM	UNM	TIM22-1 + TIM22-2	1
9847	IP-Fel-2	ESP	43.31	-5.7	0.985267	1	1	UNM	UNM	TIM22-1 + TIM22-2	1
9848	IP-Glo-1	ESP	40.11	-5.77	0.936846	1	1	UNM	UNM	TIM22-1 + TIM22-2	1
9849	IP-Gud-3	ESP	40.65	-4.11	0.88786	1	1	UNM	UNM	TIM22-1 + TIM22-2	1
9850	IP-Hec-0	ESP	42.86	-0.7	1.03475	1	1	UNM	UNM	TIM22-1 + TIM22-2	1
9851	IP-Hue-3	ESP	42.96	-6.1	0.877042	1	1	UNM	UNM	TIM22-1 + TIM22-2	1
9852	IP-Ini-0	ESP	40.46	-3.75	0.89714	0	1	UNM	UNM	TIM22-2	1
9853	IP-Lac-0	ESP	43.33	-5.91	0.808235	1	1	UNM	UNM	TIM22-1 + TIM22-2	1
9854	IP-Laf-1	ESP	43.36	-5.88	0.894775	1	1	UNM	UNM	TIM22-1 + TIM22-2	1
9855	IP-Lam-0	ESP	40.57	-3.89	0.807491	1	1	UNM	UNM	TIM22-1 + TIM22-2	1
9856	IP-Lch-0	ESP	40.51	-4	0.893085	1	1	UNM	UNM	TIM22-1 + TIM22-2	1
9857	IP-Leg-0	ESP	40.33	-3.8	0.66098	1	1	UNM	UNM	TIM22-1 + TIM22-2	1
9858	IP-Loz-0	ESP	40.98	-3.8	0.995371	1	1	UNM	UNM	TIM22-1 + TIM22-2	1
9859	IP-Lro-0	ESP	40.5	-3.88	0.801496	1	1	UNM	UNM	TIM22-1 + TIM22-2	1
9860	IP-Lum-0	ESP	42.24	-2.62	0.865817	1	1	UNM	UNM	TIM22-1 + TIM22-2	1
9861	IP-Mac-0	ESP	40.72	-3.21	1.05816	1	1	UNM	UNM	TIM22-1 + TIM22-2	1
9862	IP-Mad-0	ESP	40.45	-3.67	1.0569	1	1	UNM	UNM	TIM22-1 + TIM22-2	1
9864	IP-Mat-0	ESP	41.76	2.69	1.09101	1	1	UNM	UNM	TIM22-1 + TIM22-2	1
9866	IP-Mdd-0	ESP	41.89	-2.79	1.01086	1	1	UNM	UNM	TIM22-1 + TIM22-2	1
9867	IP-Mie-1	ESP	40.94	-3.22	0.8365	1	1	UNM	UNM	TIM22-1 + TIM22-2	1
9868	IP-Moe-0	ESP	41.78	2.37	0.997268	1	1	UNM	UNM	TIM22-1 + TIM22-2	1
9869	IP-Moj-0	ESP	36.76	-5.28	1.96671	1	0	UNM	MET	TIM22-1 + TIM22-3	1
9870	IP-Moz-0	ESP	41.91	0.17	0.860594	0	1	UNM	UNM	TIM22-2	1
9871	IP-Nac-0	ESP	40.75	-3.99	1.99079	1	1	MET	MET	TIM22-3	0
9873	IP-Ndc-0	ESP	37.94	-5.45	0.892446	1	1	UNM	UNM	TIM22-1 + TIM22-2	1
9874	IP-Oja-0	ESP	42.34	-3	0.932422	1	1	UNM	UNM	TIM22-1 + TIM22-2	1
9875	IP-Ovi-1	ESP	43.38	-5.87	0.831467	1	1	UNM	UNM	TIM22-1 + TIM22-2	1
9876	IP-Pad-0	ESP	41.34	0.99	0.947983	1	1	UNM	UNM	TIM22-1 + TIM22-2	1
9877	IP-Pdl-0	ESP	43.02	-5.6	1.07237	1	1	UNM	UNM	TIM22-1 + TIM22-2	1
9878	IP-Pee-0	ESP	40.78	-3.62	0.880729	1	1	UNM	UNM	TIM22-1 + TIM22-2	1
9879	IP-Per-0	ESP	37.6	-1.12	1.60052	1	1	MET	MET	TIM22-3	0
9880	IP-Pib-1	ESP	42.72	-3.44	1.0917	0	1	UNM	UNM	TIM22-2	1
9881	IP-Pie-0	ESP	40.46	-5.32	0.954261	1	1	UNM	UNM	TIM22-1 + TIM22-2	1
9882	IP-Pil-0	ESP	40.46	-4.26	1.01676	0	1	UNM	UNM	TIM22-2	1
9883	IP-Piq-0	ESP	42.1	-2.56	0.808773	1	1	UNM	UNM	TIM22-1 + TIM22-2	1
9885	IP-Prd-0	ESP	41.14	-3.68	1.27619	1	1	UNM	UNM	TIM22-1 + TIM22-2	1
9886	IP-Pru-0	ESP	42.38	1.73	0.794162	1	1	UNM	UNM	TIM22-1 + TIM22-2	1
9887	IP-Pun-0	ESP	40.4	-4.77	2.13347	1	1	NA	NA	TIM22-1 + TIM22-2	1
9888	IP-Pva-1	ESP	40.93	-3.31	0.956485	1	1	UNM	UNM	TIM22-1 + TIM22-2	1
9890	IP-Rib-1	ESP	43.16	-5.07	0.845673	1	1	UNM	UNM	TIM22-1 + TIM22-2	1
9891	IP-Sal-0	ESP	41.93	2.92	1.00583	1	1	UNM	UNM	TIM22-1 + TIM22-2	1
9892	IP-Sam-0	ESP	42.68	-6.96	0.844142	1	1	UNM	UNM	TIM22-1 + TIM22-2	1
9894	IP-Sen-0	ESP	42.59	0.76	0.941227	1	1	UNM	UNM	TIM22-1 + TIM22-2	1
9895	IP-Sfb-6	ESP	41.78	2.57	0.842995	0	1	UNM	UNM	TIM22-2	1
9897	IP-Smt-1	ESP	40.95	-5.63	0.956641	1	1	UNM	UNM	TIM22-1 + TIM22-2	1
9898	IP-Som-0	ESP	41.14	-3.58	1.07366	1	1	UNM	UNM	TIM22-1 + TIM22-2	1
9899	IP-Tau-0	ESP	42.54	0.84	0.917186	1	1	UNM	UNM	TIM22-1 + TIM22-2	1
9900	IP-Tri-0	ESP	37.38	-6.01	0.824645	1	1	UNM	UNM	TIM22-1 + TIM22-2	1
9901	IP-Urd-1	ESP	42.27	-2.98	0.983415	1	1	UNM	UNM	TIM22-1 + TIM22-2	1
9902	IP-Usa-0	ESP	40.71	-3.24	0.995683	1	1	UNM	UNM	TIM22-1 + TIM22-2	1
9903	IP-Val-0	ESP	42.31	-3.1	0.764073	1	1	UNM	UNM	TIM22-1 + TIM22-2	1
9904	IP-Vas-0	ESP	40.95	-3.31	0.937355	1	1	UNM	UNM	TIM22-1 + TIM22-2	1
9905	IP-Ven-0	ESP	40.76	-4.01	1.78874	1	1	MET	MET	TIM22-3	0
9906	IP-Mah-6	ESP	40	4.25	1.05719	1	1	UNM	UNM	TIM22-1 + TIM22-2	1
9908	ESP-1-11	FRA	50.72	3.47	0.741411	1	1	UNM	UNM	TIM22-1 + TIM22-2	1
9909	GEN-8	FRA	50.59	3.3	0.735755	1	1	UNM	UNM	TIM22-1 + TIM22-2	1
9910	BRI-2	FRA	50.68	3.52	0.863977	1	1	UNM	UNM	TIM22-1 + TIM22-2	1
9911	ARGE-1-15	FRA	47.16	4.28	0.872595	1	1	UNM	UNM	TIM22-1 + TIM22-2	1
9912	CIRY-13	FRA	46.67	4.55	0.782274	1	1	NA	NA	TIM22-1 + TIM22-2	1
9914	IST-29	FRA	47.58	5.33	0.907428	1	1	UNM	UNM	TIM22-1 + TIM22-2	1
9915	MAR-4-16	FRA	47.45	3.94	0.743294	1	1	UNM	UNM	TIM22-1 + TIM22-2	1
9917	RAD-21	FRA	46.69	4.34	0.833066	0	1	UNM	UNM	TIM22-2	1
9918	SAUL-24	FRA	47.43	5.21	0.895726	1	1	UNM	UNM	TIM22-1 + TIM22-2	1
9920	DIR-9	FRA	48.54	4.32	0.826872	1	1	UNM	UNM	TIM22-1 + TIM22-2	1
9921	FOR-23	FRA	48.57	4.41	0.841668	1	1	UNM	UNM	TIM22-1 + TIM22-2	1
9924	PLY-20	FRA	48.59	4.24	0.632501	1	1	UNM	UNM	TIM22-1 + TIM22-2	1
9925	RUM-20	FRA	48.91	4.52	0.962221	1	1	UNM	UNM	TIM22-1 + TIM22-2	1
9926	TRE-1	FRA	48.86	4.1	0.937825	0	1	UNM	UNM	TIM22-2	1
9927	ARR-17	FRA	44.05	3.69	0.946587	1	1	NA	NA	TIM22-1 + TIM22-2	1
9928	BEZ-9	FRA	44.12	3.77	0.721174	1	1	UNM	UNM	TIM22-1 + TIM22-2	1
9929	ISS-20	FRA	43.92	3.71	0.945948	0	1	UNM	UNM	TIM22-2	1
9930	LEC-25	FRA	43.91	4.14	0.852667	1	1	NA	NA	TIM22-1 + TIM22-2	1
9932	NOZ-6	FRA	44.12	4.33	0.828602	1	1	UNM	UNM	TIM22-1 + TIM22-2	1
9933	VED-10	FRA	43.74	3.89	0.82527	0	1	UNM	UNM	TIM22-2	1
9935	BAU-15	FRA	50.6	2.93	1.01942	1	1	UNM	UNM	TIM22-1 + TIM22-2	1
9937	CATS-6	FRA	50.79	2.69	0.801158	1	1	UNM	UNM	TIM22-1 + TIM22-2	1
9938	WAV-8	FRA	50.65	2.99	0.849655	1	1	UNM	UNM	TIM22-1 + TIM22-2	1
9939	Aitba-2	MAR	31.48	-7.45	1.07548	1	1	UNM	UNM	TIM22-1 + TIM22-2	1
9941	Fei-0	POR	40.92	-8.54	1.11256	1	1	UNM	UNM	TIM22-1 + TIM22-2	1
9942	Agu-1	ESP	41.32	-1.34	1.56026	1	1	UNM	UNM	TIM22-1 + TIM22-2	1
9943	Cdm-0	ESP	39.73	-5.74	1.21532	1	1	NA	NA	TIM22-1 + TIM22-2	1
9944	Don-0	ESP	36.83	-6.36	0.622531	1	1	UNM	UNM	TIM22-1 + TIM22-2	1
9945	Leo-1	ESP	41.8	-3.11	0.857889	1	1	UNM	UNM	TIM22-1 + TIM22-2	1
9946	Mer-6	ESP	38.92	-6.34	1.18382	1	1	UNM	UNM	TIM22-1 + TIM22-2	1
9947	Ped-0	ESP	40.74	-3.9	2.00858	1	1	MET	MET	TIM22-3	0
9948	Pra-6	ESP	41.05	-3.54	1.16981	1	1	UNM	UNM	TIM22-1 + TIM22-2	1
9949	Qui-0	ESP	42.69	-6.93	1.41328	1	1	UNM	UNM	TIM22-1 + TIM22-2	1
9950	Vie-0	ESP	42.63	0.76	1.0349	1	1	UNM	UNM	TIM22-1 + TIM22-2	1
9951	Kly-1	RUS	51.3333	82.5667	1.94208	0	1	UNM	UNM	TIM22-2	1
9952	Kly-4	RUS	51.32	82.55	1.04513	0	1	NA	NA	TIM22-2	1
9953	Koz-2	RUS	51.33	82.19	1.2038	0	1	UNM	UNM	TIM22-2	1
9955	Stepn-2	RUS	54.09	60.46	1.01077	0	1	UNM	UNM	TIM22-2	1
9956	Stepn-1	RUS	54.06	60.48	1.01957	0	1	UNM	UNM	TIM22-2	1
9957	Borsk-2	RUS	53.04	51.75	1.05176	0	1	UNM	UNM	TIM22-2	1
9958	Shigu-1	RUS	53.33	49.48	1.2288	0	1	UNM	UNM	TIM22-2	1
9959	Shigu-2	RUS	53.33	49.48	1.0962	1	1	UNM	UNM	TIM22-1 + TIM22-2	1
9960	Kidr-1	RUS	51.31	57.56	1.219	0	1	UNM	UNM	TIM22-2	1
9962	Galdo-1	ITA	40.57	15.32	1.06255	1	1	UNM	UNM	TIM22-1 + TIM22-2	1
9963	Lago-1	ITA	39.18	16.26	1.22481	0	1	UNM	UNM	TIM22-2	1
9964	Mammo-1	ITA	38.36	16.23	1.10263	0	1	UNM	UNM	TIM22-2	1
9965	Mammo-2	ITA	38.38	16.22	1.10635	1	1	UNM	UNM	TIM22-1 + TIM22-2	1
9966	Monte-1	ITA	40.28	15.65	1.26252	0	1	UNM	UNM	TIM22-2	1
9968	Timpo-1	ITA	39.27	16.27	1.13323	1	1	UNM	UNM	TIM22-1 + TIM22-2	1
9969	Valsi-1	ITA	40.18	16.45	1.01844	0	1	UNM	UNM	TIM22-2	1
9970	Altenb-2	ITA	46.3716	11.2376	1.09309	0	1	UNM	UNM	TIM22-2	1
9971	Bozen-1.1	ITA	46.513	11.331	1.69125	0	1	NA	NA	TIM22-2	1
9972	Bozen-1.2	ITA	46.513	11.331	1.68246	1	1	UNM	UNM	TIM22-1 + TIM22-2	1
9973	Mitterberg-1-181	ITA	46.366	11.2832	1.2379	1	1	UNM	UNM	TIM22-1 + TIM22-2	1
9974	Castelfed-4-212	ITA	46.3378	11.2928	1.23933	1	1	NA	NA	TIM22-1 + TIM22-2	1
9975	Castelfed-4-213	ITA	46.3378	11.2928	1.20303	1	1	NA	NA	TIM22-1 + TIM22-2	1
9976	Rovero-1	ITA	46.2543	11.167	1.12159	0	1	UNM	UNM	TIM22-2	1
9978	Vezzano-2.2	ITA	46.6297	10.817	1.28861	1	1	NA	NA	TIM22-1 + TIM22-2	1
9979	Voeran-1	ITA	46.36	11.23	1.14874	1	1	UNM	UNM	TIM22-1 + TIM22-2	1
9980	Angel-1	ITA	38.62	16.17	0.944628	1	1	UNM	UNM	TIM22-1 + TIM22-2	1
9981	Angit-1	ITA	38.76	16.24	1.15105	0	1	UNM	UNM	TIM22-2	1
9982	Apost-1	ITA	39.01	16.47	1.12371	0	1	UNM	UNM	TIM22-2	1
9983	Ciste-1	ITA	41.62	12.87	1.28648	1	1	UNM	UNM	TIM22-1 + TIM22-2	1
9984	Ciste-2	ITA	41.62	12.87	1.15105	0	1	NA	NA	TIM22-2	1
9985	Slavi-1	BUL	41.43	23.65	1.22328	1	1	UNM	UNM	TIM22-1 + TIM22-2	1
9986	Jablo-1	BUL	41.59	25.2	1.06364	1	1	UNM	UNM	TIM22-1 + TIM22-2	1
9987	Lecho-1	BUL	41.43	23.5	1.00369	0	1	UNM	UNM	TIM22-2	1
9988	Bak-2	GEO	41.7942	43.4767	1.11639	1	1	UNM	UNM	TIM22-1 + TIM22-2	1
9990	Lag2-2	GEO	41.8296	46.2831	1.30078	1	1	UNM	UNM	TIM22-1 + TIM22-2	1
9991	Vash-1	GEO	41.2381	46.3728	1.27395	1	1	UNM	UNM	TIM22-1 + TIM22-2	1
9993	Nemrut-1	TUR	38.6425	42.2394	1.2482	1	1	UNM	UNM	TIM22-1 + TIM22-2	1
9995	HKT2.4	GER	48.14	9.4	1.32889	1	1	UNM	UNM	TIM22-1 + TIM22-2	1
9996	Nie1-2	GER	48.52	8.8	0.986924	1	1	UNM	UNM	TIM22-1 + TIM22-2	1
9997	Rue3-1-31	GER	48.56	9.16	1.04637	1	1	UNM	UNM	TIM22-1 + TIM22-2	1
9998	Star-8	GER	48.43	8.82	1.15407	1	1	UNM	UNM	TIM22-1 + TIM22-2	1
9999	TueSB30-3	GER	48.53	9.06	1.03945	1	1	NA	NA	TIM22-1 + TIM22-2	1
10001	TueV-13	GER	48.52	9.05	1.11741	1	1	UNM	UNM	TIM22-1 + TIM22-2	1
10002	TueWa1-2	GER	48.53	9.04	1.10719	0	1	UNM	UNM	TIM22-2	1
10004	Bolin-1	ROU	44.46	25.74	0.953391	0	1	UNM	UNM	TIM22-2	1
10005	Copac-1	ROU	46.11	21.95	1.03712	0	1	UNM	UNM	TIM22-2	1
10006	Kastel-1	UKR	44.6419	34.3814	1.34048	1	1	UNM	UNM	TIM22-1 + TIM22-2	1
10008	Sij-1	UZB	41.45	70.05	1.24047	0	1	UNM	UNM	TIM22-2	1
10009	Sij-2	UZB	41.45	70.05	1.13716	0	1	UNM	UNM	TIM22-2	1
10010	Sij-4	UZB	41.45	70.05	1.27227	0	1	UNM	UNM	TIM22-2	1
10011	Yeg-1	ARM	39.8692	45.3622	1.21066	1	1	UNM	UNM	TIM22-1 + TIM22-2	1
10012	Istisu-1	AZE	38.9786	48.5594	1.12777	1	1	NA	NA	TIM22-1 + TIM22-2	1
10013	Lerik1-3	AZE	38.7406	48.6131	1.097	1	1	UNM	UNM	TIM22-1 + TIM22-2	1
10014	Xan-1	AZE	38.6536	48.7992	1.09177	1	1	UNM	UNM	TIM22-1 + TIM22-2	1
10015	Ara-1	AFG	37.29	71.3	1.18079	0	1	UNM	UNM	TIM22-2	1
10017	Petro-1	SRB	44.34	21.46	0.896671	1	1	UNM	UNM	TIM22-1 + TIM22-2	1
10018	Dobra-1	SRB	44.84	20.16	1.1233	1	1	UNM	UNM	TIM22-1 + TIM22-2	1
10020	Jl-2	CZE	49.17	16.5	1.43428	1	1	UNM	UNM	TIM22-1 + TIM22-2	1
10022	Uk-3	GER	48.0333	7.7667	0.592304	1	1	UNM	UNM	TIM22-1 + TIM22-2	1
10023	Strand-1	NOR	68.8	15.45	1.04553	1	1	UNM	UNM	TIM22-1 + TIM22-2	1
10027	Uk-6	GER	48.0284	7.76557	1.02494	0	1	NA	NA	TIM22-2	1
14312	Kos-1	RUS	62.02	34.12	0.745701	1	1	NA	NA	TIM22-1 + TIM22-2	1
14313	Kos-2	RUS	62.02	34.12	0.821008	1	1	NA	NA	TIM22-1 + TIM22-2	1
14314	Radk-1	RUS	61.59	35.11	0.686493	0	1	NA	NA	TIM22-2	1
14315	Radk-2	RUS	61.59	35.11	0.681451	0	1	NA	NA	TIM22-2	1
14318	Shu-1	RUS	61.94	34.24	0.917934	1	1	NA	NA	TIM22-1 + TIM22-2	1
14319	Shu-2	RUS	61.94	34.24	0.755494	0	1	NA	NA	TIM22-2	1
15560	Valm	RUS	61.37	61.37	0.864024	0	1	NA	NA	TIM22-2	1
15591	OOE1-1	AUT	48.3315	14.7266	0.828542	0	1	NA	NA	TIM22-2	1
15592	OOE3-1	AUT	48.3315	14.7159	1.044	1	1	NA	NA	TIM22-1 + TIM22-2	1
15593	OOE3-2	AUT	48.3315	14.7159	0.896158	0	1	NA	NA	TIM22-2	1
18694	Pien	RUS	60.4	32.09	0.900806	0	1	NA	NA	TIM22-2	1
18696	Samm	RUS	61.57	30.63	0.914438	0	1	NA	NA	TIM22-2	1
19949	OOE2-1	AUT	48.3268	14.7182	0.980201	1	1	NA	NA	TIM22-1 + TIM22-2	1
19950	OOE2-2	AUT	48.3268	14.7182	0.997763	1	1	NA	NA	TIM22-1 + TIM22-2	1
19951	OOE23	AUT	48.3268	14.7182	1.01678	1	1	NA	NA	TIM22-1 + TIM22-2	1
