# Supplementary material for: The Evolutionary Dynamics of Genetic Incompatibilities Introduced by Duplicated Genes in Arabidopsis thaliana
Source: Mol Biol Evol. 2020 Nov 28;38(4):1225–40. doi: 10.1093/molbev/msaa306 (PMC8042742; doi:10.1093/molbev/msaa306)
Supplement: msaa306_Supplementary_Data [file msaa306_supplementary_data.zip › Supplementary.Data.6.FOLT.xlsx]

## Sheet: SupData
NaN: no data available
DataSet:
	1001 (data from 1001 Genomes Project and 1001 Epigenomes Project)
	2017PNAS (African accessions from Durvasula et al., PNAS 2017)
	2017GB (Chinese accessions from Zou et al., Genome Biol 2017 )
	Only data from 1001 Project were used for GWAS
UNM: unmethylated
MET: methylated
Project	Accession ID	Accession Name	Lattitude	Longitude	Region	LoF var. in FOLT1	Met. in FOLT1	GWAS Phenotype	Gene Copy	Functional Copy
1001	88	CYR	47.4	0.683333	FRA	NO	UNM	1	FOLT1 + FOLT2	FOLT1 + FOLT2
1001	108	LDV-18	48.5167	-4.06667	FRA	NO	UNM	1	FOLT1 + FOLT2	FOLT1 + FOLT2
1001	139	LDV-46	48.5167	-4.06667	FRA	NO	NaN	1	FOLT1 + FOLT2	FOLT1 + FOLT2
1001	159	MAR2-3	47.35	3.93333	FRA	NO	MET	0	FOLT1 + FOLT2	FOLT2
1001	265	PYL-6	44.65	-1.16667	FRA	NO	UNM	1	FOLT1	FOLT1
1001	350	TOU-A1-88	46.6667	4.11667	FRA	NO	MET	0	FOLT1 + FOLT2	FOLT2
1001	351	TOU-A1-89	46.6667	4.11667	FRA	NO	UNM	1	FOLT1 + FOLT2	FOLT1 + FOLT2
1001	403	Zdarec3	49.3667	16.2667	CZE	NO	UNM	1	FOLT1 + FOLT2	FOLT1 + FOLT2
1001	410	Doubravnik7	49.4211	16.3497	CZE	NO	UNM	1	FOLT1	FOLT1
1001	424	Draha2	49.4112	16.2815	CZE	NO	UNM	1	FOLT1 + FOLT2	FOLT1 + FOLT2
1001	428	Borky1	49.403	16.232	CZE	NO	UNM	1	FOLT1 + FOLT2	FOLT1 + FOLT2
1001	430	Gr-1	47	15.5	AUT	NO	UNM	1	FOLT1 + FOLT2	FOLT1 + FOLT2
1001	470	BRR4	40.8313	-87.735	USA	NO	NaN	1	FOLT1 + FOLT2 + trCDS7-10	FOLT1 + FOLT2
1001	476	BRR12	40.8313	-87.735	USA	NO	NaN	1	FOLT1 + FOLT2 + trCDS7-10	FOLT1 + FOLT2
1001	484	BRR23	40.8313	-87.735	USA	NO	NaN	1	FOLT1 + FOLT2 + trCDS7-10	FOLT1 + FOLT2
1001	504	BRR57	40.8313	-87.735	USA	NO	NaN	1	FOLT1 + FOLT2 + trCDS7-10	FOLT1 + FOLT2
1001	506	BRR60	40.8313	-87.735	USA	NO	UNM	1	FOLT1 + FOLT2 + trCDS7-10	FOLT1 + FOLT2
1001	531	BRR107	40.8313	-87.735	USA	NO	NaN	1	FOLT1 + FOLT2 + trCDS7-10	FOLT1 + FOLT2
1001	544	LI-WP-039	40.9076	-73.2089	USA	NO	NaN	1	FOLT1 + FOLT2 + trCDS7-10	FOLT1 + FOLT2
1001	546	LI-WP-041	40.9076	-73.2089	USA	NO	NaN	1	FOLT1 + FOLT2 + trCDS7-10	FOLT1 + FOLT2
1001	628	LI-OF-061	40.7777	-72.9069	USA	NO	NaN	1	FOLT1	FOLT1
1001	630	LI-OF-065	40.7777	-72.9069	USA	NO	UNM	1	FOLT1 + FOLT2 + trCDS7-10	FOLT1 + FOLT2
1001	680	LI-RR-096	40.9447	-72.8615	USA	NO	NaN	1	FOLT1 + FOLT2 + trCDS7-10	FOLT1 + FOLT2
1001	681	LI-RR-097	40.9447	-72.8615	USA	NO	NaN	1	FOLT1 + FOLT2 + trCDS7-10	FOLT1 + FOLT2
1001	685	LI-EF-011	40.9064	-73.1493	USA	NO	NaN	1	FOLT1 + FOLT2 + trCDS7-10	FOLT1 + FOLT2
1001	687	LI-EF-018	40.9064	-73.1493	USA	NO	NaN	1	FOLT1 + FOLT2 + trCDS7-10	FOLT1 + FOLT2
1001	728	LI-SET-019	40.9352	-73.114	USA	NO	UNM	1	FOLT1 + FOLT2 + trCDS7-10	FOLT1 + FOLT2
1001	742	LI-SET-036	40.9352	-73.114	USA	NO	NaN	1	FOLT1 + FOLT2 + trCDS7-10	FOLT1 + FOLT2
1001	763	Kar-1	42.3	74.3667	KGZ	NO	MET	0	FOLT1 + FOLT2 + trCDS1-6	FOLT2
1001	765	Sus-1	42.1833	73.4	KGZ	NO	UNM	1	FOLT1 + FOLT2	FOLT1 + FOLT2
1001	766	Dja-1	42.5833	73.6333	KGZ	NO	UNM	1	FOLT1	FOLT1
1001	768	Zal-1	42.8	76.35	KGZ	NO	MET	0	FOLT1 + FOLT2 + trCDS1-6	FOLT2
1001	772	Neo-6	37.35	72.4667	TJK	NO	MET	0	FOLT1 + FOLT2 + trCDS1-6	FOLT2
1001	801	KYC-33	37.9169	-84.4639	USA	NO	UNM	1	FOLT1 + FOLT2	FOLT1 + FOLT2
1001	853	MIA-1	41.7976	-86.6691	USA	NO	NaN	1	FOLT1 + FOLT2 + trCDS7-10	FOLT1 + FOLT2
1001	854	MIA-5	41.7976	-86.6691	USA	NO	NaN	1	FOLT1 + FOLT2 + trCDS7-10	FOLT1 + FOLT2
1001	867	MIC-20	41.8266	-86.4366	USA	NO	NaN	1	FOLT1 + FOLT2 + trCDS7-10	FOLT1 + FOLT2
1001	868	MIC-24	41.8266	-86.4366	USA	NO	NaN	1	FOLT1 + FOLT2 + trCDS7-10	FOLT1 + FOLT2
1001	870	MIC-31	41.8266	-86.4366	USA	NO	UNM	1	FOLT1 + FOLT2 + trCDS7-10	FOLT1 + FOLT2
1001	915	LIN S-5	41.8972	-71.4378	USA	NO	UNM	1	FOLT1 + FOLT2	FOLT1 + FOLT2
1001	932	CHA-41	42.3634	-71.1445	USA	NO	UNM	1	FOLT1 + FOLT2 + trCDS7-10	FOLT1 + FOLT2
1001	991	Ale-Stenar-41-1	55.3833	14.05	SWE	NO	UNM	1	FOLT1 + FOLT2	FOLT1 + FOLT2
1001	992	Ale-Stenar-44-4	55.3833	14.05	SWE	NO	UNM	1	FOLT1 + FOLT2	FOLT1 + FOLT2
1001	997	Ale-Stenar-56-14	55.3833	14.05	SWE	NO	UNM	1	FOLT1 + FOLT2	FOLT1 + FOLT2
1001	1002	Ale-Stenar-64-24	55.3833	14.05	SWE	NO	UNM	1	FOLT1 + FOLT2	FOLT1 + FOLT2
1001	1006	Ale-Stenar-77-31	55.3833	14.05	SWE	NO	NaN	1	FOLT1 + FOLT2	FOLT1 + FOLT2
1001	1061	Brösarp-11-135	55.7167	14.1333	SWE	NO	UNM	1	FOLT1 + FOLT2	FOLT1 + FOLT2
1001	1062	Brösarp-15-138	55.7167	14.1333	SWE	NO	UNM	1	FOLT1	FOLT1
1001	1063	Brösarp-21-140	55.7167	14.1333	SWE	NO	UNM	1	FOLT1 + FOLT2	FOLT1 + FOLT2
1001	1066	Brösarp-34-145	55.7167	14.1333	SWE	NO	UNM	1	FOLT1 + FOLT2	FOLT1 + FOLT2
1001	1070	Brösarp-45-153	55.7167	14.1333	SWE	NO	NaN	1	FOLT1 + FOLT2	FOLT1 + FOLT2
1001	1158	Aledal-6-49	56.7	16.5167	SWE	NO	UNM	1	FOLT1 + FOLT2	FOLT1 + FOLT2
1001	1166	Aledal-14-73	56.7	16.5167	SWE	NO	NaN	1	FOLT1 + FOLT2	FOLT1 + FOLT2
1001	1254	Tos-82-387	59.4333	17.0167	SWE	NO	UNM	1	FOLT1 + FOLT2	FOLT1 + FOLT2
1001	1257	Tos-95-393	59.4333	17.0167	SWE	NO	UNM	1	FOLT1 + FOLT2	FOLT1 + FOLT2
1001	1313	Ängsö-59-422	59.5667	16.8667	SWE	NO	NaN	1	FOLT1	FOLT1
1001	1317	Ängsö-74-430	59.5667	16.8667	SWE	NO	NaN	1	FOLT1	FOLT1
1001	1552	Sku-30	63.0833	18.3667	SWE	NO	UNM	1	FOLT1	FOLT1
1001	1612	Brn-10	41.9	-86.583	USA	NO	NaN	1	FOLT1 + FOLT2 + trCDS7-10	FOLT1 + FOLT2
1001	1622	Brn-24	41.9	-86.583	USA	NO	NaN	1	FOLT1 + FOLT2 + trCDS7-10	FOLT1 + FOLT2
1001	1651	DuckLkSP38	43.3431	-86.4045	USA	NO	NaN	1	FOLT1 + FOLT2 + trCDS7-10	FOLT1 + FOLT2
1001	1652	DuckLkSP40	43.3431	-86.4045	USA	NO	NaN	1	FOLT1 + FOLT2 + trCDS7-10	FOLT1 + FOLT2
1001	1676	Haz-2	41.879	-86.607	USA	NO	NaN	1	FOLT1 + FOLT2 + trCDS7-10	FOLT1 + FOLT2
1001	1684	Haz-10	41.879	-86.607	USA	NO	NaN	1	FOLT1 + FOLT2 + trCDS7-10	FOLT1 + FOLT2
1001	1739	KBS-Mac-68	42.405	-85.398	USA	NO	NaN	1	FOLT1 + FOLT2 + trCDS7-10	FOLT1 + FOLT2
1001	1741	KBS-Mac-74	42.405	-85.398	USA	NO	NaN	1	FOLT1 + FOLT2 + trCDS7-10	FOLT1 + FOLT2
1001	1756	Ker-4	42.184	-86.358	USA	NO	NaN	1	FOLT1 + FOLT2 + trCDS7-10	FOLT1 + FOLT2
1001	1757	Ker-5	42.184	-86.358	USA	NO	NaN	1	FOLT1 + FOLT2 + trCDS7-10	FOLT1 + FOLT2
1001	1793	L-R-5	41.847	-86.67	USA	NO	NaN	1	FOLT1 + FOLT2 + trCDS7-10	FOLT1 + FOLT2
1001	1797	L-R-10	41.847	-86.67	USA	NO	NaN	1	FOLT1 + FOLT2 + trCDS7-10	FOLT1 + FOLT2
1001	1819	Lak-12	41.8	-86.67	USA	NO	NaN	1	FOLT1 + FOLT2 + trCDS7-10	FOLT1 + FOLT2
1001	1820	Lak-13	41.8	-86.67	USA	NO	NaN	1	FOLT1 + FOLT2 + trCDS7-10	FOLT1 + FOLT2
1001	1829	Mdn-1	42.051	-86.509	USA	NO	UNM	1	FOLT1 + FOLT2	FOLT1 + FOLT2
1001	1834	Mdn-8	42.051	-86.509	USA	NO	NaN	1	FOLT1 + FOLT2 + trCDS7-10	FOLT1 + FOLT2
1001	1835	Mdn-10	42.051	-86.509	USA	NO	NaN	1	FOLT1 + FOLT2 + trCDS7-10	FOLT1 + FOLT2
1001	1851	MNF-Pot-10	43.595	-86.2657	USA	NO	NaN	1	FOLT1 + FOLT2 + trCDS7-10	FOLT1 + FOLT2
1001	1852	MNF-Pot-15	43.595	-86.2657	USA	NO	NaN	1	FOLT1 + FOLT2 + trCDS7-10	FOLT1 + FOLT2
1001	1853	MNF-Pot-21	43.595	-86.2657	USA	NO	UNM	1	FOLT1 + FOLT2	FOLT1 + FOLT2
1001	1872	MNF-Pot-75	43.595	-86.2657	USA	NO	UNM	1	FOLT1 + FOLT2 + trCDS7-10	FOLT1 + FOLT2
1001	1890	MNF-Riv-21	43.5139	-86.1859	USA	NO	UNM	1	FOLT1 + FOLT2	FOLT1 + FOLT2
1001	1925	MNF-Che-2	43.5251	-86.1843	USA	NO	UNM	1	FOLT1 + FOLT2	FOLT1 + FOLT2
1001	1942	MNF-Che-47	43.5251	-86.1843	USA	NO	NaN	1	FOLT1 + FOLT2 + trCDS7-10	FOLT1 + FOLT2
1001	1943	MNF-Che-49	43.5251	-86.1843	USA	NO	NaN	1	FOLT1 + FOLT2 + trCDS7-10	FOLT1 + FOLT2
1001	1954	MNF-Jac-12	43.5187	-86.1739	USA	NO	UNM	1	FOLT1 + FOLT2	FOLT1 + FOLT2
1001	2016	MNF-Pin-39	43.5356	-86.1788	USA	NO	MET	0	FOLT1 + FOLT2	FOLT2
1001	2017	MNF-Pin-40	43.5356	-86.1788	USA	NO	UNM	1	FOLT1 + FOLT2 + trCDS7-10	FOLT1 + FOLT2
1001	2031	Map-8	42.166	-86.412	USA	NO	NaN	1	FOLT1 + FOLT2 + trCDS7-10	FOLT1 + FOLT2
1001	2053	Map-35	42.166	-86.412	USA	NO	NaN	1	FOLT1 + FOLT2 + trCDS7-10	FOLT1 + FOLT2
1001	2057	Map-42	42.166	-86.412	USA	NO	NaN	1	FOLT1 + FOLT2	FOLT1 + FOLT2
1001	2081	MuskSP-68	43.2483	-86.3368	USA	NO	NaN	1	FOLT1 + FOLT2 + trCDS7-10	FOLT1 + FOLT2
1001	2091	MuskSP-83	43.2483	-86.3368	USA	NO	NaN	1	FOLT1 + FOLT2 + trCDS7-10	FOLT1 + FOLT2
1001	2106	MSGA-10	43.2749	-86.0891	USA	NO	NaN	1	FOLT1 + FOLT2 + trCDS7-10	FOLT1 + FOLT2
1001	2108	MSGA-12	43.2749	-86.0891	USA	NO	NaN	1	FOLT1 + FOLT2 + trCDS7-10	FOLT1 + FOLT2
1001	2141	MSGA-61	43.2749	-86.0891	USA	NO	NaN	1	FOLT1 + FOLT2 + trCDS7-10	FOLT1 + FOLT2
1001	2159	Paw-13	42.148	-86.431	USA	NO	NaN	1	FOLT1 + FOLT2 + trCDS7-10	FOLT1 + FOLT2
1001	2166	Paw-20	42.148	-86.431	USA	NO	NaN	1	FOLT1 + FOLT2 + trCDS7-10	FOLT1 + FOLT2
1001	2171	Paw-26	42.148	-86.431	USA	NO	UNM	1	FOLT1 + FOLT2	FOLT1 + FOLT2
1001	2191	Pent-7	43.7623	-86.3929	USA	NO	NaN	1	FOLT1 + FOLT2 + trCDS7-10	FOLT1 + FOLT2
1001	2202	Pent-23	43.7623	-86.3929	USA	NO	MET	0	FOLT1 + FOLT2	FOLT2
1001	2212	Pent-46	43.7623	-86.3929	USA	NO	NaN	1	FOLT1 + FOLT2 + trCDS7-10	FOLT1 + FOLT2
1001	2239	Riv-25	42.184	-86.382	USA	NO	NaN	1	FOLT1 + FOLT2 + trCDS7-10	FOLT1 + FOLT2
1001	2240	Riv-26	42.184	-86.382	USA	NO	NaN	1	FOLT1 + FOLT2 + trCDS7-10	FOLT1 + FOLT2
1001	2276	SLSP-31	43.665	-86.496	USA	NO	UNM	1	FOLT1 + FOLT2	FOLT1 + FOLT2
1001	2278	SLSP-35	43.665	-86.496	USA	NO	UNM	1	FOLT1 + FOLT2	FOLT1 + FOLT2
1001	2285	SLSP-69	43.665	-86.496	USA	NO	NaN	1	FOLT1 + FOLT2 + trCDS7-10	FOLT1 + FOLT2
1001	2286	SLSP-67	43.665	-86.496	USA	NO	NaN	1	FOLT1 + FOLT2 + trCDS7-10	FOLT1 + FOLT2
1001	2317	Ste-40	42.03	-86.514	USA	NO	UNM	1	FOLT1	FOLT1
1001	2370	Yng-4	41.865	-86.646	USA	NO	NaN	1	FOLT1 + FOLT2 + trCDS7-10	FOLT1 + FOLT2
1001	2412	Yng-53	41.865	-86.646	USA	NO	NaN	1	FOLT1 + FOLT2 + trCDS7-10	FOLT1 + FOLT2
1001	4779	UKSW06-179	50.4	-4.9	UK	NO	NaN	1	FOLT1 + FOLT2 + trCDS7-10	FOLT1 + FOLT2
1001	4807	UKSW06-207	50.4	-4.9	UK	NO	UNM	1	FOLT1 + FOLT2	FOLT1 + FOLT2
1001	4826	UKSW06-226	50.4	-4.9	UK	NO	UNM	1	FOLT1 + FOLT2	FOLT1 + FOLT2
1001	4840	UKSW06-240	50.4	-4.9	UK	NO	UNM	1	FOLT1 + FOLT2	FOLT1 + FOLT2
1001	4857	UKSW06-257	50.3	-4.9	UK	NO	UNM	1	FOLT1 + FOLT2	FOLT1 + FOLT2
1001	4884	UKSW06-285	50.3	-4.9	UK	NO	UNM	1	FOLT1 + FOLT2	FOLT1 + FOLT2
1001	4900	UKSW06-302	50.3	-4.8	UK	NO	NaN	1	FOLT1 + FOLT2	FOLT1 + FOLT2
1001	4939	UKSW06-341	50.4	-4.7	UK	NO	NaN	1	FOLT1 + FOLT2	FOLT1 + FOLT2
1001	4958	UKSW06-360	50.5	-4.5	UK	NO	UNM	1	FOLT1 + FOLT2	FOLT1 + FOLT2
1001	5023	UKSE06-118	51.3	0.5	UK	NO	UNM	1	FOLT1 + FOLT2	FOLT1 + FOLT2
1001	5104	UKSE06-252	51.3	0.5	UK	NO	UNM	1	FOLT1	FOLT1
1001	5151	UKSE06-325	52.2	-1.7	UK	NO	UNM	1	FOLT1 + FOLT2 + trCDS7-10	FOLT1 + FOLT2
1001	5165	UKSE06-362	51.3	0.4	UK	NO	UNM	1	FOLT1 + FOLT2	FOLT1 + FOLT2
1001	5210	UKSE06-432	51.2	0.3	UK	NO	UNM	1	FOLT1 + FOLT2	FOLT1 + FOLT2
1001	5236	UKSE06-470	51.2	0.4	UK	NO	UNM	1	FOLT1 + FOLT2	FOLT1 + FOLT2
1001	5249	UKSE06-491	51.2	0.3	UK	NO	UNM	1	FOLT1 + FOLT2	FOLT1 + FOLT2
1001	5253	UKSE06-500	51.1	0.6	UK	NO	NaN	1	FOLT1 + FOLT2	FOLT1 + FOLT2
1001	5276	UKSE06-533	51.3	1.1	UK	NO	UNM	1	FOLT1	FOLT1
1001	5279	UKSE06-541	51.3	1.1	UK	NO	UNM	1	FOLT1 + FOLT2	FOLT1 + FOLT2
1001	5349	UKSE06-639	51.1	0.4	UK	NO	UNM	1	FOLT1	FOLT1
1001	5353	UKNW06-003	54.5	-3	UK	NO	UNM	1	FOLT1 + FOLT2	FOLT1 + FOLT2
1001	5395	UKNW06-102	54.4	-3	UK	NO	UNM	1	FOLT1 + FOLT2	FOLT1 + FOLT2
1001	5486	UKNW06-233	54.6	-3.3	UK	NO	UNM	1	FOLT1	FOLT1
1001	5577	UKNW06-403	54.7	-3.4	UK	NO	UNM	1	FOLT1 + FOLT2	FOLT1 + FOLT2
1001	5644	UKNW06-481	54.4	-2.9	UK	NO	UNM	1	FOLT1 + FOLT2 + trCDS7-10	FOLT1 + FOLT2
1001	5651	UKNW06-488	54.4	-2.9	UK	NO	NaN	1	FOLT1 + FOLT2	FOLT1 + FOLT2
1001	5717	Bra-1	54.6	-3.2	UK	NO	UNM	1	FOLT1 + FOLT2	FOLT1 + FOLT2
1001	5718	UKID11	57	-3.4	UK	NO	NaN	1	FOLT1 + FOLT2	FOLT1 + FOLT2
1001	5720	Cal-2	53.3	-1.6	UK	NO	UNM	1	FOLT1 + FOLT2	FOLT1 + FOLT2
1001	5726	Cnt-1	51.3	1.1	UK	NO	UNM	1	FOLT1 + FOLT2	FOLT1 + FOLT2
1001	5741	For-2	56.6	-4.1	UK	NO	UNM	1	FOLT1 + FOLT2	FOLT1 + FOLT2
1001	5748	Kil-0	56	-4.4	UK	NO	NaN	1	FOLT1 + FOLT2	FOLT1 + FOLT2
1001	5757	Mc-1	54.6	-2.3	UK	NO	UNM	1	FOLT1 + FOLT2	FOLT1 + FOLT2
1001	5768	UKID63	54.1	-1.5	UK	NO	NaN	1	FOLT1	FOLT1
1001	5772	Set-1	54.1	-2.3	UK	NO	UNM	1	FOLT1 + FOLT2	FOLT1 + FOLT2
1001	5776	UKID71	52.9	-1.3	UK	NO	NaN	1	FOLT1 + FOLT2	FOLT1 + FOLT2
1001	5779	UKID74	51	-3.1	UK	NO	UNM	1	FOLT1 + FOLT2 + trCDS7-10	FOLT1 + FOLT2
1001	5784	Ty-1	56.4	-5.2	UK	NO	UNM	1	FOLT1 + FOLT2	FOLT1 + FOLT2
1001	5798	UKID93	53.1	-3.3	UK	NO	NaN	1	FOLT1 + FOLT2	FOLT1 + FOLT2
1001	5800	UKID96	57.4	-5.5	UK	NO	UNM	1	FOLT1 + FOLT2	FOLT1 + FOLT2
1001	5811	UKID107	52.9	-3.1	UK	NO	UNM	1	FOLT1 + FOLT2	FOLT1 + FOLT2
1001	5822	UKID116	56.7333	-5.98333	UK	NO	UNM	1	FOLT1 + FOLT2	FOLT1 + FOLT2
1001	5830	App1-12	56.3333	15.9667	SWE	NO	NaN	1	FOLT1 + FOLT2	FOLT1 + FOLT2
1001	5831	App1-14	56.3333	15.9667	SWE	NO	NaN	1	FOLT1 + FOLT2	FOLT1 + FOLT2
1001	5832	App1-16	56.3333	15.9667	SWE	NO	UNM	1	FOLT1	FOLT1
1001	5836	Boo2-3	55.86	13.51	SWE	NO	NaN	1	FOLT1	FOLT1
1001	5837	Bor-1	49.4013	16.2326	CZE	NO	UNM	1	FOLT1 + FOLT2	FOLT1 + FOLT2
1001	5856	Dör-10	63.0167	17.4914	SWE	NO	UNM	1	FOLT1 + FOLT2	FOLT1 + FOLT2
1001	5860	Dra-3	62.6814	18.0165	SWE	NO	UNM	1	FOLT1 + FOLT2	FOLT1 + FOLT2
1001	5865	Dra1-4	55.76	14.12	SWE	NO	UNM	1	FOLT1 + FOLT2	FOLT1 + FOLT2
1001	5867	Dra2-1	55.76	14.12	SWE	NO	UNM	1	FOLT1 + FOLT2	FOLT1 + FOLT2
1001	5874	DraII-6	49.4112	16.2815	CZE	NO	UNM	1	FOLT1 + FOLT2	FOLT1 + FOLT2
1001	5890	DraIV 1-8	49.4112	16.2815	CZE	NO	MET	0	FOLT1 + FOLT2	FOLT2
1001	5893	DraIV 1-11	49.4112	16.2815	CZE	NO	UNM	1	FOLT1 + FOLT2	FOLT1 + FOLT2
1001	5907	DraIV 2-9	49.4112	16.2815	CZE	NO	UNM	1	FOLT1	FOLT1
1001	5921	DraIV 3-7	49.4112	16.2815	CZE	NO	MET	0	FOLT1 + FOLT2	FOLT2
1001	5950	DraIV 5-12	49.4112	16.2815	CZE	NO	UNM	1	FOLT1 + FOLT2	FOLT1 + FOLT2
1001	5984	DraIV 6-13	49.4112	16.2815	CZE	NO	UNM	1	FOLT1	FOLT1
1001	5993	DraIV 6-22	49.4112	16.2815	CZE	NO	UNM	1	FOLT1	FOLT1
1001	6008	Duk	49.1	16.2	CZE	NO	UNM	1	FOLT1 + FOLT2	FOLT1 + FOLT2
1001	6009	Eden-1	62.877	18.177	SWE	NO	UNM	1	FOLT1 + FOLT2	FOLT1 + FOLT2
1001	6010	Eden-5	62.877	18.177	SWE	NO	NaN	1	FOLT1 + FOLT2	FOLT1 + FOLT2
1001	6011	Eden-6	62.877	18.177	SWE	NO	UNM	1	FOLT1 + FOLT2	FOLT1 + FOLT2
1001	6012	Eden-7	62.877	18.177	SWE	NO	UNM	1	FOLT1 + FOLT2	FOLT1 + FOLT2
1001	6013	Eden-9	62.877	18.177	SWE	NO	UNM	1	FOLT1 + FOLT2	FOLT1 + FOLT2
1001	6016	Eds-1	62.9	18.4	SWE	NO	UNM	1	FOLT1 + FOLT2	FOLT1 + FOLT2
1001	6017	Eds-9	62.9	18.4	SWE	NO	UNM	1	FOLT1 + FOLT2	FOLT1 + FOLT2
1001	6019	Fjä1-2	56.06	14.29	SWE	NO	UNM	1	FOLT1 + FOLT2	FOLT1 + FOLT2
1001	6020	Fjä1-5	56.06	14.29	SWE	NO	UNM	1	FOLT1 + FOLT2	FOLT1 + FOLT2
1001	6021	Fjä2-4	56.06	14.29	SWE	NO	UNM	1	FOLT1 + FOLT2	FOLT1 + FOLT2
1001	6022	Fjä2-6	56.06	14.29	SWE	NO	NaN	1	FOLT1 + FOLT2	FOLT1 + FOLT2
1001	6023	Fly2-1	55.7509	13.3712	SWE	NO	UNM	1	FOLT1 + FOLT2	FOLT1 + FOLT2
1001	6024	Fly2-2	55.7509	13.3712	SWE	NO	UNM	1	FOLT1	FOLT1
1001	6025	Gro-3	62.6437	17.7339	SWE	NO	UNM	1	FOLT1	FOLT1
1001	6030	Grön-5	62.806	18.1896	SWE	NO	UNM	1	FOLT1 + FOLT2	FOLT1 + FOLT2
1001	6034	Hov1-7	56.1	13.74	SWE	NO	UNM	1	FOLT1	FOLT1
1001	6035	Hov1-10	56.1	13.74	SWE	NO	UNM	1	FOLT1	FOLT1
1001	6036	Hov3-2	56.1	13.74	SWE	NO	UNM	1	FOLT1 + FOLT2	FOLT1 + FOLT2
1001	6038	Hov3-5	56.1	13.74	SWE	NO	UNM	1	FOLT1 + FOLT2	FOLT1 + FOLT2
1001	6039	Hovdala-2	56.1	13.74	SWE	NO	UNM	1	FOLT1 + FOLT2	FOLT1 + FOLT2
1001	6040	Kni-1	55.66	13.4	SWE	NO	UNM	1	FOLT1	FOLT1
1001	6041	Lis-3	56.0328	14.775	SWE	NO	UNM	1	FOLT1 + FOLT2	FOLT1 + FOLT2
1001	6042	Lom1-1	56.09	13.9	SWE	NO	UNM	1	FOLT1 + FOLT2	FOLT1 + FOLT2
1001	6043	Löv-1	62.801	18.079	SWE	NO	UNM	1	FOLT1 + FOLT2	FOLT1 + FOLT2
1001	6046	Löv-5	62.801	18.079	SWE	NO	UNM	1	FOLT1 + FOLT2	FOLT1 + FOLT2
1001	6064	Nyl-2	62.9513	18.2763	SWE	NO	UNM	1	FOLT1 + FOLT2	FOLT1 + FOLT2
1001	6069	Nyl-7	62.9513	18.2763	SWE	NO	UNM	1	FOLT1 + FOLT2	FOLT1 + FOLT2
1001	6070	Omn-1	62.9308	18.3448	SWE	NO	UNM	1	FOLT1 + FOLT2	FOLT1 + FOLT2
1001	6071	Omn-5	62.9308	18.3448	SWE	NO	UNM	1	FOLT1 + FOLT2	FOLT1 + FOLT2
1001	6073	ÖMö1-7	56.1481	15.8155	SWE	NO	UNM	1	FOLT1 + FOLT2 + trCDS7-10	FOLT1 + FOLT2
1001	6074	Ör-1	56.4573	16.1308	SWE	NO	UNM	1	FOLT1 + FOLT2 + trCDS7-10	FOLT1 + FOLT2
1001	6076	Rev-2	55.6942	13.4504	SWE	NO	UNM	1	FOLT1 + FOLT2	FOLT1 + FOLT2
1001	6077	Rev-3	55.6942	13.4504	SWE	NO	NaN	1	FOLT1 + FOLT2	FOLT1 + FOLT2
1001	6085	Sparta-1	55.7097	13.2145	SWE	NO	UNM	1	FOLT1 + FOLT2	FOLT1 + FOLT2
1001	6086	Sr:3	58.9	11.2	SWE	NO	UNM	1	FOLT1 + FOLT2	FOLT1 + FOLT2
1001	6087	Stu-2	56.4666	16.1284	SWE	NO	NaN	1	FOLT1 + FOLT2	FOLT1 + FOLT2
1001	6088	Stu1-1	56.4666	16.1284	SWE	NO	UNM	1	FOLT1 + FOLT2	FOLT1 + FOLT2
1001	6090	T1000	55.6525	13.2197	SWE	NO	UNM	1	FOLT1 + FOLT2	FOLT1 + FOLT2
1001	6091	T1010	55.6525	13.215	SWE	NO	NaN	1	FOLT1	FOLT1
1001	6092	T1020	55.6514	13.2233	SWE	NO	UNM	1	FOLT1 + FOLT2	FOLT1 + FOLT2
1001	6094	T1040	55.6494	13.2147	SWE	NO	UNM	1	FOLT1 + FOLT2	FOLT1 + FOLT2
1001	6095	T1050	55.6486	13.2161	SWE	NO	NaN	1	FOLT1 + FOLT2	FOLT1 + FOLT2
1001	6096	T1060	55.6472	13.2225	SWE	NO	NaN	1	FOLT1 + FOLT2	FOLT1 + FOLT2
1001	6097	T1070	55.6481	13.2264	SWE	NO	NaN	1	FOLT1 + FOLT2	FOLT1 + FOLT2
1001	6098	T1080	55.6561	13.2178	SWE	NO	UNM	1	FOLT1 + FOLT2	FOLT1 + FOLT2
1001	6099	T1090	55.6575	13.2386	SWE	NO	UNM	1	FOLT1	FOLT1
1001	6100	T1110	55.6	13.2	SWE	NO	UNM	1	FOLT1 + FOLT2	FOLT1 + FOLT2
1001	6101	T1120	55.6	13.2	SWE	NO	NaN	1	FOLT1 + FOLT2	FOLT1 + FOLT2
1001	6102	T1130	55.6	13.2	SWE	NO	UNM	1	FOLT1 + FOLT2	FOLT1 + FOLT2
1001	6104	T1160	55.7	13.2	SWE	NO	UNM	1	FOLT1	FOLT1
1001	6105	T450	55.7967	13.1211	SWE	NO	UNM	1	FOLT1 + FOLT2	FOLT1 + FOLT2
1001	6106	T460	55.7931	13.1186	SWE	NO	UNM	1	FOLT1 + FOLT2	FOLT1 + FOLT2
1001	6107	T470	55.7942	13.1222	SWE	NO	UNM	1	FOLT1	FOLT1
1001	6108	T480	55.7989	13.1206	SWE	NO	UNM	1	FOLT1 + FOLT2	FOLT1 + FOLT2
1001	6109	T510	55.7936	13.1233	SWE	NO	UNM	1	FOLT1 + FOLT2	FOLT1 + FOLT2
1001	6111	T530	55.7989	13.1219	SWE	NO	UNM	1	FOLT1 + FOLT2	FOLT1 + FOLT2
1001	6112	T540	55.7967	13.1044	SWE	NO	UNM	1	FOLT1 + FOLT2 + trCDS7-10	FOLT1 + FOLT2
1001	6113	T550	55.8078	13.1028	SWE	NO	UNM	1	FOLT1 + FOLT2	FOLT1 + FOLT2
1001	6114	T570	55.8097	13.1342	SWE	NO	UNM	1	FOLT1 + FOLT2	FOLT1 + FOLT2
1001	6115	T580	55.8	13.1367	SWE	NO	UNM	1	FOLT1 + FOLT2	FOLT1 + FOLT2
1001	6118	T610	55.7	13.2	SWE	NO	UNM	1	FOLT1	FOLT1
1001	6119	T620	55.7	13.2	SWE	NO	NaN	1	FOLT1 + FOLT2	FOLT1 + FOLT2
1001	6122	T670	55.8364	13.3075	SWE	NO	UNM	1	FOLT1	FOLT1
1001	6123	T680	55.8369	13.3033	SWE	NO	NaN	1	FOLT1 + FOLT2	FOLT1 + FOLT2
1001	6124	T690	55.8378	13.3092	SWE	NO	UNM	1	FOLT1 + FOLT2	FOLT1 + FOLT2
1001	6125	T710	55.8403	13.3106	SWE	NO	UNM	1	FOLT1 + FOLT2	FOLT1 + FOLT2
1001	6126	T720	55.8411	13.3047	SWE	NO	UNM	1	FOLT1 + FOLT2	FOLT1 + FOLT2
1001	6128	T740	55.8397	13.2881	SWE	NO	UNM	1	FOLT1 + FOLT2	FOLT1 + FOLT2
1001	6131	T780	55.8369	13.3181	SWE	NO	UNM	1	FOLT1 + FOLT2	FOLT1 + FOLT2
1001	6132	T790	55.8386	13.3186	SWE	NO	UNM	1	FOLT1	FOLT1
1001	6133	T800	55.8364	13.2906	SWE	NO	UNM	1	FOLT1 + FOLT2	FOLT1 + FOLT2
1001	6134	T810	55.8383	13.2906	SWE	NO	UNM	1	FOLT1 + FOLT2	FOLT1 + FOLT2
1001	6136	T840	55.9336	13.5519	SWE	NO	UNM	1	FOLT1 + FOLT2	FOLT1 + FOLT2
1001	6137	T850	55.9419	13.5603	SWE	NO	UNM	1	FOLT1 + FOLT2	FOLT1 + FOLT2
1001	6138	T860	55.9403	13.5511	SWE	NO	UNM	1	FOLT1	FOLT1
1001	6140	T880	55.9392	13.5539	SWE	NO	UNM	1	FOLT1	FOLT1
1001	6141	T890	55.9414	13.5542	SWE	NO	NaN	1	FOLT1 + FOLT2	FOLT1 + FOLT2
1001	6142	T900	55.9428	13.5558	SWE	NO	UNM	1	FOLT1	FOLT1
1001	6145	T930	55.9497	13.5533	SWE	NO	UNM	1	FOLT1	FOLT1
1001	6148	T960	55.9319	13.5508	SWE	NO	UNM	1	FOLT1 + FOLT2	FOLT1 + FOLT2
1001	6149	T970	55.9281	13.5481	SWE	NO	UNM	1	FOLT1	FOLT1
1001	6150	T980	55.9261	13.5319	SWE	NO	UNM	1	FOLT1	FOLT1
1001	6151	T990	55.6528	13.2244	SWE	NO	UNM	1	FOLT1 + FOLT2	FOLT1 + FOLT2
1001	6153	TAA 03	62.6425	17.7422	SWE	NO	UNM	1	FOLT1	FOLT1
1001	6154	TAA 04	62.6422	17.7406	SWE	NO	UNM	1	FOLT1	FOLT1
1001	6163	TAA 14	62.6425	17.7356	SWE	NO	UNM	1	FOLT1	FOLT1
1001	6166	TAA 17	62.6425	17.7372	SWE	NO	UNM	1	FOLT1	FOLT1
1001	6169	TÅD 01	62.8714	18.3447	SWE	NO	UNM	1	FOLT1 + FOLT2	FOLT1 + FOLT2
1001	6172	TÅD 04	62.8717	18.3436	SWE	NO	UNM	1	FOLT1 + FOLT2	FOLT1 + FOLT2
1001	6173	TÅD 05	62.8717	18.3419	SWE	NO	UNM	1	FOLT1 + FOLT2	FOLT1 + FOLT2
1001	6174	TÅD 06	62.8719	18.3422	SWE	NO	UNM	1	FOLT1 + FOLT2	FOLT1 + FOLT2
1001	6177	TÄL 03	62.6322	17.69	SWE	NO	UNM	1	FOLT1 + FOLT2	FOLT1 + FOLT2
1001	6180	TÄL 07	62.6322	17.6906	SWE	NO	UNM	1	FOLT1	FOLT1
1001	6184	TBÖ 01	62.8892	18.4522	SWE	NO	UNM	1	FOLT1 + FOLT2	FOLT1 + FOLT2
1001	6188	TDr-1	55.7683	14.1386	SWE	NO	UNM	1	FOLT1	FOLT1
1001	6189	TDr-2	55.7686	14.1383	SWE	NO	UNM	1	FOLT1 + FOLT2	FOLT1 + FOLT2
1001	6191	TDr-4	55.7689	14.1375	SWE	NO	UNM	1	FOLT1 + FOLT2	FOLT1 + FOLT2
1001	6192	TDr-5	55.7692	14.1369	SWE	NO	UNM	1	FOLT1 + FOLT2	FOLT1 + FOLT2
1001	6193	TDr-7	55.7694	14.1347	SWE	NO	UNM	1	FOLT1 + FOLT2	FOLT1 + FOLT2
1001	6194	TDr-8	55.7706	14.1342	SWE	NO	NaN	1	FOLT1 + FOLT2	FOLT1 + FOLT2
1001	6195	TDr-9	55.7708	14.1342	SWE	NO	UNM	1	FOLT1 + FOLT2	FOLT1 + FOLT2
1001	6198	TDr-13	55.7708	14.1331	SWE	NO	UNM	1	FOLT1	FOLT1
1001	6201	TDr-16	55.7719	14.1211	SWE	NO	UNM	1	FOLT1 + FOLT2	FOLT1 + FOLT2
1001	6202	TDr-17	55.7717	14.1206	SWE	NO	UNM	1	FOLT1 + FOLT2	FOLT1 + FOLT2
1001	6203	TDr-18	55.7714	14.1208	SWE	NO	UNM	1	FOLT1 + FOLT2	FOLT1 + FOLT2
1001	6209	TEDEN 02	62.8836	18.1842	SWE	NO	UNM	1	FOLT1 + FOLT2	FOLT1 + FOLT2
1001	6210	TEDEN 03	62.8839	18.1836	SWE	NO	UNM	1	FOLT1 + FOLT2	FOLT1 + FOLT2
1001	6214	TFÄ 04	63.0175	18.3281	SWE	NO	NaN	1	FOLT1 + FOLT2	FOLT1 + FOLT2
1001	6216	TFÄ 06	63.0167	18.3283	SWE	NO	UNM	1	FOLT1 + FOLT2	FOLT1 + FOLT2
1001	6217	TFÄ 07	63.0169	18.3283	SWE	NO	UNM	1	FOLT1 + FOLT2	FOLT1 + FOLT2
1001	6218	TFÄ 08	63.0172	18.3283	SWE	NO	UNM	1	FOLT1 + FOLT2	FOLT1 + FOLT2
1001	6220	TGR 01	62.806	18.1896	SWE	NO	UNM	1	FOLT1 + FOLT2	FOLT1 + FOLT2
1001	6221	TGR 02	62.806	18.1896	SWE	NO	UNM	1	FOLT1 + FOLT2	FOLT1 + FOLT2
1001	6231	TNY 04	62.96	18.2844	SWE	NO	UNM	1	FOLT1 + FOLT2	FOLT1 + FOLT2
1001	6235	TOM 01	62.9611	18.3589	SWE	NO	UNM	1	FOLT1 + FOLT2	FOLT1 + FOLT2
1001	6237	TOM 03	62.9619	18.35	SWE	NO	UNM	1	FOLT1 + FOLT2	FOLT1 + FOLT2
1001	6238	TOM 04	62.9619	18.35	SWE	NO	UNM	1	FOLT1 + FOLT2	FOLT1 + FOLT2
1001	6240	TOM 06	62.9622	18.35	SWE	NO	NaN	1	FOLT1 + FOLT2	FOLT1 + FOLT2
1001	6241	TOM 07	62.9614	18.3608	SWE	NO	UNM	1	FOLT1 + FOLT2	FOLT1 + FOLT2
1001	6242	Tomegap-2	55.7	13.2	SWE	NO	UNM	1	FOLT1	FOLT1
1001	6243	Tottarp-2	56.2737	13.9004	SWE	NO	MET	1	FOLT1 + FOLT2	FOLT2
1001	6244	TRÄ 01	62.9169	18.4728	SWE	NO	UNM	1	FOLT1 + FOLT2	FOLT1 + FOLT2
1001	6252	TV-4	55.5796	14.3336	SWE	NO	UNM	1	FOLT1	FOLT1
1001	6255	TV-7	55.5796	14.334	SWE	NO	UNM	1	FOLT1	FOLT1
1001	6258	TV-10	55.5796	14.3336	SWE	NO	UNM	1	FOLT1 + FOLT2	FOLT1 + FOLT2
1001	6268	TV-22	55.5796	14.3336	SWE	NO	UNM	1	FOLT1	FOLT1
1001	6276	TV-30	55.5796	14.3336	SWE	NO	UNM	1	FOLT1	FOLT1
1001	6284	TV-38	55.5796	14.3336	SWE	NO	UNM	1	FOLT1 + FOLT2	FOLT1 + FOLT2
1001	6296	UduI 1-11	49.2771	16.6314	CZE	NO	UNM	1	FOLT1 + FOLT2	FOLT1 + FOLT2
1001	6390	UduI 3-36	49.2771	16.6314	CZE	NO	UNM	1	FOLT1	FOLT1
1001	6396	UduI 4-9	49.2771	16.6314	CZE	NO	MET	0	FOLT1 + FOLT2 + trCDS1-6	FOLT2
1001	6413	Ull3-4	56.06	13.97	SWE	NO	UNM	1	FOLT1 + FOLT2	FOLT1 + FOLT2
1001	6424	ZdrI 1-23	49.3853	16.2544	CZE	NO	NaN	1	FOLT1 + FOLT2	FOLT1 + FOLT2
1001	6434	ZdrI 2-9	49.3853	16.2544	CZE	NO	UNM	1	FOLT1 + FOLT2	FOLT1 + FOLT2
1001	6445	ZdrI 2-21	49.3853	16.2544	CZE	NO	UNM	1	FOLT1 + FOLT2	FOLT1 + FOLT2
1001	6680	ANH-1	51.85	6.4333	GER	NO	UNM	1	FOLT1	FOLT1
1001	6739	CSHL-15	40.8585	-73.4675	USA	NO	NaN	1	FOLT1 + FOLT2 + trCDS7-10	FOLT1 + FOLT2
1001	6740	CSHL-17	40.8585	-73.4675	USA	NO	NaN	1	FOLT1 + FOLT2 + trCDS7-10	FOLT1 + FOLT2
1001	6744	CSHL-5	40.8585	-73.4675	USA	NO	UNM	1	FOLT1 + FOLT2	FOLT1 + FOLT2
1001	6749	FM-10	42.4489	-76.5072	USA	NO	NaN	1	FOLT1 + FOLT2 + trCDS7-10	FOLT1 + FOLT2
1001	6750	FM-11	42.4489	-76.5072	USA	NO	NaN	1	FOLT1 + FOLT2 + trCDS7-10	FOLT1 + FOLT2
1001	6805	HS-12	42.373	-71.0627	USA	NO	NaN	1	FOLT1 + FOLT2 + trCDS7-10	FOLT1 + FOLT2
1001	6806	HS-17	42.373	-71.0627	USA	NO	NaN	1	FOLT1 + FOLT2 + trCDS7-10	FOLT1 + FOLT2
1001	6814	KNO-15	41.2816	-86.621	USA	NO	NaN	1	FOLT1 + FOLT2 + trCDS7-10	FOLT1 + FOLT2
1001	6830	Kz-13	49.5	73.1	KAZ	NO	UNM	1	FOLT1 + FOLT2	FOLT1 + FOLT2
1001	6897	Ag-0	45	1.3	FRA	NO	UNM	1	FOLT1 + FOLT2	FOLT1 + FOLT2
1001	6898	An-1	51.2167	4.4	BEL	NO	UNM	1	FOLT1 + FOLT2	FOLT1 + FOLT2
1001	6900	Bil-5	63.324	18.484	SWE	NO	UNM	1	FOLT1 + FOLT2	FOLT1 + FOLT2
1001	6901	Bil-7	63.324	18.484	SWE	NO	NaN	1	FOLT1 + FOLT2	FOLT1 + FOLT2
1001	6903	Bor-4	49.4013	16.2326	CZE	NO	UNM	1	FOLT1 + FOLT2	FOLT1 + FOLT2
1001	6904	Br-0	49.2	16.6166	CZE	NO	UNM	1	FOLT1 + FOLT2	FOLT1 + FOLT2
1001	6907	CIBC-17	51.4083	-0.6383	UK	NO	UNM	1	FOLT1 + FOLT2 + trCDS7-10	FOLT1 + FOLT2
1001	6908	CIBC-5	51.4083	-0.6383	UK	NO	UNM	1	FOLT1 + FOLT2	FOLT1 + FOLT2
1001	6909	Col-0	38.3	-92.3	USA	NO	UNM	1	FOLT1	FOLT1
1001	6911	Cvi-0	15.1111	-23.6167	CPV	NO	UNM	1	FOLT1 + FOLT2	FOLT1 + FOLT2
1001	6913	Eden-2	62.877	18.177	SWE	NO	UNM	1	FOLT1 + FOLT2	FOLT1 + FOLT2
1001	6915	Ei-2	50.3	6.3	GER	NO	MET	0	FOLT1 + FOLT2 + trCDS1-6	FOLT2
1001	6917	Fäb-2	63.0165	18.3174	SWE	NO	UNM	1	FOLT1 + FOLT2	FOLT1 + FOLT2
1001	6918	Fäb-4	63.0165	18.3174	SWE	NO	UNM	1	FOLT1 + FOLT2	FOLT1 + FOLT2
1001	6919	Ga-0	50.3	8	GER	NO	UNM	1	FOLT1	FOLT1
1001	6920	Got-22	51.5338	9.9355	GER	NO	UNM	1	FOLT1 + FOLT2	FOLT1 + FOLT2
1001	6922	Gu-0	50.3	8	GER	NO	UNM	1	FOLT1 + FOLT2	FOLT1 + FOLT2
1001	6923	HR-10	51.4083	-0.6383	UK	NO	UNM	1	FOLT1 + FOLT2	FOLT1 + FOLT2
1001	6924	HR-5	51.4083	-0.6383	UK	NO	UNM	1	FOLT1 + FOLT2	FOLT1 + FOLT2
1001	6926	Kin-0	44.46	-85.37	USA	NO	UNM	1	FOLT1 + FOLT2	FOLT1 + FOLT2
1001	6927	KNO-10	41.2816	-86.621	USA	NO	UNM	1	FOLT1 + FOLT2 + trCDS7-10	FOLT1 + FOLT2
1001	6929	Kondara	38.48	68.49	TJK	NO	MET	0	FOLT1 + FOLT2 + trCDS1-6	FOLT2
1001	6931	Kz-9	49.5	73.1	KAZ	NO	UNM	1	FOLT1	FOLT1
1001	6932	Ler-1	47.984	10.8719	GER	NO	UNM	1	FOLT1 + FOLT2	FOLT1 + FOLT2
1001	6933	LL-0	41.59	2.49	ESP	NO	UNM	1	FOLT1	FOLT1
1001	6938	Ms-0	55.7522	37.6322	RUS	NO	MET	1	FOLT1 + FOLT2	FOLT2
1001	6940	Mz-0	50.3	8.3	GER	NO	UNM	1	FOLT1 + FOLT2	FOLT1 + FOLT2
1001	6943	NFA-10	51.4083	-0.6383	UK	NO	UNM	1	FOLT1 + FOLT2	FOLT1 + FOLT2
1001	6944	NFA-8	51.4083	-0.6383	UK	NO	UNM	1	FOLT1 + FOLT2	FOLT1 + FOLT2
1001	6945	Nok-3	52.24	4.45	NED	NO	UNM	1	FOLT1	FOLT1
1001	6951	Pu2-23	49.42	16.36	CZE	NO	UNM	1	FOLT1	FOLT1
1001	6956	Pu2-7	49.42	16.36	CZE	NO	UNM	1	FOLT1 + FOLT2	FOLT1 + FOLT2
1001	6957	Pu2-8	49.42	16.36	CZE	NO	UNM	1	FOLT1 + FOLT2	FOLT1 + FOLT2
1001	6958	Ra-0	46	3.3	FRA	NO	UNM	1	FOLT1 + FOLT2	FOLT1 + FOLT2
1001	6959	Rennes-1	48.5	-1.41	FRA	NO	UNM	1	FOLT1 + FOLT2	FOLT1 + FOLT2
1001	6960	Rennes-11	48.5	-1.41	FRA	NO	UNM	1	FOLT1 + FOLT2	FOLT1 + FOLT2
1001	6961	Se-0	38.3333	-3.53333	ESP	NO	UNM	1	FOLT1 + FOLT2	FOLT1 + FOLT2
1001	6963	Sorbo	38.35	68.48	TJK	NO	MET	0	FOLT1 + FOLT2 + trCDS1-6	FOLT2
1001	6966	Sq-1	51.4083	-0.6383	UK	NO	UNM	1	FOLT1 + FOLT2	FOLT1 + FOLT2
1001	6967	Sq-8	51.4083	-0.6383	UK	NO	UNM	1	FOLT1 + FOLT2	FOLT1 + FOLT2
1001	6968	Tamm-2	60	23.5	FIN	NO	UNM	1	FOLT1	FOLT1
1001	6969	Tamm-27	60	23.5	FIN	NO	UNM	1	FOLT1	FOLT1
1001	6970	Ts-1	41.7194	2.93056	ESP	NO	UNM	1	FOLT1	FOLT1
1001	6971	Ts-5	41.7194	2.93056	ESP	NO	UNM	1	FOLT1	FOLT1
1001	6973	Ull2-3	56.0648	13.9707	SWE	NO	UNM	1	FOLT1 + FOLT2	FOLT1 + FOLT2
1001	6974	Ull2-5	56.0648	13.9707	SWE	NO	UNM	1	FOLT1 + FOLT2	FOLT1 + FOLT2
1001	6975	Uod-1	48.3	14.45	AUT	NO	UNM	1	FOLT1 + FOLT2	FOLT1 + FOLT2
1001	6976	Uod-7	48.3	14.45	AUT	NO	UNM	1	FOLT1 + FOLT2	FOLT1 + FOLT2
1001	6979	Wei-0	47.25	8.26	SUI	NO	UNM	1	FOLT1 + FOLT2	FOLT1 + FOLT2
1001	6981	Ws-2	52.3	30	RUS	NO	UNM	1	FOLT1	FOLT1
1001	6982	Wt-5	52.3	9.3	GER	NO	UNM	1	FOLT1 + FOLT2	FOLT1 + FOLT2
1001	6984	Zdr-1	49.3853	16.2544	CZE	NO	UNM	1	FOLT1 + FOLT2	FOLT1 + FOLT2
1001	6986	Abd-0	57.1539	-2.2207	UK	NO	UNM	1	FOLT1 + FOLT2	FOLT1 + FOLT2
1001	6987	Ak-1	48.0683	7.62551	GER	NO	UNM	1	FOLT1 + FOLT2	FOLT1 + FOLT2
1001	6989	Alst-1	54.8	-2.4333	UK	NO	UNM	1	FOLT1 + FOLT2	FOLT1 + FOLT2
1001	6990	Amel-1	53.448	5.73	NED	NO	UNM	1	FOLT1	FOLT1
1001	6992	Ang-0	50.3	5.3	BEL	NO	UNM	1	FOLT1 + FOLT2	FOLT1 + FOLT2
1001	6997	Appt-1	51.8333	5.5833	NED	NO	UNM	1	FOLT1 + FOLT2	FOLT1 + FOLT2
1001	7000	Aa-0	50.9167	9.57073	GER	NO	UNM	1	FOLT1 + FOLT2	FOLT1 + FOLT2
1001	7002	Baa-1	51.3333	6.1	NED	NO	UNM	1	FOLT1 + FOLT2	FOLT1 + FOLT2
1001	7003	Bs-1	47.5	7.5	SUI	NO	UNM	1	FOLT1 + FOLT2	FOLT1 + FOLT2
1001	7008	Benk-1	52	5.675	NED	NO	UNM	1	FOLT1 + FOLT2	FOLT1 + FOLT2
1001	7013	Bd-0	52.4584	13.287	GER	NO	UNM	1	FOLT1 + FOLT2	FOLT1 + FOLT2
1001	7014	Ba-1	56.5459	-4.79821	UK	NO	UNM	1	FOLT1 + FOLT2	FOLT1 + FOLT2
1001	7025	Bl-1	44.5041	11.3396	ITA	NO	UNM	1	FOLT1 + FOLT2	FOLT1 + FOLT2
1001	7026	Boot-1	54.4	-3.2667	UK	NO	UNM	1	FOLT1 + FOLT2	FOLT1 + FOLT2
1001	7028	Bch-1	49.5166	9.3166	GER	NO	UNM	1	FOLT1 + FOLT2	FOLT1 + FOLT2
1001	7031	Bsch-0	50.0167	8.6667	GER	NO	UNM	1	FOLT1 + FOLT2	FOLT1 + FOLT2
1001	7033	Buckhorn Pass	41.3599	-122.755	USA	NO	UNM	1	FOLT1 + FOLT2	FOLT1 + FOLT2
1001	7036	Bu-0	50.5	9.5	GER	NO	UNM	1	FOLT1 + FOLT2	FOLT1 + FOLT2
1001	7058	Bur-0	53.08	-9.07556	IRL	NO	UNM	1	FOLT1 + FOLT2	FOLT1 + FOLT2
1001	7061	Cal-0	53.2699	-1.64293	UK	NO	UNM	1	FOLT1 + FOLT2	FOLT1 + FOLT2
1001	7062	Ca-0	50.2981	8.26607	GER	NO	UNM	1	FOLT1	FOLT1
1001	7063	Can-0	29.2144	-13.4811	ESP	NO	UNM	1	FOLT1 + FOLT2	FOLT1 + FOLT2
1001	7064	Cnt-1	51.3	1.1	UK	NO	UNM	1	FOLT1 + FOLT2	FOLT1 + FOLT2
1001	7067	Ct-1	37.3	15	ITA	NO	UNM	1	FOLT1	FOLT1
1001	7068	Cerv-1	42	12.1	ITA	NO	UNM	1	FOLT1 + FOLT2	FOLT1 + FOLT2
1001	7071	Chat-1	48.0717	1.33867	FRA	NO	MET	0	FOLT1 + FOLT2 + trCDS1-6	FOLT2
1001	7072	Chi-0	53.7502	34.7361	RUS	NO	UNM	0	FOLT1 + FOLT2	FOLT1 + FOLT2
1001	7077	Co-1	40.12	-8.25	POR	NO	MET	0	FOLT1 + FOLT2 + trCDS1-6	FOLT2
1001	7081	Co	40.2077	-8.42639	POR	NO	UNM	1	FOLT1 + FOLT2	FOLT1 + FOLT2
1001	7092	Com-1	49.416	2.823	FRA	NO	UNM	1	FOLT1 + FOLT2	FOLT1 + FOLT2
1001	7094	Da-0	49.8724	8.65081	GER	NO	UNM	1	FOLT1 + FOLT2	FOLT1 + FOLT2
1001	7096	Di-G	47.3239	5.04278	FRA	NO	UNM	1	FOLT1 + FOLT2	FOLT1 + FOLT2
1001	7102	Do-0	50.7224	8.2372	GER	NO	UNM	1	FOLT1 + FOLT2	FOLT1 + FOLT2
1001	7103	Dra-0	49.4167	16.2667	CZE	NO	UNM	1	FOLT1 + FOLT2	FOLT1 + FOLT2
1001	7106	Dr-0	51.051	13.7336	GER	NO	UNM	1	FOLT1 + FOLT2	FOLT1 + FOLT2
1001	7107	Durh-1	54.7761	-1.5733	UK	NO	UNM	1	FOLT1 + FOLT2	FOLT1 + FOLT2
1001	7109	Ema-1	51.3	0.5	UK	NO	UNM	1	FOLT1 + FOLT2	FOLT1 + FOLT2
1001	7111	Edi-0	55.9494	-3.16028	UK	NO	UNM	1	FOLT1 + FOLT2	FOLT1 + FOLT2
1001	7117	El-0	51.5105	9.68253	GER	NO	UNM	1	FOLT1	FOLT1
1001	7119	En-2	50	8.5	GER	NO	UNM	1	FOLT1 + FOLT2	FOLT1 + FOLT2
1001	7120	En-D	50	8.5	GER	NO	UNM	1	FOLT1	FOLT1
1001	7125	Er-0	49.5955	11.0087	GER	NO	UNM	1	FOLT1 + FOLT2	FOLT1 + FOLT2
1001	7126	Es-0	60.1997	24.5682	FIN	NO	UNM	1	FOLT1	FOLT1
1001	7127	Est	58.6656	24.9871	EST	NO	UNM	1	FOLT1 + FOLT2	FOLT1 + FOLT2
1001	7130	Et-0	44.6447	2.56481	FRA	NO	MET	0	FOLT1 + FOLT2	FOLT2
1001	7133	Fr-2	50.1102	8.6822	GER	NO	UNM	1	FOLT1 + FOLT2	FOLT1 + FOLT2
1001	7138	Fi-0	50.5	8.0167	GER	NO	UNM	1	FOLT1 + FOLT2	FOLT1 + FOLT2
1001	7143	Gel-1	51.0167	5.86667	NED	NO	UNM	1	FOLT1 + FOLT2	FOLT1 + FOLT2
1001	7147	Gie-0	50.584	8.67825	GER	NO	UNM	1	FOLT1 + FOLT2	FOLT1 + FOLT2
1001	7158	Gr-5	47	15.5	AUT	NO	UNM	1	FOLT1 + FOLT2	FOLT1 + FOLT2
1001	7160	Gre-0	43.178	-85.2532	USA	NO	UNM	1	FOLT1 + FOLT2 + trCDS7-10	FOLT1 + FOLT2
1001	7161	Gd-1	53.5	10.5	GER	NO	UNM	1	FOLT1 + FOLT2	FOLT1 + FOLT2
1001	7162	Hs-0	52.24	9.44	GER	NO	UNM	1	FOLT1 + FOLT2	FOLT1 + FOLT2
1001	7163	Ha-0	52.3721	9.73569	GER	NO	UNM	1	FOLT1	FOLT1
1001	7164	Hau-0	55.675	12.5686	DEN	NO	UNM	1	FOLT1	FOLT1
1001	7165	Hn-0	51.3472	8.28844	GER	NO	UNM	1	FOLT1	FOLT1
1001	7169	Hh-0	54.4175	9.88682	GER	NO	UNM	1	FOLT1 + FOLT2	FOLT1 + FOLT2
1001	7177	Jm-0	49	15	CZE	NO	UNM	1	FOLT1 + FOLT2	FOLT1 + FOLT2
1001	7181	Je-0	50.927	11.587	GER	NO	MET	0	FOLT1 + FOLT2 + trCDS1-6	FOLT2
1001	7183	Kas-1	35	77	IND	NO	UNM	1	FOLT1 + FOLT2	FOLT1 + FOLT2
1001	7186	Kn-0	54.8969	23.8924	LTU	NO	UNM	1	FOLT1 + FOLT2	FOLT1 + FOLT2
1001	7192	Kil-0	55.6395	-5.66364	UK	NO	UNM	1	FOLT1 + FOLT2	FOLT1 + FOLT2
1001	7199	Kl-5	50.95	6.9666	GER	NO	UNM	1	FOLT1 + FOLT2	FOLT1 + FOLT2
1001	7202	Kb-0	50.1797	8.50861	GER	NO	UNM	1	FOLT1 + FOLT2	FOLT1 + FOLT2
1001	7203	Krot-0	49.631	11.5722	GER	NO	UNM	1	FOLT1 + FOLT2	FOLT1 + FOLT2
1001	7207	Kyoto	35.0085	135.752	JPN	NO	UNM	1	FOLT1 + FOLT2	FOLT1 + FOLT2
1001	7208	Lan-0	55.6739	-3.78181	UK	NO	UNM	1	FOLT1 + FOLT2	FOLT1 + FOLT2
1001	7209	La-0	52.7333	15.2333	POL	NO	UNM	1	FOLT1 + FOLT2	FOLT1 + FOLT2
1001	7213	Ler-0	47.984	10.8719	GER	NO	UNM	1	FOLT1 + FOLT2	FOLT1 + FOLT2
1001	7217	Lm-2	48	0.5	FRA	NO	UNM	1	FOLT1 + FOLT2	FOLT1 + FOLT2
1001	7218	Le-0	52.1611	4.49015	NED	NO	UNM	1	FOLT1 + FOLT2	FOLT1 + FOLT2
1001	7223	Li-2:1	50.3833	8.0666	GER	NO	UNM	1	FOLT1 + FOLT2	FOLT1 + FOLT2
1001	7231	Li-7	50.3833	8.0666	GER	NO	UNM	1	FOLT1 + FOLT2	FOLT1 + FOLT2
1001	7236	Litva	NaN	NaN	LTU	NO	UNM	1	FOLT1 + FOLT2	FOLT1 + FOLT2
1001	7244	Mnz-0	50.001	8.26664	GER	NO	UNM	1	FOLT1 + FOLT2	FOLT1 + FOLT2
1001	7248	Mv-0	41.3923	-70.6652	USA	NO	NaN	1	FOLT1 + FOLT2 + trCDS7-10	FOLT1 + FOLT2
1001	7250	Me-0	51.9183	10.1138	GER	NO	UNM	1	FOLT1 + FOLT2	FOLT1 + FOLT2
1001	7255	Mh-0	50.95	20.5	POL	NO	UNM	1	FOLT1 + FOLT2	FOLT1 + FOLT2
1001	7258	Nw-0	50.5	8.5	GER	NO	UNM	1	FOLT1 + FOLT2	FOLT1 + FOLT2
1001	7268	Np-0	52.6969	10.981	GER	NO	UNM	1	FOLT1	FOLT1
1001	7273	No-0	51.0581	13.2995	GER	NO	UNM	1	FOLT1 + FOLT2	FOLT1 + FOLT2
1001	7276	Ob-0	50.2	8.5833	GER	NO	UNM	1	FOLT1	FOLT1
1001	7280	Old-1	53.1667	8.2	GER	NO	UNM	1	FOLT1 + FOLT2	FOLT1 + FOLT2
1001	7282	Or-0	50.3827	8.01161	GER	NO	UNM	1	FOLT1 + FOLT2	FOLT1 + FOLT2
1001	7287	Ove-0	53.3422	8.42255	GER	NO	UNM	1	FOLT1 + FOLT2	FOLT1 + FOLT2
1001	7288	Oy-0	60.3855	6.19302	NOR	NO	UNM	1	FOLT1 + FOLT2	FOLT1 + FOLT2
1001	7296	Petergof	59	29	RUS	NO	UNM	1	FOLT1 + FOLT2	FOLT1 + FOLT2
1001	7298	Pi-0	47.04	10.51	AUT	NO	UNM	0	FOLT1 + FOLT2	FOLT1 + FOLT2
1001	7305	Pt-0	53.476	10.6065	GER	NO	UNM	1	FOLT1 + FOLT2	FOLT1 + FOLT2
1001	7306	Pog-0	49.2655	-123.206	CAN	NO	UNM	1	FOLT1 + FOLT2	FOLT1 + FOLT2
1001	7307	Pn-0	48.0653	-2.96591	FRA	NO	UNM	1	FOLT1 + FOLT2	FOLT1 + FOLT2
1001	7314	Ragl-1	54.3512	-3.41697	UK	NO	UNM	1	FOLT1	FOLT1
1001	7316	Rhen-1	51.9667	5.56667	NED	NO	UNM	1	FOLT1 + FOLT2	FOLT1 + FOLT2
1001	7319	Rome-1	42	12.1	ITA	NO	MET	0	FOLT1 + FOLT2	FOLT2
1001	7320	Rou-0	49.4424	1.09849	FRA	NO	UNM	1	FOLT1 + FOLT2	FOLT1 + FOLT2
1001	7322	Rsch-4	56.3	34	RUS	NO	UNM	1	FOLT1	FOLT1
1001	7323	Rubezhnoe-1	49	38.28	UKR	NO	UNM	1	FOLT1	FOLT1
1001	7327	Sf-1	41.7833	3.03333	ESP	NO	UNM	1	FOLT1 + FOLT2	FOLT1 + FOLT2
1001	7328	Sf-2	41.7833	3.03333	ESP	NO	UNM	1	FOLT1 + FOLT2	FOLT1 + FOLT2
1001	7332	Seattle-0	47	-122.2	USA	NO	UNM	1	FOLT1 + FOLT2	FOLT1 + FOLT2
1001	7333	Sei-0	46.5438	11.5614	ITA	NO	UNM	1	FOLT1 + FOLT2	FOLT1 + FOLT2
1001	7337	Si-0	50.8738	8.02341	GER	NO	UNM	1	FOLT1	FOLT1
1001	7342	Su-0	53.6473	-3.00733	UK	NO	UNM	1	FOLT1 + FOLT2	FOLT1 + FOLT2
1001	7343	Sp-0	52.5339	13.181	GER	NO	UNM	1	FOLT1 + FOLT2	FOLT1 + FOLT2
1001	7344	Sg-1	47.6667	9.5	GER	NO	UNM	1	FOLT1 + FOLT2	FOLT1 + FOLT2
1001	7346	Sten-0	52.6058	11.8558	GER	NO	UNM	1	FOLT1	FOLT1
1001	7347	Stw-0	52	36	RUS	NO	UNM	1	FOLT1 + FOLT2	FOLT1 + FOLT2
1001	7349	Ta-0	49.5	14.5	CZE	NO	UNM	1	FOLT1 + FOLT2	FOLT1 + FOLT2
1001	7350	Tac-0	47.2413	-122.459	USA	NO	UNM	1	FOLT1 + FOLT2	FOLT1 + FOLT2
1001	7353	Tha-1	52.08	4.3	NED	NO	UNM	1	FOLT1	FOLT1
1001	7354	Ting-1	56.5	14.9	SWE	NO	UNM	1	FOLT1	FOLT1
1001	7356	Tol-0	41.6639	-83.5553	USA	NO	UNM	1	FOLT1 + FOLT2 + trCDS7-10	FOLT1 + FOLT2
1001	7358	Tol-2	41.6639	-83.5553	USA	NO	NaN	1	FOLT1 + FOLT2 + trCDS7-10	FOLT1 + FOLT2
1001	7359	Tol-3	41.6639	-83.5553	USA	NO	NaN	1	FOLT1 + FOLT2 + trCDS7-10	FOLT1 + FOLT2
1001	7372	Tscha-1	47.0748	9.9042	AUT	NO	UNM	1	FOLT1	FOLT1
1001	7373	Tsu-0	34.43	136.31	JPN	NO	UNM	1	FOLT1 + FOLT2	FOLT1 + FOLT2
1001	7377	Tul-0	43.2708	-85.2563	USA	NO	UNM	1	FOLT1 + FOLT2 + trCDS7-10	FOLT1 + FOLT2
1001	7378	Uk-1	48.0333	7.7667	GER	NO	UNM	1	FOLT1 + FOLT2	FOLT1 + FOLT2
1001	7382	Utrecht	52.0918	5.1145	NED	NO	UNM	1	FOLT1 + FOLT2	FOLT1 + FOLT2
1001	7383	Van-0	49.2655	-123.206	CAN	NO	UNM	1	FOLT1 + FOLT2	FOLT1 + FOLT2
1001	7384	Ven-1	52.0333	5.55	NED	NO	UNM	1	FOLT1 + FOLT2	FOLT1 + FOLT2
1001	7387	Vind-1	54.9902	-2.3671	UK	NO	UNM	1	FOLT1 + FOLT2	FOLT1 + FOLT2
1001	7394	Wa-1	52.3	21	POL	NO	UNM	1	FOLT1 + FOLT2	FOLT1 + FOLT2
1001	7396	Ws-0.2	52.3	30	RUS	NO	UNM	1	FOLT1 + FOLT2	FOLT1 + FOLT2
1001	7404	Wc-1	52.6	10.0667	GER	NO	UNM	1	FOLT1 + FOLT2	FOLT1 + FOLT2
1001	7411	Wl-0	47.9299	10.8134	GER	NO	UNM	1	FOLT1 + FOLT2	FOLT1 + FOLT2
1001	7413	Wil-2	54.6833	25.3167	LTU	NO	UNM	1	FOLT1 + FOLT2	FOLT1 + FOLT2
1001	7415	Wu-0	49.7878	9.9361	GER	NO	UNM	1	FOLT1 + FOLT2	FOLT1 + FOLT2
1001	7416	Yo-0	37.45	-119.35	USA	NO	UNM	1	FOLT1	FOLT1
1001	7417	Zu-0	47.3667	8.55	SUI	NO	UNM	1	FOLT1 + FOLT2	FOLT1 + FOLT2
1001	7418	Zu-1	47.3667	8.55	SUI	NO	UNM	1	FOLT1 + FOLT2	FOLT1 + FOLT2
1001	7419	Db-1	50.3058	8.32213	GER	NO	UNM	1	FOLT1 + FOLT2	FOLT1 + FOLT2
1001	7424	Jl-3	49.2	16.6166	CZE	NO	UNM	1	FOLT1 + FOLT2	FOLT1 + FOLT2
1001	7427	Ko-2	NaN	NaN	DEN	NO	UNM	1	FOLT1 + FOLT2	FOLT1 + FOLT2
1001	7430	Nc-1	48.6167	6.25	FRA	NO	UNM	1	FOLT1 + FOLT2	FOLT1 + FOLT2
1001	7460	Da(1)-12	NaN	NaN	CZE	NO	UNM	1	FOLT1 + FOLT2	FOLT1 + FOLT2
1001	7461	H55	49	15	CZE	NO	UNM	1	FOLT1 + FOLT2	FOLT1 + FOLT2
1001	7471	RLD-1	NaN	NaN	UNK	NO	MET	0	FOLT1 + FOLT2	FOLT2
1001	7475	KEN	41.767	-72.677	USA	NO	NaN	1	FOLT1 + FOLT2 + trCDS7-10	FOLT1 + FOLT2
1001	7477	WAR	41.7302	-71.2825	USA	NO	UNM	1	FOLT1 + FOLT2	FOLT1 + FOLT2
1001	7514	RRS-7	41.5609	-86.4251	USA	NO	UNM	1	FOLT1 + FOLT2	FOLT1 + FOLT2
1001	7515	RRS-10	41.5609	-86.4251	USA	NO	UNM	1	FOLT1 + FOLT2 + trCDS7-10	FOLT1 + FOLT2
1001	7516	Vår2-1	55.58	14.334	SWE	NO	UNM	1	FOLT1	FOLT1
1001	7517	Vår2-6	55.58	14.334	SWE	NO	NaN	1	FOLT1	FOLT1
1001	7520	Lp2-2	49.38	16.81	CZE	NO	MET	0	FOLT1 + FOLT2	FOLT2
1001	7521	Lp2-6	49.38	16.81	CZE	NO	UNM	1	FOLT1 + FOLT2	FOLT1 + FOLT2
1001	7523	Pna-17	42.0945	-86.3253	USA	NO	UNM	1	FOLT1 + FOLT2 + trCDS7-10	FOLT1 + FOLT2
1001	7525	Rmx-A180	42.036	-86.511	USA	NO	UNM	1	FOLT1 + FOLT2	FOLT1 + FOLT2
1001	7529	627RMX-1MN4	42.0333	-86.5128	USA	NO	NaN	1	FOLT1 + FOLT2 + trCDS7-10	FOLT1 + FOLT2
1001	7530	627RMX-1MN5	42.0333	-86.5128	USA	NO	NaN	1	FOLT1 + FOLT2 + trCDS7-10	FOLT1 + FOLT2
1001	7566	627ME-13Y1	42.093	-86.359	USA	NO	NaN	1	FOLT1 + FOLT2 + trCDS7-10	FOLT1 + FOLT2
1001	7568	627ME-1MI1	42.093	-86.359	USA	NO	NaN	1	FOLT1 + FOLT2 + trCDS7-10	FOLT1 + FOLT2
1001	7717	KNO1.37	41.273	-86.625	USA	NO	UNM	1	FOLT1 + FOLT2 + trCDS7-10	FOLT1 + FOLT2
1001	7757	KNO2.41	41.273	-86.625	USA	NO	NaN	1	FOLT1 + FOLT2 + trCDS7-10	FOLT1 + FOLT2
1001	7767	KNO2.54	41.273	-86.625	USA	NO	NaN	1	FOLT1 + FOLT2 + trCDS7-10	FOLT1 + FOLT2
1001	7917	PNA3.10	42.0945	-86.3253	USA	NO	UNM	1	FOLT1 + FOLT2	FOLT1 + FOLT2
1001	7947	PNA3.40	42.0945	-86.3253	USA	NO	UNM	1	FOLT1 + FOLT2	FOLT1 + FOLT2
1001	8037	PT1.52	41.3423	-86.7368	USA	NO	NaN	1	FOLT1 + FOLT2 + trCDS7-10	FOLT1 + FOLT2
1001	8057	PT1.85	41.3423	-86.7368	USA	NO	NaN	1	FOLT1 + FOLT2 + trCDS7-10	FOLT1 + FOLT2
1001	8077	PT2.21	41.3423	-86.7368	USA	NO	UNM	1	FOLT1 + FOLT2 + trCDS7-10	FOLT1 + FOLT2
1001	8132	RMX3.22	42.036	-86.511	USA	NO	UNM	1	FOLT1 + FOLT2 + trCDS7-10	FOLT1 + FOLT2
1001	8171	RMX4.118	42.036	-86.511	USA	NO	NaN	1	FOLT1 + FOLT2 + trCDS7-10	FOLT1 + FOLT2
1001	8214	Gy-0	49	2	FRA	NO	UNM	1	FOLT1 + FOLT2	FOLT1 + FOLT2
1001	8222	Lis-2	56.0328	14.775	SWE	NO	UNM	1	FOLT1 + FOLT2	FOLT1 + FOLT2
1001	8227	THÖ 03	62.7989	17.9103	SWE	NO	UNM	1	FOLT1 + FOLT2	FOLT1 + FOLT2
1001	8230	Algutsrum	56.68	16.5	SWE	NO	UNM	1	FOLT1 + FOLT2	FOLT1 + FOLT2
1001	8231	Brö1-6	56.3	16	SWE	NO	UNM	1	FOLT1 + FOLT2	FOLT1 + FOLT2
1001	8233	Dem-4	41.1876	-87.1923	USA	NO	UNM	1	FOLT1 + FOLT2 + trCDS7-10	FOLT1 + FOLT2
1001	8234	Gul1-2	56.4606	15.8127	SWE	NO	UNM	1	FOLT1 + FOLT2	FOLT1 + FOLT2
1001	8235	Hod	48.8	17.1	CZE	NO	UNM	1	FOLT1 + FOLT2	FOLT1 + FOLT2
1001	8236	HSm	49.33	15.76	CZE	NO	UNM	1	FOLT1 + FOLT2	FOLT1 + FOLT2
1001	8237	Kävlinge-1	55.8	13.1	SWE	NO	UNM	1	FOLT1 + FOLT2	FOLT1 + FOLT2
1001	8238	Kent	51.15	0.4	UK	NO	UNM	1	FOLT1	FOLT1
1001	8239	PHW-3	51	7	GER	NO	UNM	1	FOLT1 + FOLT2	FOLT1 + FOLT2
1001	8240	Kulturen-1	55.705	13.196	SWE	NO	UNM	1	FOLT1 + FOLT2	FOLT1 + FOLT2
1001	8241	Liarum	55.9473	13.821	SWE	NO	UNM	1	FOLT1 + FOLT2	FOLT1 + FOLT2
1001	8242	Lillö-1	56.1494	15.7884	SWE	NO	UNM	1	FOLT1 + FOLT2	FOLT1 + FOLT2
1001	8243	PHW-2	43.7703	11.2547	ITA	NO	UNM	1	FOLT1 + FOLT2	FOLT1 + FOLT2
1001	8244	PHW-34	48.6103	2.3086	FRA	NO	UNM	1	FOLT1 + FOLT2	FOLT1 + FOLT2
1001	8246	NC-6	35	-79.18	USA	NO	UNM	1	FOLT1 + FOLT2 + trCDS7-10	FOLT1 + FOLT2
1001	8247	San-2	56.07	13.74	SWE	NO	UNM	1	FOLT1	FOLT1
1001	8249	Vimmerby	57.7	15.8	SWE	NO	UNM	1	FOLT1 + FOLT2	FOLT1 + FOLT2
1001	8256	Bå1-2	56.4	12.9	SWE	NO	UNM	1	FOLT1 + FOLT2	FOLT1 + FOLT2
1001	8258	Bå4-1	56.4	12.9	SWE	NO	UNM	1	FOLT1 + FOLT2	FOLT1 + FOLT2
1001	8259	Bå5-1	56.4	12.9	SWE	NO	UNM	1	FOLT1 + FOLT2	FOLT1 + FOLT2
1001	8264	Bla-1	41.6833	2.8	ESP	NO	UNM	1	FOLT1 + FOLT2	FOLT1 + FOLT2
1001	8283	Dra3-1	55.76	14.12	SWE	NO	UNM	1	FOLT1 + FOLT2	FOLT1 + FOLT2
1001	8284	DraII-1	49.4112	16.2815	CZE	NO	MET	0	FOLT1 + FOLT2	FOLT2
1001	8285	DraIII-1	49.4112	16.2815	CZE	NO	UNM	1	FOLT1 + FOLT2	FOLT1 + FOLT2
1001	8290	En-1	50	8.5	GER	NO	UNM	1	FOLT1	FOLT1
1001	8297	Ge-0	46.5	6.08	SUI	NO	UNM	1	FOLT1 + FOLT2	FOLT1 + FOLT2
1001	8306	Hov4-1	56.1	13.74	SWE	NO	UNM	1	FOLT1 + FOLT2	FOLT1 + FOLT2
1001	8307	Hovdala-6	56.1	13.74	SWE	NO	UNM	1	FOLT1 + FOLT2	FOLT1 + FOLT2
1001	8311	In-0	47.5	11.5	AUT	NO	UNM	1	FOLT1 + FOLT2	FOLT1 + FOLT2
1001	8312	Is-0	50.5	7.5	GER	NO	UNM	1	FOLT1 + FOLT2	FOLT1 + FOLT2
1001	8326	Lis-1	56.0328	14.775	SWE	NO	UNM	1	FOLT1 + FOLT2 + trCDS7-10	FOLT1 + FOLT2
1001	8334	Lu-1	55.71	13.2	SWE	NO	UNM	1	FOLT1 + FOLT2	FOLT1 + FOLT2
1001	8335	Lund	55.71	13.2	SWE	NO	UNM	1	FOLT1	FOLT1
1001	8337	Mir-0	44	12.37	ITA	NO	UNM	1	FOLT1 + FOLT2	FOLT1 + FOLT2
1001	8343	Na-1	47.5	1.5	FRA	NO	UNM	1	FOLT1 + FOLT2	FOLT1 + FOLT2
1001	8351	Ost-0	60.25	18.37	SWE	NO	UNM	1	FOLT1 + FOLT2	FOLT1 + FOLT2
1001	8354	Per-1	58	56.3167	RUS	NO	UNM	1	FOLT1 + FOLT2 + trCDS1-6	FOLT2
1001	8357	Pla-0	41.5	2.25	ESP	NO	UNM	1	FOLT1 + FOLT2	FOLT1 + FOLT2
1001	8365	Rak-2	49	16	CZE	NO	UNM	1	FOLT1 + FOLT2	FOLT1 + FOLT2
1001	8366	Rd-0	50.5	8.5	GER	NO	UNM	1	FOLT1 + FOLT2	FOLT1 + FOLT2
1001	8369	Rev-1	55.6942	13.4504	SWE	NO	UNM	1	FOLT1	FOLT1
1001	8376	Sanna-2	62.69	18	SWE	NO	UNM	1	FOLT1 + FOLT2	FOLT1 + FOLT2
1001	8386	Sr:5	58.9	11.2	SWE	NO	UNM	1	FOLT1	FOLT1
1001	8387	St-0	59	18	SWE	NO	MET	1	FOLT1 + FOLT2 + trCDS1-6	FOLT2
1001	8419	Wil-1	54.6833	25.3167	LTU	NO	UNM	1	FOLT1 + FOLT2	FOLT1 + FOLT2
1001	8420	Kelsterbach-4	50.0667	8.5333	GER	NO	UNM	1	FOLT1 + FOLT2	FOLT1 + FOLT2
1001	8422	Fjä1-1	56.06	14.29	SWE	NO	UNM	1	FOLT1 + FOLT2	FOLT1 + FOLT2
1001	8424	Kas-2	35	77	IND	NO	UNM	1	FOLT1 + FOLT2	FOLT1 + FOLT2
1001	8426	Ull1-1	56.06	13.97	SWE	NO	UNM	1	FOLT1 + FOLT2	FOLT1 + FOLT2
1001	8427	Ull2-13	56.0648	13.9707	SWE	NO	NaN	1	FOLT1 + FOLT2	FOLT1 + FOLT2
1001	8464	LP3413.31	41.6862	-86.8513	USA	NO	NaN	1	FOLT1 + FOLT2 + trCDS7-10	FOLT1 + FOLT2
1001	8483	LP3413.53	41.6862	-86.8513	USA	NO	NaN	1	FOLT1 + FOLT2 + trCDS7-10	FOLT1 + FOLT2
1001	8699	328PNA062	42.0945	-86.3253	USA	NO	NaN	1	FOLT1 + FOLT2 + trCDS7-10	FOLT1 + FOLT2
1001	8723	11PNA1.14	42.0945	-86.3253	USA	NO	NaN	1	FOLT1 + FOLT2 + trCDS7-10	FOLT1 + FOLT2
1001	9027	RMX413.85	42.036	-86.511	USA	NO	NaN	1	FOLT1 + FOLT2 + trCDS7-10	FOLT1 + FOLT2
1001	9057	Vinslöv	56.1	13.9167	SWE	NO	UNM	1	FOLT1 + FOLT2	FOLT1 + FOLT2
1001	9058	Västervik	57.75	16.6333	SWE	NO	UNM	1	FOLT1	FOLT1
1001	9067	Xan-3	38.6536	48.7992	AZE	NO	UNM	1	FOLT1 + FOLT2	FOLT1 + FOLT2
1001	9069	Xan-5	38.6536	48.7992	AZE	NO	UNM	1	FOLT1	FOLT1
1001	9070	Xan-6	38.6536	48.7992	AZE	NO	UNM	1	FOLT1	FOLT1
1001	9075	Lerik1-4	38.7406	48.6131	AZE	NO	UNM	1	FOLT1	FOLT1
1001	9078	Lerik1-7	38.7406	48.6131	AZE	NO	UNM	1	FOLT1	FOLT1
1001	9079	Lerik2-1	38.7833	48.5517	AZE	NO	UNM	1	FOLT1 + FOLT2	FOLT1 + FOLT2
1001	9081	Lerik2-3	38.7833	48.5517	AZE	NO	UNM	1	FOLT1	FOLT1
1001	9084	Lerik2-6	38.7833	48.5517	AZE	NO	UNM	1	FOLT1 + FOLT2	FOLT1 + FOLT2
1001	9085	Lerik2-7	38.7833	48.5517	AZE	NO	UNM	1	FOLT1 + FOLT2	FOLT1 + FOLT2
1001	9089	Nar-3	38.9522	48.925	AZE	NO	UNM	1	FOLT1 + FOLT2	FOLT1 + FOLT2
1001	9091	Nar-5	38.9522	48.925	AZE	NO	UNM	1	FOLT1	FOLT1
1001	9095	Istisu-5	38.9786	48.5594	AZE	NO	UNM	1	FOLT1 + FOLT2	FOLT1 + FOLT2
1001	9099	Istisu-9	38.9786	48.5594	AZE	NO	UNM	1	FOLT1	FOLT1
1001	9100	Lag1-2	41.8296	46.2831	GEO	NO	UNM	1	FOLT1 + FOLT2	FOLT1 + FOLT2
1001	9102	Lag1-4	41.8296	46.2831	GEO	NO	UNM	1	FOLT1 + FOLT2	FOLT1 + FOLT2
1001	9103	Lag1-5	41.8296	46.2831	GEO	NO	UNM	1	FOLT1 + FOLT2	FOLT1 + FOLT2
1001	9104	Lag1-6	41.8296	46.2831	GEO	NO	UNM	1	FOLT1 + FOLT2	FOLT1 + FOLT2
1001	9105	Lag1-7	41.8296	46.2831	GEO	NO	UNM	1	FOLT1 + FOLT2	FOLT1 + FOLT2
1001	9106	Lag1-8	41.8296	46.2831	GEO	NO	MET	0	FOLT1 + FOLT2	FOLT2
1001	9111	Lag2-4	41.8296	46.2831	GEO	NO	UNM	1	FOLT1 + FOLT2	FOLT1 + FOLT2
1001	9113	Lag2-6	41.8296	46.2831	GEO	NO	UNM	1	FOLT1	FOLT1
1001	9114	Lag2-7	41.8296	46.2831	GEO	NO	UNM	1	FOLT1 + FOLT2	FOLT1 + FOLT2
1001	9115	Lag2-10	41.8296	46.2831	GEO	NO	UNM	1	FOLT1 + FOLT2	FOLT1 + FOLT2
1001	9121	Bak-5	41.7942	43.4767	GEO	NO	MET	0	FOLT1 + FOLT2	FOLT2
1001	9125	Geg-14	40.1408	44.8203	ARM	NO	MET	0	FOLT1 + FOLT2	FOLT2
1001	9128	Yeg-2	39.8692	45.3622	ARM	NO	UNM	1	FOLT1 + FOLT2	FOLT1 + FOLT2
1001	9130	Yeg-4	39.8692	45.3622	ARM	NO	UNM	1	FOLT1 + FOLT2	FOLT1 + FOLT2
1001	9131	Yeg-5	39.8692	45.3622	ARM	NO	UNM	1	FOLT1 + FOLT2	FOLT1 + FOLT2
1001	9133	Yeg-7	39.8692	45.3622	ARM	NO	UNM	1	FOLT1 + FOLT2	FOLT1 + FOLT2
1001	9134	Yeg-8	39.8692	45.3622	ARM	NO	UNM	1	FOLT1 + FOLT2	FOLT1 + FOLT2
1001	9298	Edi-1	55.9681	-3.21833	UK	NO	UNM	1	FOLT1 + FOLT2	FOLT1 + FOLT2
1001	9312	Ullapool-8	57.9	-5.1525	UK	NO	MET	0	FOLT1 + FOLT2	FOLT2
1001	9314	Gol-2	57.9672	-3.96722	UK	NO	UNM	1	FOLT1 + FOLT2	FOLT1 + FOLT2
1001	9321	Ådal 1	62.8622	18.336	SWE	NO	UNM	1	FOLT1 + FOLT2	FOLT1 + FOLT2
1001	9323	Ådal 3	62.8622	18.336	SWE	NO	UNM	1	FOLT1 + FOLT2	FOLT1 + FOLT2
1001	9332	Bar 1	62.8698	18.381	SWE	NO	UNM	1	FOLT1 + FOLT2	FOLT1 + FOLT2
1001	9336	Bön 1	62.8794	18.4473	SWE	NO	UNM	1	FOLT1 + FOLT2	FOLT1 + FOLT2
1001	9339	Böt 1	57.7133	15.0689	SWE	NO	UNM	1	FOLT1	FOLT1
1001	9343	Dju-1	57.3089	18.1512	SWE	NO	UNM	1	FOLT1 + FOLT2	FOLT1 + FOLT2
1001	9352	Död 2	57.2608	16.3675	SWE	NO	UNM	1	FOLT1 + FOLT2	FOLT1 + FOLT2
1001	9353	Död 3	57.2608	16.3675	SWE	NO	UNM	1	FOLT1 + FOLT2	FOLT1 + FOLT2
1001	9363	EdJ 2	62.9147	18.4045	SWE	NO	UNM	1	FOLT1 + FOLT2	FOLT1 + FOLT2
1001	9369	EkS 2	57.6781	14.9986	SWE	NO	UNM	1	FOLT1 + FOLT2	FOLT1 + FOLT2
1001	9370	EkS 3	57.6781	14.9986	SWE	NO	NaN	1	FOLT1 + FOLT2	FOLT1 + FOLT2
1001	9371	FäL 1	63.016	18.3175	SWE	NO	UNM	1	FOLT1 + FOLT2	FOLT1 + FOLT2
1001	9380	FlyA 3	55.7488	13.3742	SWE	NO	UNM	1	FOLT1 + FOLT2	FOLT1 + FOLT2
1001	9381	Fri 1	55.8106	14.2091	SWE	NO	MET	1	FOLT1 + FOLT2	FOLT2
1001	9382	Fri 2	55.8106	14.2091	SWE	NO	UNM	1	FOLT1 + FOLT2	FOLT1 + FOLT2
1001	9383	Fri 3	55.8106	14.2091	SWE	NO	MET	1	FOLT1 + FOLT2	FOLT2
1001	9386	Grön 12	62.806	18.1896	SWE	NO	UNM	1	FOLT1 + FOLT2	FOLT1 + FOLT2
1001	9388	Grön 14	62.806	18.1896	SWE	NO	UNM	1	FOLT1 + FOLT2	FOLT1 + FOLT2
1001	9390	Hadd-1	57.3263	15.8979	SWE	NO	UNM	1	FOLT1 + FOLT2	FOLT1 + FOLT2
1001	9391	Hadd-2	57.3263	15.8979	SWE	NO	MET	1	FOLT1 + FOLT2	FOLT2
1001	9392	Hadd-3	57.3263	15.8979	SWE	NO	NaN	1	FOLT1 + FOLT2	FOLT1 + FOLT2
1001	9394	Hag-2	56.5804	16.4063	SWE	NO	UNM	1	FOLT1 + FOLT2	FOLT1 + FOLT2
1001	9395	Hal-1	57.5089	15.0105	SWE	NO	UNM	1	FOLT1	FOLT1
1001	9399	Hamm-1	55.4234	13.9905	SWE	NO	UNM	1	FOLT1 + FOLT2 + trCDS7-10	FOLT1 + FOLT2
1001	9402	Hel-3	57.8765	14.8549	SWE	NO	UNM	1	FOLT1 + FOLT2	FOLT1 + FOLT2
1001	9404	HolA-1 1	55.7491	13.399	SWE	NO	UNM	1	FOLT1 + FOLT2	FOLT1 + FOLT2
1001	9405	HolA-1 2	55.7491	13.399	SWE	NO	UNM	1	FOLT1 + FOLT2	FOLT1 + FOLT2
1001	9407	HolA-2 2	55.7491	13.399	SWE	NO	UNM	1	FOLT1 + FOLT2	FOLT1 + FOLT2
1001	9408	Kal 1	56.047	13.9519	SWE	NO	UNM	1	FOLT1 + FOLT2	FOLT1 + FOLT2
1001	9409	Kia 1	56.0573	14.302	SWE	NO	UNM	1	FOLT1 + FOLT2	FOLT1 + FOLT2
1001	9412	Kor 3	57.2746	16.1494	SWE	NO	UNM	1	FOLT1 + FOLT2	FOLT1 + FOLT2
1001	9413	Kor 4	57.2746	16.1494	SWE	NO	UNM	1	FOLT1 + FOLT2	FOLT1 + FOLT2
1001	9416	Kru-3	57.7215	18.3837	SWE	NO	UNM	1	FOLT1	FOLT1
1001	9421	Lan 1	55.9745	14.3997	SWE	NO	UNM	1	FOLT1 + FOLT2	FOLT1 + FOLT2
1001	9427	Näs 2	62.8815	18.4055	SWE	NO	UNM	1	FOLT1 + FOLT2	FOLT1 + FOLT2
1001	9433	Nyl 13	62.9513	18.2763	SWE	NO	UNM	1	FOLT1 + FOLT2	FOLT1 + FOLT2
1001	9436	Puk-1	56.1633	14.6806	SWE	NO	UNM	1	FOLT1 + FOLT2	FOLT1 + FOLT2
1001	9437	Puk-2	56.1633	14.6806	SWE	NO	UNM	1	FOLT1 + FOLT2	FOLT1 + FOLT2
1001	9442	Sim-1	55.5678	14.3398	SWE	NO	NaN	1	FOLT1	FOLT1
1001	9450	Spro 1	57.2545	18.2109	SWE	NO	UNM	1	FOLT1 + FOLT2	FOLT1 + FOLT2
1001	9451	Spro 2	57.2545	18.2109	SWE	NO	UNM	1	FOLT1 + FOLT2	FOLT1 + FOLT2
1001	9452	Spro 3	57.2545	18.2109	SWE	NO	UNM	1	FOLT1 + FOLT2	FOLT1 + FOLT2
1001	9453	Stenk-2	57.8009	18.5162	SWE	NO	NaN	1	FOLT1 + FOLT2	FOLT1 + FOLT2
1001	9454	Stenk-3	57.8009	18.5162	SWE	NO	MET	1	FOLT1 + FOLT2 + trCDS1-6	FOLT2
1001	9455	Stenk-4	57.8009	18.5162	SWE	NO	NaN	1	FOLT1 + FOLT2 + trCDS1-6	FOLT2
1001	9470	Tur-4	57.6511	14.8043	SWE	NO	UNM	1	FOLT1 + FOLT2	FOLT1 + FOLT2
1001	9471	Ull-A-1	56.0648	13.9707	SWE	NO	NaN	1	FOLT1	FOLT1
1001	9476	VårA 1	55.5796	14.3336	SWE	NO	NaN	1	FOLT1	FOLT1
1001	9481	Yst-1	55.4242	13.8484	SWE	NO	UNM	1	FOLT1 + FOLT2	FOLT1 + FOLT2
1001	9503	11C1	55.8877	-3.21072	UK	NO	UNM	1	FOLT1	FOLT1
1001	9506	IP-Alo-0	40.11	-7.47	POR	NO	UNM	1	FOLT1 + FOLT2	FOLT1 + FOLT2
1001	9507	IP-Coa-0	38.45	-7.5	POR	NO	UNM	1	FOLT1 + FOLT2	FOLT1 + FOLT2
1001	9508	IP-Mos-1	40.04	-7.11	POR	NO	UNM	1	FOLT1 + FOLT2	FOLT1 + FOLT2
1001	9509	IP-Reg-0	39.29	-7.4	POR	NO	UNM	1	FOLT1	FOLT1
1001	9510	IP-Rei-0	38.75	-7.59	POR	NO	UNM	1	FOLT1 + FOLT2	FOLT1 + FOLT2
1001	9511	IP-Vav-0	38.53	-8.02	POR	NO	UNM	1	FOLT1 + FOLT2	FOLT1 + FOLT2
1001	9512	IP-Vid-1	38.22	-7.84	POR	NO	UNM	1	FOLT1 + FOLT2	FOLT1 + FOLT2
1001	9513	IP-Adc-5	38.77	-4.07	ESP	NO	UNM	1	FOLT1 + FOLT2	FOLT1 + FOLT2
1001	9514	IP-Adm-0	39.15	-4.54	ESP	NO	UNM	1	FOLT1 + FOLT2	FOLT1 + FOLT2
1001	9515	IP-Ala-0	39.72	-6.89	ESP	NO	UNM	1	FOLT1 + FOLT2	FOLT1 + FOLT2
1001	9517	IP-All-0	42.19	-7.8	ESP	NO	UNM	1	FOLT1 + FOLT2	FOLT1 + FOLT2
1001	9518	IP-Alm-0	39.88	-0.36	ESP	NO	UNM	1	FOLT1 + FOLT2	FOLT1 + FOLT2
1001	9519	IP-Ang-0	41.94	2.64	ESP	NO	UNM	1	FOLT1 + FOLT2	FOLT1 + FOLT2
1001	9520	IP-Ara-4	41.7	-3.68	ESP	NO	UNM	1	FOLT1 + FOLT2	FOLT1 + FOLT2
1001	9521	IP-Bar-1	41.43	2.13	ESP	NO	UNM	1	FOLT1 + FOLT2	FOLT1 + FOLT2
1001	9522	IP-Bea-0	36.52	-5.27	ESP	NO	UNM	1	FOLT1 + FOLT2	FOLT1 + FOLT2
1001	9523	IP-Ben-0	38.37	-2.66	ESP	NO	UNM	1	FOLT1	FOLT1
1001	9524	IP-Ber-0	42.52	-0.56	ESP	NO	UNM	1	FOLT1 + FOLT2	FOLT1 + FOLT2
1001	9525	IP-Bis-0	42.49	0.54	ESP	NO	UNM	1	FOLT1 + FOLT2	FOLT1 + FOLT2
1001	9526	IP-Cab-3	41.54	2.39	ESP	NO	UNM	1	FOLT1 + FOLT2	FOLT1 + FOLT2
1001	9527	IP-Cad-0	40.37	-5.74	ESP	NO	UNM	1	FOLT1 + FOLT2	FOLT1 + FOLT2
1001	9528	IP-Cal-0	40.94	-1.37	ESP	NO	NaN	1	FOLT1 + FOLT2	FOLT1 + FOLT2
1001	9529	IP-Cap-1	36.97	-3.36	ESP	NO	UNM	1	FOLT1 + FOLT2	FOLT1 + FOLT2
1001	9530	IP-Car-1	38.25	-4.32	ESP	NO	UNM	1	FOLT1 + FOLT2	FOLT1 + FOLT2
1001	9531	IP-Cdc-3	41.21	-4.54	ESP	NO	UNM	1	FOLT1 + FOLT2	FOLT1 + FOLT2
1001	9532	IP-Cdo-0	42.23	-4.64	ESP	NO	UNM	1	FOLT1 + FOLT2	FOLT1 + FOLT2
1001	9533	IP-Cem-0	41.15	-4.32	ESP	NO	UNM	1	FOLT1	FOLT1
1001	9534	IP-Cmo-3	40.05	-4.65	ESP	NO	UNM	1	FOLT1 + FOLT2	FOLT1 + FOLT2
1001	9535	IP-Coc-1	42.31	3.19	ESP	NO	UNM	1	FOLT1 + FOLT2	FOLT1 + FOLT2
1001	9536	IP-Cor-0	40.83	-2	ESP	NO	NaN	1	FOLT1 + FOLT2	FOLT1 + FOLT2
1001	9537	IP-Cum-1	38.07	-6.66	ESP	NO	UNM	1	FOLT1 + FOLT2	FOLT1 + FOLT2
1001	9539	IP-Deh-1	40.29	-6.67	ESP	NO	NaN	1	FOLT1 + FOLT2	FOLT1 + FOLT2
1001	9540	IP-Elb-0	41.81	2.34	ESP	NO	UNM	1	FOLT1 + FOLT2	FOLT1 + FOLT2
1001	9541	IP-Fue-2	38.26	-5.42	ESP	NO	UNM	1	FOLT1 + FOLT2	FOLT1 + FOLT2
1001	9542	IP-Fun-0	40.79	-4.05	ESP	NO	UNM	1	FOLT1	FOLT1
1001	9543	IP-Gra-0	36.77	-5.39	ESP	NO	UNM	1	FOLT1 + FOLT2	FOLT1 + FOLT2
1001	9544	IP-Gua-1	39.4	-5.33	ESP	NO	UNM	1	FOLT1 + FOLT2	FOLT1 + FOLT2
1001	9545	IP-Her-12	39.4	-5.78	ESP	NO	UNM	1	FOLT1	FOLT1
1001	9546	IP-Hom-4	40.82	-1.68	ESP	NO	UNM	1	FOLT1 + FOLT2	FOLT1 + FOLT2
1001	9547	IP-Hor-0	41.67	2.62	ESP	NO	UNM	1	FOLT1 + FOLT2	FOLT1 + FOLT2
1001	9548	IP-Hoy-0	40.4	-5	ESP	NO	UNM	1	FOLT1 + FOLT2	FOLT1 + FOLT2
1001	9549	IP-Hum-2	42.23	-3.69	ESP	NO	UNM	1	FOLT1	FOLT1
1001	9550	IP-Iso-4	43.05	-5.37	ESP	NO	UNM	1	FOLT1	FOLT1
1001	9551	IP-Jim-1	42.28	-5.92	ESP	NO	UNM	1	FOLT1 + FOLT2	FOLT1 + FOLT2
1001	9552	IP-Lab-7	40.87	-4.5	ESP	NO	UNM	1	FOLT1 + FOLT2	FOLT1 + FOLT2
1001	9553	IP-Ldd-0	41.58	-4.71	ESP	NO	UNM	1	FOLT1 + FOLT2	FOLT1 + FOLT2
1001	9554	IP-Lso-0	38.86	-3.16	ESP	NO	UNM	1	FOLT1	FOLT1
1001	9555	IP-Mar-1	39.58	-3.93	ESP	NO	NaN	1	FOLT1	FOLT1
1001	9556	IP-Men-2	39.66	-4.34	ESP	NO	UNM	1	FOLT1 + FOLT2	FOLT1 + FOLT2
1001	9557	IP-Moa-0	42.46	0.7	ESP	NO	UNM	1	FOLT1 + FOLT2	FOLT1 + FOLT2
1001	9558	IP-Moc-11	41.57	-5.64	ESP	NO	UNM	1	FOLT1 + FOLT2	FOLT1 + FOLT2
1001	9559	IP-Mon-5	38.06	-4.38	ESP	NO	UNM	1	FOLT1 + FOLT2	FOLT1 + FOLT2
1001	9560	IP-Mot-0	38.19	-6.24	ESP	NO	UNM	1	FOLT1 + FOLT2	FOLT1 + FOLT2
1001	9561	IP-Mun-0	40.71	-5.04	ESP	NO	UNM	1	FOLT1 + FOLT2	FOLT1 + FOLT2
1001	9562	IP-Mur-0	41.67	2	ESP	NO	UNM	1	FOLT1	FOLT1
1001	9564	IP-Nog-17	40.45	-1.6	ESP	NO	UNM	1	FOLT1 + FOLT2	FOLT1 + FOLT2
1001	9565	IP-Orb-10	42.97	-1.23	ESP	NO	UNM	1	FOLT1 + FOLT2	FOLT1 + FOLT2
1001	9567	IP-Pal-0	42.34	1.3	ESP	NO	UNM	1	FOLT1 + FOLT2	FOLT1 + FOLT2
1001	9568	IP-Pan-0	42.76	-0.23	ESP	NO	UNM	1	FOLT1 + FOLT2	FOLT1 + FOLT2
1001	9569	IP-Pds-1	42.87	-6.45	ESP	NO	UNM	1	FOLT1 + FOLT2	FOLT1 + FOLT2
1001	9571	IP-Pro-0	43.28	-6.01	ESP	NO	NaN	1	FOLT1	FOLT1
1001	9573	IP-Rds-0	41.86	2.99	ESP	NO	UNM	1	FOLT1 + FOLT2	FOLT1 + FOLT2
1001	9574	IP-Rel-0	38.6	-2.7	ESP	NO	UNM	1	FOLT1 + FOLT2	FOLT1 + FOLT2
1001	9576	IP-Rev-0	40.86	-4.11	ESP	NO	UNM	1	FOLT1 + FOLT2	FOLT1 + FOLT2
1001	9577	IP-Ria-0	42.34	2.17	ESP	NO	UNM	1	FOLT1	FOLT1
1001	9578	IP-Sac-0	42.13	-6.7	ESP	NO	UNM	1	FOLT1	FOLT1
1001	9579	IP-San-10	38.33	-3.51	ESP	NO	UNM	1	FOLT1 + FOLT2	FOLT1 + FOLT2
1001	9581	IP-Sdv-3	42.84	-5.12	ESP	NO	UNM	1	FOLT1 + FOLT2	FOLT1 + FOLT2
1001	9582	IP-Ses-0	41.48	-1.63	ESP	NO	UNM	1	FOLT1 + FOLT2	FOLT1 + FOLT2
1001	9583	IP-Sne-0	37.09	-3.38	ESP	NO	UNM	1	FOLT1	FOLT1
1001	9584	IP-Stp-0	41.19	-3.58	ESP	NO	UNM	1	FOLT1 + FOLT2	FOLT1 + FOLT2
1001	9585	IP-Svi-0	43.4	-7.39	ESP	NO	UNM	1	FOLT1 + FOLT2	FOLT1 + FOLT2
1001	9586	IP-Tam-0	41.03	-3.27	ESP	NO	UNM	1	FOLT1 + FOLT2	FOLT1 + FOLT2
1001	9587	IP-Tdc-0	41.5	-1.88	ESP	NO	UNM	1	FOLT1 + FOLT2	FOLT1 + FOLT2
1001	9588	IP-Tol-7	42.11	0.6	ESP	NO	UNM	1	FOLT1 + FOLT2	FOLT1 + FOLT2
1001	9589	IP-Tor-1	41.6	-2.83	ESP	NO	UNM	1	FOLT1	FOLT1
1001	9590	IP-Trs-0	43.37	-5.49	ESP	NO	UNM	1	FOLT1 + FOLT2	FOLT1 + FOLT2
1001	9591	IP-Vad-0	42.86	-3.59	ESP	NO	UNM	1	FOLT1 + FOLT2	FOLT1 + FOLT2
1001	9592	IP-Vae-2	42.1	-5.44	ESP	NO	UNM	1	FOLT1 + FOLT2	FOLT1 + FOLT2
1001	9593	IP-Vaz-0	42.26	-2.99	ESP	NO	UNM	1	FOLT1 + FOLT2	FOLT1 + FOLT2
1001	9594	IP-Vdm-0	42.04	1.01	ESP	NO	UNM	1	FOLT1	FOLT1
1001	9595	IP-Vdt-0	40.89	-5.5	ESP	NO	UNM	1	FOLT1 + FOLT2	FOLT1 + FOLT2
1001	9596	IP-Ver-5	41.95	-7.45	ESP	NO	UNM	1	FOLT1	FOLT1
1001	9597	IP-Vig-1	42.31	-2.53	ESP	NO	UNM	1	FOLT1 + FOLT2	FOLT1 + FOLT2
1001	9598	IP-Vim-0	41.88	-6.51	ESP	NO	UNM	1	FOLT1	FOLT1
1001	9599	IP-Vin-0	42.8	-5.77	ESP	NO	UNM	1	FOLT1 + FOLT2	FOLT1 + FOLT2
1001	9600	IP-Vis-0	39.85	-6.04	ESP	NO	UNM	1	FOLT1	FOLT1
1001	9601	IP-Voz-0	41.85	-1.88	ESP	NO	UNM	1	FOLT1	FOLT1
1001	9602	IP-Vpa-1	40.5	-3.96	ESP	NO	NaN	1	FOLT1 + FOLT2	FOLT1 + FOLT2
1001	9606	Aitba-1	31.48	-7.45	MAR	NO	UNM	1	FOLT1	FOLT1
1001	9607	Panik-1	53.05	52.15	RUS	NO	UNM	1	FOLT1 + FOLT2	FOLT1 + FOLT2
1001	9608	Karag-2	51.37	59.44	RUS	NO	UNM	1	FOLT1	FOLT1
1001	9609	Adam-1	51.41	59.98	RUS	NO	UNM	1	FOLT1 + FOLT2	FOLT1 + FOLT2
1001	9610	Lesno-4	53.04	51.96	RUS	NO	MET	0	FOLT1 + FOLT2	FOLT2
1001	9611	Lesno-1	53.04	51.9	RUS	NO	UNM	1	FOLT1 + FOLT2	FOLT1 + FOLT2
1001	9612	Lesno-2	53.04	51.94	RUS	NO	MET	0	FOLT1 + FOLT2	FOLT2
1001	9613	Balan-1	55.36	61.41	RUS	NO	UNM	1	FOLT1 + FOLT2	FOLT1 + FOLT2
1001	9615	Parti-1	52.99	52.16	RUS	NO	UNM	1	FOLT1 + FOLT2	FOLT1 + FOLT2
1001	9616	Krazo-1	53.06	51.96	RUS	NO	UNM	1	FOLT1 + FOLT2	FOLT1 + FOLT2
1001	9617	Karag-1	51.37	59.44	RUS	NO	UNM	1	FOLT1 + FOLT2	FOLT1 + FOLT2
1001	9619	Basta-1	51.84	79.48	RUS	NO	MET	0	FOLT1 + FOLT2 + trCDS1-6	FOLT2
1001	9620	Basta-2	51.82	79.48	RUS	NO	MET	0	FOLT1 + FOLT2 + trCDS1-6	FOLT2
1001	9621	Basta-3	51.84	79.46	RUS	NO	MET	0	FOLT1 + FOLT2 + trCDS1-6	FOLT2
1001	9622	Bijisk-4	52.52	85.27	RUS	NO	MET	0	FOLT1 + FOLT2	FOLT2
1001	9624	Chaba-2	53.6	79.37	RUS	NO	MET	0	FOLT1 + FOLT2	FOLT2
1001	9625	Kolyv-2	51.31	82.59	RUS	NO	MET	0	FOLT1 + FOLT2 + trCDS1-6	FOLT2
1001	9626	Kolyv-3	51.36	82.59	RUS	NO	MET	0	FOLT1 + FOLT2 + trCDS1-6	FOLT2
1001	9627	Kolyv-5	51.32	82.55	RUS	NO	MET	0	FOLT1 + FOLT2 + trCDS1-6	FOLT2
1001	9628	Kolyv-6	51.33	82.54	RUS	NO	MET	0	FOLT1 + FOLT2 + trCDS1-6	FOLT2
1001	9629	K-oze-1	51.35	82.18	RUS	NO	MET	0	FOLT1 + FOLT2 + trCDS1-6	FOLT2
1001	9630	K-oze-3	51.34	82.16	RUS	NO	MET	0	FOLT1 + FOLT2 + trCDS1-6	FOLT2
1001	9631	Lebja-1	51.65	80.79	RUS	NO	UNM	1	FOLT1	FOLT1
1001	9632	Lebja-2	51.67	80.82	RUS	NO	MET	0	FOLT1 + FOLT2 + trCDS1-6	FOLT2
1001	9633	Lebja-4	51.63	80.83	RUS	NO	MET	0	FOLT1 + FOLT2 + trCDS1-6	FOLT2
1001	9634	Masl-1	54.13	81.31	RUS	NO	UNM	1	FOLT1 + FOLT2 + trCDS1-6	FOLT2
1001	9635	Nosov-1	51.87	80.6	RUS	NO	MET	0	FOLT1 + FOLT2 + trCDS1-6	FOLT2
1001	9636	Noveg-1	51.75	80.82	RUS	NO	MET	0	FOLT1 + FOLT2 + trCDS1-6	FOLT2
1001	9637	Noveg-2	51.77	80.85	RUS	NO	MET	0	FOLT1 + FOLT2 + trCDS1-6	FOLT2
1001	9638	Noveg-3	51.73	80.86	RUS	NO	MET	0	FOLT1 + FOLT2 + trCDS1-6	FOLT2
1001	9639	Panke-1	53.82	80.31	RUS	NO	UNM	1	FOLT1 + FOLT2	FOLT1 + FOLT2
1001	9640	Rakit-1	51.87	80.06	RUS	NO	MET	0	FOLT1 + FOLT2 + trCDS1-6	FOLT2
1001	9641	Rakit-2	51.9	80.06	RUS	NO	MET	0	FOLT1 + FOLT2 + trCDS1-6	FOLT2
1001	9642	Rakit-3	51.84	80.06	RUS	NO	MET	0	FOLT1 + FOLT2 + trCDS1-6	FOLT2
1001	9643	Sever-1	52.1	79.31	RUS	NO	MET	0	FOLT1 + FOLT2 + trCDS1-6	FOLT2
1001	9644	Zupan-1	45.07	18.72	CRO	NO	UNM	1	FOLT1	FOLT1
1001	9645	Gradi-1	45.17	18.7	CRO	NO	UNM	1	FOLT1 + FOLT2	FOLT1 + FOLT2
1001	9646	Aiell-1	39.1269	16.1702	ITA	NO	UNM	1	FOLT1	FOLT1
1001	9647	Basen-1	40.37	16.77	ITA	NO	UNM	1	FOLT1 + FOLT2	FOLT1 + FOLT2
1001	9648	Bisig-1	39.48	16.28	ITA	NO	UNM	1	FOLT1 + FOLT2	FOLT1 + FOLT2
1001	9649	Bivio-1	39.13	16.17	ITA	NO	UNM	1	FOLT1 + FOLT2	FOLT1 + FOLT2
1001	9651	Filet-1	40.68	14.87	ITA	NO	UNM	1	FOLT1	FOLT1
1001	9653	Giffo-1	38.44	16.13	ITA	NO	UNM	1	FOLT1 + FOLT2	FOLT1 + FOLT2
1001	9655	Marce-1	38.92	16.47	ITA	NO	UNM	1	FOLT1 + FOLT2	FOLT1 + FOLT2
1001	9656	Marti-1	40.64	17.31	ITA	NO	MET	0	FOLT1 + FOLT2 + trCDS1-6	FOLT2
1001	9657	Melic-1	38.45	16.04	ITA	NO	UNM	1	FOLT1 + FOLT2	FOLT1 + FOLT2
1001	9658	Nicas-1	38.97	16.34	ITA	NO	UNM	1	FOLT1	FOLT1
1001	9659	Pigna-1	41.18	14.18	ITA	NO	UNM	1	FOLT1 + FOLT2	FOLT1 + FOLT2
1001	9660	Sarno-1	40.84	14.57	ITA	NO	UNM	1	FOLT1 + FOLT2	FOLT1 + FOLT2
1001	9661	Cimin-1	39.58	16.21	ITA	NO	UNM	1	FOLT1 + FOLT2	FOLT1 + FOLT2
1001	9663	Teano-1	41.33	14.09	ITA	NO	UNM	1	FOLT1 + FOLT2	FOLT1 + FOLT2
1001	9664	Mitterberg-1-179	46.366	11.2832	ITA	NO	NaN	1	FOLT1 + FOLT2	FOLT1 + FOLT2
1001	9665	Mitterberg-1-180	46.366	11.2832	ITA	NO	UNM	1	FOLT1 + FOLT2	FOLT1 + FOLT2
1001	9666	Mitterberg-1-182	46.366	11.2832	ITA	NO	NaN	1	FOLT1 + FOLT2	FOLT1 + FOLT2
1001	9667	Mitterberg-1-183	46.366	11.2832	ITA	NO	NaN	1	FOLT1 + FOLT2	FOLT1 + FOLT2
1001	9668	Mitterberg-2-184	46.3668	11.2837	ITA	NO	UNM	1	FOLT1 + FOLT2	FOLT1 + FOLT2
1001	9669	Mitterberg-2-185	46.3668	11.2837	ITA	NO	NaN	1	FOLT1 + FOLT2	FOLT1 + FOLT2
1001	9670	Mitterberg-2-186	46.3668	11.2837	ITA	NO	NaN	1	FOLT1 + FOLT2	FOLT1 + FOLT2
1001	9671	Mitterberg-3-187	46.3668	11.2837	ITA	NO	UNM	1	FOLT1 + FOLT2	FOLT1 + FOLT2
1001	9672	Mitterberg-3-188	46.3668	11.2837	ITA	NO	NaN	1	FOLT1	FOLT1
1001	9673	Mitterberg-3-189	46.3668	11.2837	ITA	NO	NaN	1	FOLT1 + FOLT2	FOLT1 + FOLT2
1001	9676	Mitterberg-4-192	46.3718	11.2866	ITA	NO	UNM	1	FOLT1 + FOLT2	FOLT1 + FOLT2
1001	9677	Mitterberg-4-193	46.3718	11.2866	ITA	NO	NaN	1	FOLT1 + FOLT2	FOLT1 + FOLT2
1001	9678	Mitterberg-4-194	46.3718	11.2866	ITA	NO	UNM	1	FOLT1 + FOLT2	FOLT1 + FOLT2
1001	9679	Castelfed-1-195	46.3378	11.2928	ITA	NO	UNM	1	FOLT1 + FOLT2	FOLT1 + FOLT2
1001	9680	Castelfed-1-196	46.3378	11.2928	ITA	NO	NaN	1	FOLT1 + FOLT2	FOLT1 + FOLT2
1001	9681	Castelfed-1-197	46.3378	11.2928	ITA	NO	NaN	1	FOLT1 + FOLT2	FOLT1 + FOLT2
1001	9682	Castelfed-1-198	46.3378	11.2928	ITA	NO	NaN	1	FOLT1 + FOLT2	FOLT1 + FOLT2
1001	9683	Castelfed-1-199	46.3378	11.2928	ITA	NO	NaN	1	FOLT1 + FOLT2	FOLT1 + FOLT2
1001	9684	Castelfed-2-200	46.3378	11.2928	ITA	NO	UNM	1	FOLT1	FOLT1
1001	9685	Castelfed-2-201	46.3378	11.2928	ITA	NO	NaN	1	FOLT1	FOLT1
1001	9686	Castelfed-2-202	46.3378	11.2928	ITA	NO	NaN	1	FOLT1	FOLT1
1001	9687	Castelfed-2-203	46.3378	11.2928	ITA	NO	NaN	1	FOLT1	FOLT1
1001	9689	Castelfed-3-205	46.3378	11.2928	ITA	NO	UNM	1	FOLT1 + FOLT2	FOLT1 + FOLT2
1001	9690	Castelfed-3-206	46.3378	11.2928	ITA	NO	UNM	1	FOLT1 + FOLT2	FOLT1 + FOLT2
1001	9691	Castelfed-3-207	46.3378	11.2928	ITA	NO	NaN	1	FOLT1 + FOLT2	FOLT1 + FOLT2
1001	9692	Castelfed-3-208	46.3378	11.2928	ITA	NO	NaN	1	FOLT1 + FOLT2	FOLT1 + FOLT2
1001	9693	Castelfed-3-209	46.3378	11.2928	ITA	NO	UNM	1	FOLT1 + FOLT2	FOLT1 + FOLT2
1001	9694	Castelfed-4-210	46.3378	11.2928	ITA	NO	UNM	1	FOLT1 + FOLT2	FOLT1 + FOLT2
1001	9695	Castelfed-4-211	46.3378	11.2928	ITA	NO	NaN	1	FOLT1 + FOLT2	FOLT1 + FOLT2
1001	9696	Castelfed-4-214	46.3378	11.2928	ITA	NO	UNM	1	FOLT1 + FOLT2	FOLT1 + FOLT2
1001	9697	Dolen-1	41.62	23.94	BUL	NO	UNM	1	FOLT1 + FOLT2	FOLT1 + FOLT2
1001	9698	Goced-1	41.57	23.85	BUL	NO	UNM	1	FOLT1 + FOLT2	FOLT1 + FOLT2
1001	9699	Kolar-1	41.37	23.14	BUL	NO	UNM	1	FOLT1 + FOLT2	FOLT1 + FOLT2
1001	9700	Dolna-1-10	42.32	23.1	BUL	NO	MET	0	FOLT1 + FOLT2	FOLT2
1001	9701	Ivano-1	43.7	25.91	BUL	NO	UNM	1	FOLT1 + FOLT2	FOLT1 + FOLT2
1001	9703	Melni-1	41.53	23.39	BUL	NO	UNM	1	FOLT1 + FOLT2	FOLT1 + FOLT2
1001	9704	Melni-2	41.53	23.39	BUL	NO	UNM	1	FOLT1 + FOLT2	FOLT1 + FOLT2
1001	9705	Choto-1	41.5	23.33	BUL	NO	UNM	1	FOLT1 + FOLT2	FOLT1 + FOLT2
1001	9706	Dospa-1	41.64	24.18	BUL	NO	UNM	1	FOLT1 + FOLT2	FOLT1 + FOLT2
1001	9707	Podvi-1	41.57	24.84	BUL	NO	UNM	1	FOLT1	FOLT1
1001	9708	Kardz-1	41.62	25.35	BUL	NO	UNM	1	FOLT1	FOLT1
1001	9709	Zerev-1-34	41.85	23.13	BUL	NO	UNM	1	FOLT1 + FOLT2	FOLT1 + FOLT2
1001	9710	Zerev-1-35	41.85	23.13	BUL	NO	UNM	1	FOLT1 + FOLT2	FOLT1 + FOLT2
1001	9711	Dolna-1-39	42.32	23.1	BUL	NO	NaN	1	FOLT1 + FOLT2	FOLT1 + FOLT2
1001	9712	Dolna-1-40	42.32	23.1	BUL	NO	NaN	1	FOLT1 + FOLT2	FOLT1 + FOLT2
1001	9713	Stara-1	42.49	25.61	BUL	NO	UNM	1	FOLT1 + FOLT2	FOLT1 + FOLT2
1001	9714	Grivo-1	41.84	25.75	BUL	NO	UNM	1	FOLT1	FOLT1
1001	9716	Leska-1-44	41.54	24.98	BUL	NO	UNM	1	FOLT1 + FOLT2	FOLT1 + FOLT2
1001	9717	Kardz-2	41.66	25.47	BUL	NO	UNM	1	FOLT1	FOLT1
1001	9718	Smolj-1	41.55	24.75	BUL	NO	UNM	1	FOLT1 + FOLT2	FOLT1 + FOLT2
1001	9719	Koren-1	41.83	25.69	BUL	NO	UNM	1	FOLT1 + FOLT2	FOLT1 + FOLT2
1001	9720	Malak-1	41.77	25.68	BUL	NO	MET	0	FOLT1 + FOLT2 + trCDS1-6	FOLT2
1001	9721	Schip-1	42.72	25.33	BUL	NO	UNM	1	FOLT1 + FOLT2	FOLT1 + FOLT2
1001	9722	Groch-1	41.71	24.41	BUL	NO	UNM	1	FOLT1 + FOLT2	FOLT1 + FOLT2
1001	9723	Slavi-2	41.42	23.67	BUL	NO	UNM	1	FOLT1 + FOLT2	FOLT1 + FOLT2
1001	9725	Epidauros-1	37.6	23.08	GRC	NO	UNM	1	FOLT1 + FOLT2	FOLT1 + FOLT2
1001	9726	Faneronemi-3	37.07	22.04	GRC	NO	MET	0	FOLT1 + FOLT2 + trCDS1-6	FOLT2
1001	9727	Olympia-2	37.63	21.62	GRC	NO	UNM	1	FOLT1 + FOLT2	FOLT1 + FOLT2
1001	9728	Stiav-1	48.46	18.9	SVK	NO	UNM	1	FOLT1 + FOLT2	FOLT1 + FOLT2
1001	9729	Stiav-2	48.46	18.9	SVK	NO	UNM	1	FOLT1 + FOLT2	FOLT1 + FOLT2
1001	9730	Bela-1	48.47	18.94	SVK	NO	UNM	1	FOLT1 + FOLT2	FOLT1 + FOLT2
1001	9731	Stiav-3	48.46	18.9	SVK	NO	UNM	1	FOLT1 + FOLT2	FOLT1 + FOLT2
1001	9732	Halca-1	48.47	18.96	SVK	NO	UNM	1	FOLT1 + FOLT2	FOLT1 + FOLT2
1001	9733	Bela-2	48.47	18.94	SVK	NO	UNM	1	FOLT1	FOLT1
1001	9735	Bela-4	48.47	18.94	SVK	NO	UNM	1	FOLT1 + FOLT2	FOLT1 + FOLT2
1001	9736	Teiu-2	44.69	25.17	ROU	NO	MET	0	FOLT1 + FOLT2	FOLT2
1001	9737	Ulies-1	45.95	22.62	ROU	NO	UNM	1	FOLT1 + FOLT2	FOLT1 + FOLT2
1001	9738	Bran-1	45.57	25.42	ROU	NO	UNM	1	FOLT1 + FOLT2	FOLT1 + FOLT2
1001	9739	Toc-1	46.01	22.33	ROU	NO	UNM	1	FOLT1	FOLT1
1001	9741	Orast-1	45.84	23.16	ROU	NO	UNM	1	FOLT1 + FOLT2	FOLT1 + FOLT2
1001	9743	Furni-1	45.14	25	ROU	NO	UNM	1	FOLT1 + FOLT2	FOLT1 + FOLT2
1001	9744	Iasi-1	47.16	27.59	ROU	NO	UNM	1	FOLT1 + FOLT2	FOLT1 + FOLT2
1001	9745	Sij 1/96	41.45	70.05	UZB	NO	UNM	1	FOLT1 + FOLT2	FOLT1 + FOLT2
1001	9747	Zabar-1	44.38	21.22	SRB	NO	UNM	1	FOLT1 + FOLT2	FOLT1 + FOLT2
1001	9748	Zagub-1	44.23	21.71	SRB	NO	UNM	1	FOLT1 + FOLT2	FOLT1 + FOLT2
1001	9749	Knjas-1	43.54	22.29	SRB	NO	UNM	1	FOLT1 + FOLT2	FOLT1 + FOLT2
1001	9754	Sredn-1	44.66	21.37	SRB	NO	UNM	1	FOLT1 + FOLT2	FOLT1 + FOLT2
1001	9755	Vajug-1	44.56	22.56	SRB	NO	UNM	1	FOLT1 + FOLT2	FOLT1 + FOLT2
1001	9756	Staro-2	44.3	21.08	SRB	NO	UNM	1	FOLT1 + FOLT2	FOLT1 + FOLT2
1001	9757	Staro-1	44.3	21.08	SRB	NO	NaN	1	FOLT1 + FOLT2	FOLT1 + FOLT2
1001	9758	Altai-5	47.75	88.4	CHN	NO	UNM	1	FOLT1	FOLT1
1001	9759	Anz-0	37.47	49.47	IRN	NO	UNM	0	FOLT1 + FOLT2	FOLT1 + FOLT2
1001	9761	Bik-1	33.92	35.7	LBN	NO	UNM	1	FOLT1 + FOLT2	FOLT1 + FOLT2
1001	9762	Etna-2	37.69	14.98	ITA	NO	UNM	1	FOLT1 + FOLT2	FOLT1 + FOLT2
1001	9764	Qar-8a	34.1	35.84	LBN	NO	NaN	1	FOLT1	FOLT1
1001	9766	Westkar-4	42.26	74.16	KGZ	NO	UNM	1	FOLT1 + FOLT2	FOLT1 + FOLT2
1001	9768	Ru4-16	48.57	9.16	GER	NO	UNM	1	FOLT1 + FOLT2	FOLT1 + FOLT2
1001	9769	HE-1	48.55	8.99	GER	NO	UNM	1	FOLT1 + FOLT2	FOLT1 + FOLT2
1001	9770	KBG2-13	48.53	9.01	GER	NO	UNM	1	FOLT1 + FOLT2	FOLT1 + FOLT2
1001	9771	Pfn-N2.2-6	48.56	9.11	GER	NO	UNM	1	FOLT1 + FOLT2	FOLT1 + FOLT2
1001	9772	Hof-1	48.41	8.85	GER	NO	UNM	1	FOLT1 + FOLT2	FOLT1 + FOLT2
1001	9774	Alt-1	48.59	9.22	GER	NO	UNM	1	FOLT1 + FOLT2	FOLT1 + FOLT2
1001	9775	Berg-1	48.41	8.79	GER	NO	UNM	1	FOLT1 + FOLT2	FOLT1 + FOLT2
1001	9776	Fell3-7	48.43	8.79	GER	NO	UNM	1	FOLT1 + FOLT2	FOLT1 + FOLT2
1001	9777	Gn-1	48.57	9.17	GER	NO	UNM	1	FOLT1 + FOLT2	FOLT1 + FOLT2
1001	9778	Bach-7	48.41	8.84	GER	NO	UNM	1	FOLT1 + FOLT2	FOLT1 + FOLT2
1001	9779	Bai-10	48.5	8.78	GER	NO	UNM	1	FOLT1 + FOLT2	FOLT1 + FOLT2
1001	9780	Fell2-4	48.43	8.79	GER	NO	UNM	1	FOLT1 + FOLT2	FOLT1 + FOLT2
1001	9781	Kus2-2	48.52	9.11	GER	NO	UNM	1	FOLT1 + FOLT2	FOLT1 + FOLT2
1001	9782	Lu3-30	48.53	9.09	GER	NO	UNM	1	FOLT1 + FOLT2	FOLT1 + FOLT2
1001	9783	Tu-PK-7	48.52	9.05	GER	NO	UNM	1	FOLT1	FOLT1
1001	9784	Erg2-6	48.5	8.8	GER	NO	UNM	1	FOLT1 + FOLT2	FOLT1 + FOLT2
1001	9785	Ha-HBT1-2	48.54	9.02	GER	NO	UNM	1	FOLT1	FOLT1
1001	9786	Ha-P-13	48.54	9.01	GER	NO	UNM	1	FOLT1 + FOLT2	FOLT1 + FOLT2
1001	9787	HI-4	48.5	9	GER	NO	UNM	1	FOLT1 + FOLT2	FOLT1 + FOLT2
1001	9788	KBG1-14	48.53	9.01	GER	NO	UNM	1	FOLT1 + FOLT2	FOLT1 + FOLT2
1001	9789	Obh-13	48.39	8.96	GER	NO	UNM	1	FOLT1 + FOLT2	FOLT1 + FOLT2
1001	9790	Gn2-3	48.58	9.18	GER	NO	UNM	1	FOLT1	FOLT1
1001	9791	Haes-1	48.6	9.2	GER	NO	UNM	1	FOLT1 + FOLT2	FOLT1 + FOLT2
1001	9792	Lu4-2	48.54	9.09	GER	NO	UNM	1	FOLT1 + FOLT2	FOLT1 + FOLT2
1001	9793	Ru-N2	48.57	9.16	GER	NO	UNM	1	FOLT1 + FOLT2	FOLT1 + FOLT2
1001	9794	Tu-B1-2	48.52	9.08	GER	NO	UNM	1	FOLT1 + FOLT2	FOLT1 + FOLT2
1001	9795	Wank-2	48.5	9.11	GER	NO	UNM	1	FOLT1 + FOLT2	FOLT1 + FOLT2
1001	9796	Bach2-1	48.41	8.84	GER	NO	UNM	1	FOLT1 + FOLT2	FOLT1 + FOLT2
1001	9797	Ha-HBT2-10	48.54	9.02	GER	NO	UNM	1	FOLT1 + FOLT2	FOLT1 + FOLT2
1001	9798	Ha-P2-1	48.54	9.01	GER	NO	UNM	1	FOLT1 + FOLT2	FOLT1 + FOLT2
1001	9799	Hart-2	48.39	8.85	GER	NO	UNM	1	FOLT1 + FOLT2	FOLT1 + FOLT2
1001	9800	Ha-S-B	48.54	9.01	GER	NO	UNM	1	FOLT1 + FOLT2	FOLT1 + FOLT2
1001	9801	Ha-SP-2	48.54	9.01	GER	NO	UNM	1	FOLT1 + FOLT2	FOLT1 + FOLT2
1001	9802	Kus3-1	48.51	9.11	GER	NO	UNM	1	FOLT1 + FOLT2	FOLT1 + FOLT2
1001	9803	Muh-2	48.42	8.76	GER	NO	UNM	1	FOLT1 + FOLT2	FOLT1 + FOLT2
1001	9804	Obe1-15	48.45	8.87	GER	NO	UNM	1	FOLT1 + FOLT2	FOLT1 + FOLT2
1001	9805	Pfn-10	48.54	9.09	GER	NO	UNM	1	FOLT1	FOLT1
1001	9806	Ru-2	48.56	9.16	GER	NO	UNM	1	FOLT1 + FOLT2	FOLT1 + FOLT2
1001	9807	Schl-7	48.6	9.22	GER	NO	UNM	1	FOLT1 + FOLT2	FOLT1 + FOLT2
1001	9808	Tu-B2-3	48.52	9.08	GER	NO	UNM	1	FOLT1 + FOLT2	FOLT1 + FOLT2
1001	9809	Tu-KB-6	48.52	9.05	GER	NO	UNM	1	FOLT1	FOLT1
1001	9810	Tu-KS-7	48.53	9.07	GER	NO	UNM	1	FOLT1 + FOLT2	FOLT1 + FOLT2
1001	9811	Tu-NK-12	48.52	9.05	GER	NO	UNM	1	FOLT1 + FOLT2	FOLT1 + FOLT2
1001	9812	Tu-W1	48.52	9.03	GER	NO	UNM	1	FOLT1 + FOLT2	FOLT1 + FOLT2
1001	9813	BI-4	48.4	8.77	GER	NO	UNM	1	FOLT1	FOLT1
1001	9814	Fell1-10	48.42	8.79	GER	NO	UNM	1	FOLT1 + FOLT2	FOLT1 + FOLT2
1001	9815	Ha-HBT3-11	48.54	9.02	GER	NO	UNM	1	FOLT1	FOLT1
1001	9816	Tu-WH	48.55	9.06	GER	NO	UNM	1	FOLT1 + FOLT2	FOLT1 + FOLT2
1001	9817	IP-Ace-0	39.84	-6.6	ESP	NO	UNM	1	FOLT1 + FOLT2	FOLT1 + FOLT2
1001	9819	IP-Amu-0	42.35	-3.03	ESP	NO	UNM	1	FOLT1 + FOLT2	FOLT1 + FOLT2
1001	9820	IP-Are-0	41	-4.71	ESP	NO	UNM	1	FOLT1	FOLT1
1001	9821	IP-Aru-0	41.81	2.49	ESP	NO	UNM	1	FOLT1 + FOLT2	FOLT1 + FOLT2
1001	9822	IP-Aul-0	40.52	-4.02	ESP	NO	UNM	1	FOLT1	FOLT1
1001	9823	IP-Bae-0	43.34	-5.84	ESP	NO	UNM	1	FOLT1	FOLT1
1001	9824	IP-Bes-5	42.91	-4.91	ESP	NO	UNM	1	FOLT1 + FOLT2	FOLT1 + FOLT2
1001	9825	IP-Boa-0	40.4	-3.88	ESP	NO	UNM	1	FOLT1 + FOLT2	FOLT1 + FOLT2
1001	9826	IP-Bor-0	42.49	-6.71	ESP	NO	UNM	1	FOLT1 + FOLT2	FOLT1 + FOLT2
1001	9827	IP-Bos-0	42.78	0.69	ESP	NO	UNM	1	FOLT1 + FOLT2	FOLT1 + FOLT2
1001	9828	IP-Bra-0	42.5	-6.15	ESP	NO	NaN	1	FOLT1 + FOLT2	FOLT1 + FOLT2
1001	9830	IP-Bus-0	36.97	-3.28	ESP	NO	MET	0	FOLT1 + FOLT2 + trCDS1-6	FOLT2
1001	9831	IP-Cas-0	38.54	-3.39	ESP	NO	UNM	1	FOLT1 + FOLT2	FOLT1 + FOLT2
1001	9832	IP-Cat-0	40.54	-3.69	ESP	NO	UNM	1	FOLT1	FOLT1
1001	9833	IP-Cha-0	40.38	-4.21	ESP	NO	UNM	1	FOLT1 + FOLT2	FOLT1 + FOLT2
1001	9834	IP-Cho-0	40.51	-3.9	ESP	NO	UNM	1	FOLT1 + FOLT2	FOLT1 + FOLT2
1001	9835	IP-Cir-0	40.61	-6.57	ESP	NO	UNM	1	FOLT1 + FOLT2	FOLT1 + FOLT2
1001	9836	IP-Cod-0	41.25	-1.32	ESP	NO	UNM	1	FOLT1	FOLT1
1001	9837	IP-Con-0	37.94	-5.6	ESP	NO	UNM	1	FOLT1 + FOLT2	FOLT1 + FOLT2
1001	9838	IP-Cot-0	41.83	-5.38	ESP	NO	UNM	1	FOLT1 + FOLT2	FOLT1 + FOLT2
1001	9839	IP-Coy-0	40.44	-4.27	ESP	NO	UNM	1	FOLT1 + FOLT2	FOLT1 + FOLT2
1001	9840	IP-Dar-0	41.13	-1.43	ESP	NO	UNM	1	FOLT1 + FOLT2	FOLT1 + FOLT2
1001	9841	IP-Ees-0	40.59	-4.15	ESP	NO	UNM	1	FOLT1 + FOLT2	FOLT1 + FOLT2
1001	9843	IP-Elp-0	40.53	-3.92	ESP	NO	UNM	1	FOLT1 + FOLT2	FOLT1 + FOLT2
1001	9844	IP-Esn-2	42.27	0.19	ESP	NO	UNM	1	FOLT1 + FOLT2	FOLT1 + FOLT2
1001	9845	IP-Evs-0	40.48	-3.96	ESP	NO	UNM	1	FOLT1	FOLT1
1001	9846	IP-Ezc-2	42.31	-3.02	ESP	NO	UNM	1	FOLT1 + FOLT2	FOLT1 + FOLT2
1001	9847	IP-Fel-2	43.31	-5.7	ESP	NO	UNM	1	FOLT1 + FOLT2	FOLT1 + FOLT2
1001	9848	IP-Glo-1	40.11	-5.77	ESP	NO	UNM	1	FOLT1 + FOLT2	FOLT1 + FOLT2
1001	9849	IP-Gud-3	40.65	-4.11	ESP	NO	UNM	1	FOLT1 + FOLT2	FOLT1 + FOLT2
1001	9850	IP-Hec-0	42.86	-0.7	ESP	NO	UNM	1	FOLT1 + FOLT2	FOLT1 + FOLT2
1001	9851	IP-Hue-3	42.96	-6.1	ESP	NO	UNM	1	FOLT1 + FOLT2	FOLT1 + FOLT2
1001	9852	IP-Ini-0	40.46	-3.75	ESP	NO	UNM	1	FOLT1	FOLT1
1001	9853	IP-Lac-0	43.33	-5.91	ESP	NO	UNM	1	FOLT1 + FOLT2	FOLT1 + FOLT2
1001	9854	IP-Laf-1	43.36	-5.88	ESP	NO	UNM	1	FOLT1 + FOLT2	FOLT1 + FOLT2
1001	9855	IP-Lam-0	40.57	-3.89	ESP	NO	UNM	1	FOLT1 + FOLT2	FOLT1 + FOLT2
1001	9856	IP-Lch-0	40.51	-4	ESP	NO	UNM	1	FOLT1	FOLT1
1001	9857	IP-Leg-0	40.33	-3.8	ESP	NO	UNM	1	FOLT1 + FOLT2	FOLT1 + FOLT2
1001	9858	IP-Loz-0	40.98	-3.8	ESP	NO	UNM	1	FOLT1 + FOLT2	FOLT1 + FOLT2
1001	9859	IP-Lro-0	40.5	-3.88	ESP	NO	UNM	1	FOLT1 + FOLT2	FOLT1 + FOLT2
1001	9860	IP-Lum-0	42.24	-2.62	ESP	NO	UNM	1	FOLT1 + FOLT2	FOLT1 + FOLT2
1001	9861	IP-Mac-0	40.72	-3.21	ESP	NO	UNM	1	FOLT1 + FOLT2	FOLT1 + FOLT2
1001	9862	IP-Mad-0	40.45	-3.67	ESP	NO	UNM	1	FOLT1	FOLT1
1001	9864	IP-Mat-0	41.76	2.69	ESP	NO	UNM	1	FOLT1 + FOLT2	FOLT1 + FOLT2
1001	9866	IP-Mdd-0	41.89	-2.79	ESP	NO	UNM	1	FOLT1 + FOLT2	FOLT1 + FOLT2
1001	9867	IP-Mie-1	40.94	-3.22	ESP	NO	UNM	1	FOLT1 + FOLT2	FOLT1 + FOLT2
1001	9868	IP-Moe-0	41.78	2.37	ESP	NO	UNM	1	FOLT1	FOLT1
1001	9869	IP-Moj-0	36.76	-5.28	ESP	NO	UNM	1	FOLT1 + FOLT2	FOLT1 + FOLT2
1001	9870	IP-Moz-0	41.91	0.17	ESP	NO	UNM	1	FOLT1 + FOLT2	FOLT1 + FOLT2
1001	9871	IP-Nac-0	40.75	-3.99	ESP	NO	UNM	1	FOLT1	FOLT1
1001	9873	IP-Ndc-0	37.94	-5.45	ESP	NO	UNM	1	FOLT1 + FOLT2	FOLT1 + FOLT2
1001	9874	IP-Oja-0	42.34	-3	ESP	NO	UNM	1	FOLT1 + FOLT2	FOLT1 + FOLT2
1001	9875	IP-Ovi-1	43.38	-5.87	ESP	NO	UNM	1	FOLT1 + FOLT2	FOLT1 + FOLT2
1001	9876	IP-Pad-0	41.34	0.99	ESP	NO	UNM	1	FOLT1 + FOLT2	FOLT1 + FOLT2
1001	9877	IP-Pdl-0	43.02	-5.6	ESP	NO	UNM	1	FOLT1 + FOLT2	FOLT1 + FOLT2
1001	9878	IP-Pee-0	40.78	-3.62	ESP	NO	UNM	1	FOLT1 + FOLT2	FOLT1 + FOLT2
1001	9879	IP-Per-0	37.6	-1.12	ESP	NO	UNM	1	FOLT1	FOLT1
1001	9880	IP-Pib-1	42.72	-3.44	ESP	NO	UNM	1	FOLT1	FOLT1
1001	9881	IP-Pie-0	40.46	-5.32	ESP	NO	UNM	1	FOLT1 + FOLT2	FOLT1 + FOLT2
1001	9882	IP-Pil-0	40.46	-4.26	ESP	NO	UNM	1	FOLT1 + FOLT2	FOLT1 + FOLT2
1001	9883	IP-Piq-0	42.1	-2.56	ESP	NO	UNM	1	FOLT1 + FOLT2	FOLT1 + FOLT2
1001	9885	IP-Prd-0	41.14	-3.68	ESP	NO	UNM	1	FOLT1 + FOLT2	FOLT1 + FOLT2
1001	9886	IP-Pru-0	42.38	1.73	ESP	NO	UNM	1	FOLT1	FOLT1
1001	9887	IP-Pun-0	40.4	-4.77	ESP	NO	NaN	1	FOLT1	FOLT1
1001	9888	IP-Pva-1	40.93	-3.31	ESP	NO	UNM	1	FOLT1 + FOLT2	FOLT1 + FOLT2
1001	9890	IP-Rib-1	43.16	-5.07	ESP	NO	UNM	1	FOLT1 + FOLT2	FOLT1 + FOLT2
1001	9891	IP-Sal-0	41.93	2.92	ESP	NO	UNM	1	FOLT1	FOLT1
1001	9892	IP-Sam-0	42.68	-6.96	ESP	NO	UNM	1	FOLT1 + FOLT2	FOLT1 + FOLT2
1001	9894	IP-Sen-0	42.59	0.76	ESP	NO	UNM	1	FOLT1	FOLT1
1001	9895	IP-Sfb-6	41.78	2.57	ESP	NO	UNM	1	FOLT1 + FOLT2	FOLT1 + FOLT2
1001	9897	IP-Smt-1	40.95	-5.63	ESP	NO	UNM	1	FOLT1 + FOLT2	FOLT1 + FOLT2
1001	9898	IP-Som-0	41.14	-3.58	ESP	NO	UNM	1	FOLT1 + FOLT2	FOLT1 + FOLT2
1001	9899	IP-Tau-0	42.54	0.84	ESP	NO	UNM	1	FOLT1 + FOLT2	FOLT1 + FOLT2
1001	9900	IP-Tri-0	37.38	-6.01	ESP	NO	UNM	1	FOLT1 + FOLT2	FOLT1 + FOLT2
1001	9901	IP-Urd-1	42.27	-2.98	ESP	NO	UNM	1	FOLT1 + FOLT2	FOLT1 + FOLT2
1001	9902	IP-Usa-0	40.71	-3.24	ESP	NO	UNM	1	FOLT1 + FOLT2	FOLT1 + FOLT2
1001	9903	IP-Val-0	42.31	-3.1	ESP	NO	UNM	1	FOLT1 + FOLT2	FOLT1 + FOLT2
1001	9904	IP-Vas-0	40.95	-3.31	ESP	NO	UNM	1	FOLT1 + FOLT2	FOLT1 + FOLT2
1001	9905	IP-Ven-0	40.76	-4.01	ESP	NO	UNM	1	FOLT1 + FOLT2	FOLT1 + FOLT2
1001	9906	IP-Mah-6	40	4.25	ESP	NO	UNM	0	FOLT1 + FOLT2	FOLT1 + FOLT2
1001	9908	ESP-1-11	50.72	3.47	FRA	NO	UNM	1	FOLT1 + FOLT2	FOLT1 + FOLT2
1001	9909	GEN-8	50.59	3.3	FRA	NO	UNM	1	FOLT1 + FOLT2	FOLT1 + FOLT2
1001	9910	BRI-2	50.68	3.52	FRA	NO	UNM	1	FOLT1	FOLT1
1001	9911	ARGE-1-15	47.16	4.28	FRA	NO	MET	0	FOLT1 + FOLT2	FOLT2
1001	9912	CIRY-13	46.67	4.55	FRA	NO	NaN	1	FOLT1 + FOLT2 + trCDS1-6	FOLT2
1001	9914	IST-29	47.58	5.33	FRA	NO	UNM	0	FOLT1	FOLT1
1001	9915	MAR-4-16	47.45	3.94	FRA	NO	MET	0	FOLT1 + FOLT2	FOLT2
1001	9917	RAD-21	46.69	4.34	FRA	NO	UNM	1	FOLT1 + FOLT2	FOLT1 + FOLT2
1001	9918	SAUL-24	47.43	5.21	FRA	NO	UNM	1	FOLT1 + FOLT2	FOLT1 + FOLT2
1001	9920	DIR-9	48.54	4.32	FRA	NO	UNM	1	FOLT1 + FOLT2	FOLT1 + FOLT2
1001	9921	FOR-23	48.57	4.41	FRA	NO	UNM	1	FOLT1 + FOLT2	FOLT1 + FOLT2
1001	9924	PLY-20	48.59	4.24	FRA	NO	UNM	1	FOLT1 + FOLT2	FOLT1 + FOLT2
1001	9925	RUM-20	48.91	4.52	FRA	NO	UNM	1	FOLT1 + FOLT2	FOLT1 + FOLT2
1001	9926	TRE-1	48.86	4.1	FRA	NO	UNM	1	FOLT1 + FOLT2	FOLT1 + FOLT2
1001	9927	ARR-17	44.05	3.69	FRA	NO	NaN	1	FOLT1 + FOLT2	FOLT1 + FOLT2
1001	9928	BEZ-9	44.12	3.77	FRA	NO	UNM	1	FOLT1 + FOLT2 + trCDS1-6	FOLT2
1001	9929	ISS-20	43.92	3.71	FRA	NO	UNM	1	FOLT1 + FOLT2	FOLT1 + FOLT2
1001	9930	LEC-25	43.91	4.14	FRA	NO	NaN	1	FOLT1 + FOLT2	FOLT1 + FOLT2
1001	9932	NOZ-6	44.12	4.33	FRA	NO	UNM	1	FOLT1 + FOLT2	FOLT1 + FOLT2
1001	9933	VED-10	43.74	3.89	FRA	NO	UNM	0	FOLT1 + FOLT2	FOLT1 + FOLT2
1001	9935	BAU-15	50.6	2.93	FRA	NO	UNM	1	FOLT1	FOLT1
1001	9937	CATS-6	50.79	2.69	FRA	NO	UNM	1	FOLT1 + FOLT2	FOLT1 + FOLT2
1001	9938	WAV-8	50.65	2.99	FRA	NO	UNM	1	FOLT1	FOLT1
1001	9939	Aitba-2	31.48	-7.45	MAR	NO	UNM	1	FOLT1 + FOLT2	FOLT1 + FOLT2
1001	9941	Fei-0	40.92	-8.54	POR	NO	UNM	1	FOLT1 + FOLT2	FOLT1 + FOLT2
1001	9942	Agu-1	41.32	-1.34	ESP	NO	UNM	1	FOLT1 + FOLT2	FOLT1 + FOLT2
1001	9943	Cdm-0	39.73	-5.74	ESP	NO	NaN	1	FOLT1 + FOLT2	FOLT1 + FOLT2
1001	9944	Don-0	36.83	-6.36	ESP	NO	UNM	1	FOLT1 + FOLT2	FOLT1 + FOLT2
1001	9945	Leo-1	41.8	-3.11	ESP	NO	UNM	1	FOLT1 + FOLT2	FOLT1 + FOLT2
1001	9946	Mer-6	38.92	-6.34	ESP	NO	UNM	1	FOLT1 + FOLT2	FOLT1 + FOLT2
1001	9947	Ped-0	40.74	-3.9	ESP	NO	UNM	1	FOLT1	FOLT1
1001	9948	Pra-6	41.05	-3.54	ESP	NO	UNM	1	FOLT1 + FOLT2	FOLT1 + FOLT2
1001	9949	Qui-0	42.69	-6.93	ESP	NO	UNM	1	FOLT1 + FOLT2	FOLT1 + FOLT2
1001	9950	Vie-0	42.63	0.76	ESP	NO	UNM	1	FOLT1 + FOLT2	FOLT1 + FOLT2
1001	9951	Kly-1	51.3333	82.5667	RUS	NO	MET	0	FOLT1 + FOLT2 + trCDS1-6	FOLT2
1001	9952	Kly-4	51.32	82.55	RUS	NO	NaN	1	FOLT1 + FOLT2 + trCDS1-6	FOLT2
1001	9953	Koz-2	51.33	82.19	RUS	NO	MET	0	FOLT1 + FOLT2 + trCDS1-6	FOLT2
1001	9955	Stepn-2	54.09	60.46	RUS	NO	UNM	1	FOLT1	FOLT1
1001	9956	Stepn-1	54.06	60.48	RUS	NO	UNM	1	FOLT1	FOLT1
1001	9957	Borsk-2	53.04	51.75	RUS	NO	UNM	1	FOLT1 + FOLT2	FOLT1 + FOLT2
1001	9958	Shigu-1	53.33	49.48	RUS	NO	UNM	1	FOLT1	FOLT1
1001	9959	Shigu-2	53.33	49.48	RUS	NO	UNM	1	FOLT1	FOLT1
1001	9960	Kidr-1	51.31	57.56	RUS	NO	UNM	1	FOLT1 + FOLT2	FOLT1 + FOLT2
1001	9962	Galdo-1	40.57	15.32	ITA	NO	UNM	1	FOLT1 + FOLT2	FOLT1 + FOLT2
1001	9963	Lago-1	39.18	16.26	ITA	NO	UNM	1	FOLT1 + FOLT2	FOLT1 + FOLT2
1001	9964	Mammo-1	38.36	16.23	ITA	NO	UNM	1	FOLT1 + FOLT2	FOLT1 + FOLT2
1001	9965	Mammo-2	38.38	16.22	ITA	NO	UNM	1	FOLT1 + FOLT2	FOLT1 + FOLT2
1001	9966	Monte-1	40.28	15.65	ITA	NO	UNM	1	FOLT1 + FOLT2	FOLT1 + FOLT2
1001	9968	Timpo-1	39.27	16.27	ITA	NO	UNM	1	FOLT1	FOLT1
1001	9969	Valsi-1	40.18	16.45	ITA	NO	UNM	1	FOLT1 + FOLT2	FOLT1 + FOLT2
1001	9970	Altenb-2	46.3716	11.2376	ITA	NO	UNM	1	FOLT1 + FOLT2	FOLT1 + FOLT2
1001	9971	Bozen-1.1	46.513	11.331	ITA	NO	NaN	1	FOLT1 + FOLT2	FOLT1 + FOLT2
1001	9972	Bozen-1.2	46.513	11.331	ITA	NO	UNM	1	FOLT1 + FOLT2	FOLT1 + FOLT2
1001	9973	Mitterberg-1-181	46.366	11.2832	ITA	NO	UNM	1	FOLT1 + FOLT2	FOLT1 + FOLT2
1001	9974	Castelfed-4-212	46.3378	11.2928	ITA	NO	NaN	1	FOLT1 + FOLT2	FOLT1 + FOLT2
1001	9975	Castelfed-4-213	46.3378	11.2928	ITA	NO	NaN	1	FOLT1 + FOLT2	FOLT1 + FOLT2
1001	9976	Rovero-1	46.2543	11.167	ITA	NO	UNM	1	FOLT1 + FOLT2	FOLT1 + FOLT2
1001	9978	Vezzano-2.2	46.6297	10.817	ITA	NO	NaN	1	FOLT1 + FOLT2	FOLT1 + FOLT2
1001	9979	Voeran-1	46.36	11.23	ITA	NO	UNM	1	FOLT1 + FOLT2	FOLT1 + FOLT2
1001	9980	Angel-1	38.62	16.17	ITA	NO	UNM	1	FOLT1 + FOLT2	FOLT1 + FOLT2
1001	9981	Angit-1	38.76	16.24	ITA	NO	UNM	1	FOLT1 + FOLT2	FOLT1 + FOLT2
1001	9982	Apost-1	39.01	16.47	ITA	NO	UNM	1	FOLT1	FOLT1
1001	9983	Ciste-1	41.62	12.87	ITA	NO	UNM	1	FOLT1 + FOLT2	FOLT1 + FOLT2
1001	9984	Ciste-2	41.62	12.87	ITA	NO	NaN	1	FOLT1 + FOLT2	FOLT1 + FOLT2
1001	9985	Slavi-1	41.43	23.65	BUL	NO	UNM	1	FOLT1 + FOLT2	FOLT1 + FOLT2
1001	9986	Jablo-1	41.59	25.2	BUL	NO	UNM	1	FOLT1	FOLT1
1001	9987	Lecho-1	41.43	23.5	BUL	NO	UNM	1	FOLT1 + FOLT2	FOLT1 + FOLT2
1001	9988	Bak-2	41.7942	43.4767	GEO	NO	MET	0	FOLT1 + FOLT2	FOLT2
1001	9990	Lag2-2	41.8296	46.2831	GEO	NO	UNM	1	FOLT1	FOLT1
1001	9991	Vash-1	41.2381	46.3728	GEO	NO	UNM	1	FOLT1 + FOLT2	FOLT1 + FOLT2
1001	9993	Nemrut-1	38.6425	42.2394	TUR	NO	UNM	1	FOLT1 + FOLT2	FOLT1 + FOLT2
1001	9995	HKT2.4	48.14	9.4	GER	NO	UNM	1	FOLT1 + FOLT2	FOLT1 + FOLT2
1001	9996	Nie1-2	48.52	8.8	GER	NO	UNM	1	FOLT1 + FOLT2	FOLT1 + FOLT2
1001	9997	Rue3-1-31	48.56	9.16	GER	NO	UNM	1	FOLT1 + FOLT2	FOLT1 + FOLT2
1001	9998	Star-8	48.43	8.82	GER	NO	UNM	1	FOLT1 + FOLT2	FOLT1 + FOLT2
1001	9999	TueSB30-3	48.53	9.06	GER	NO	NaN	1	FOLT1 + FOLT2	FOLT1 + FOLT2
1001	10001	TueV-13	48.52	9.05	GER	NO	UNM	1	FOLT1	FOLT1
1001	10002	TueWa1-2	48.53	9.04	GER	NO	UNM	1	FOLT1 + FOLT2	FOLT1 + FOLT2
1001	10004	Bolin-1	44.46	25.74	ROU	NO	UNM	1	FOLT1 + FOLT2	FOLT1 + FOLT2
1001	10005	Copac-1	46.11	21.95	ROU	NO	UNM	1	FOLT1	FOLT1
1001	10006	Kastel-1	44.6419	34.3814	UKR	NO	UNM	1	FOLT1 + FOLT2	FOLT1 + FOLT2
1001	10008	Sij-1	41.45	70.05	UZB	NO	UNM	1	FOLT1 + FOLT2	FOLT1 + FOLT2
1001	10009	Sij-2	41.45	70.05	UZB	NO	UNM	1	FOLT1 + FOLT2	FOLT1 + FOLT2
1001	10010	Sij-4	41.45	70.05	UZB	NO	UNM	1	FOLT1 + FOLT2	FOLT1 + FOLT2
1001	10011	Yeg-1	39.8692	45.3622	ARM	NO	UNM	1	FOLT1 + FOLT2	FOLT1 + FOLT2
1001	10012	Istisu-1	38.9786	48.5594	AZE	NO	NaN	1	FOLT1	FOLT1
1001	10013	Lerik1-3	38.7406	48.6131	AZE	NO	UNM	1	FOLT1	FOLT1
1001	10014	Xan-1	38.6536	48.7992	AZE	NO	UNM	1	FOLT1 + FOLT2	FOLT1 + FOLT2
1001	10015	Ara-1	37.29	71.3	AFG	NO	MET	0	FOLT1 + FOLT2 + trCDS1-2	FOLT2
1001	10017	Petro-1	44.34	21.46	SRB	NO	UNM	1	FOLT1	FOLT1
1001	10018	Dobra-1	44.84	20.16	SRB	NO	UNM	1	FOLT1 + FOLT2	FOLT1 + FOLT2
1001	10020	Jl-2	49.17	16.5	CZE	NO	UNM	1	FOLT1	FOLT1
1001	10022	Uk-3	48.0333	7.7667	GER	NO	UNM	1	FOLT1 + FOLT2	FOLT1 + FOLT2
1001	10023	Strand-1	68.8	15.45	NOR	NO	UNM	1	FOLT1 + FOLT2	FOLT1 + FOLT2
1001	10027	Uk-6	48.0284	7.76557	GER	NO	NaN	1	FOLT1 + FOLT2	FOLT1 + FOLT2
1001	14312	Kos-1	62.02	34.12	RUS	NO	NaN	1	FOLT1 + FOLT2	FOLT1 + FOLT2
1001	14313	Kos-2	62.02	34.12	RUS	NO	NaN	1	FOLT1 + FOLT2	FOLT1 + FOLT2
1001	14314	Radk-1	61.59	35.11	RUS	NO	NaN	1	FOLT1 + FOLT2 + trCDS1-6	FOLT2
1001	14315	Radk-2	61.59	35.11	RUS	NO	NaN	1	FOLT1 + FOLT2 + trCDS1-6	FOLT2
1001	14318	Shu-1	61.94	34.24	RUS	NO	NaN	1	FOLT1 + FOLT2	FOLT1 + FOLT2
1001	14319	Shu-2	61.94	34.24	RUS	NO	NaN	1	FOLT1	FOLT1
1001	15560	Valm	61.37	61.37	RUS	NO	NaN	1	FOLT1	FOLT1
1001	15591	OOE1-1	48.3315	14.7266	AUT	NO	NaN	1	FOLT1	FOLT1
1001	15592	OOE3-1	48.3315	14.7159	AUT	NO	NaN	1	FOLT1 + FOLT2	FOLT1 + FOLT2
1001	15593	OOE3-2	48.3315	14.7159	AUT	NO	NaN	1	FOLT1	FOLT1
1001	18694	Pien	60.4	32.09	RUS	NO	NaN	1	FOLT1	FOLT1
1001	18696	Samm	61.57	30.63	RUS	NO	NaN	1	FOLT1	FOLT1
1001	19949	OOE2-1	48.3268	14.7182	AUT	NO	NaN	1	FOLT1 + FOLT2	FOLT1 + FOLT2
1001	19950	OOE2-2	48.3268	14.7182	AUT	NO	NaN	1	FOLT1 + FOLT2	FOLT1 + FOLT2
1001	19951	OOE23	48.3268	14.7182	AUT	NO	NaN	1	FOLT1 + FOLT2	FOLT1 + FOLT2
2017GB	SRR2183387	1-8	30.68	118.97	Anhui	NO	NaN	NaN	FOLT1	FOLT1
2017GB	SRR2189709	1-32	30.68	118.97	Anhui	NO	NaN	NaN	FOLT1 + FOLT2	FOLT1 + FOLT2
2017GB	SRR2189710	2-5	30.75	117.62	Anhui	NO	NaN	NaN	FOLT1 + FOLT2	FOLT1 + FOLT2
2017GB	SRR2189711	3-4	30.62	117.76	Anhui	NO	NaN	NaN	FOLT1	FOLT1
2017GB	SRR2189712	3-2	30.62	117.76	Anhui	NO	NaN	NaN	FOLT1	FOLT1
2017GB	SRR2189713	6-28	31.39	118.38	Anhui	NO	NaN	NaN	FOLT1 + FOLT2	FOLT1 + FOLT2
2017GB	SRR2189714	7-2	29.8	118.18	Anhui	NO	NaN	NaN	FOLT1 + FOLT2	FOLT1 + FOLT2
2017GB	SRR2189716	8-6	29.96	117.96	Anhui	NO	NaN	NaN	FOLT1	FOLT1
2017GB	SRR2189717	8-17	29.96	117.96	Anhui	NO	NaN	NaN	FOLT1 + FOLT2	FOLT1 + FOLT2
2017GB	SRR2189718	9-5	30.71	116.26	Anhui	NO	NaN	NaN	FOLT1	FOLT1
2017GB	SRR2189719	10-1	31.55	118.49	Anhui	NO	NaN	NaN	FOLT1 + FOLT2	FOLT1 + FOLT2
2017GB	SRR2189720	10-3	31.55	118.49	Anhui	NO	NaN	NaN	FOLT1 + FOLT2	FOLT1 + FOLT2
2017GB	SRR2204160	10-5	31.55	118.49	Anhui	NO	NaN	NaN	FOLT1 + FOLT2	FOLT1 + FOLT2
2017GB	SRR2204161	11-4	26.75	114.3	Jiangxi	NO	NaN	NaN	FOLT1 + FOLT2	FOLT1 + FOLT2
2017GB	SRR2204162	12-8	29.59	115.91	Jiangxi	NO	NaN	NaN	FOLT1 + FOLT2	FOLT1 + FOLT2
2017GB	SRR2204163	13-13	26.99	116.24	Jiangxi	NO	NaN	NaN	FOLT1 + FOLT2	FOLT1 + FOLT2
2017GB	SRR2204164	14-10	28.74	115.74	Jiangxi	NO	NaN	NaN	FOLT1 + FOLT2	FOLT1 + FOLT2
2017GB	SRR2204165	14-62	28.74	115.74	Jiangxi	NO	NaN	NaN	FOLT1 + FOLT2	FOLT1 + FOLT2
2017GB	SRR2204166	15-11	29.8	118.85	Zhejiang	NO	NaN	NaN	FOLT1 + FOLT2	FOLT1 + FOLT2
2017GB	SRR2204167	17-5	29.54	119.49	Zhejiang	NO	NaN	NaN	FOLT1	FOLT1
2017GB	SRR2204168	18-4	29.11	118.38	Zhejiang	NO	NaN	NaN	FOLT1 + FOLT2	FOLT1 + FOLT2
2017GB	SRR2204169	18-7	29.11	118.38	Zhejiang	NO	NaN	NaN	FOLT1 + FOLT2	FOLT1 + FOLT2
2017GB	SRR2204170	19-33	30.05	119.91	Zhejiang	NO	NaN	NaN	FOLT1	FOLT1
2017GB	SRR2204171	20-2	29.69	119.67	Zhejiang	NO	NaN	NaN	FOLT1 + FOLT2	FOLT1 + FOLT2
2017GB	SRR2204172	20-36	29.69	119.67	Zhejiang	NO	NaN	NaN	FOLT1 + FOLT2	FOLT1 + FOLT2
2017GB	SRR2204173	23-34	32.05	118.83	Jiangsu	NO	NaN	NaN	FOLT1	FOLT1
2017GB	SRR2204174	24-10	30.52	114.47	Hubei	NO	NaN	NaN	FOLT1	FOLT1
2017GB	SRR2204175	25-16	29.79	106.48	Chongqing	NO	NaN	NaN	FOLT1	FOLT1
2017GB	SRR2204176	26-5	29.82	106.06	Chongqing	NO	NaN	NaN	FOLT1 + FOLT2	FOLT1 + FOLT2
2017GB	SRR2204177	27-8	32.72	105.12	Gansu	NO	NaN	NaN	FOLT1 + FOLT2	FOLT1 + FOLT2
2017GB	SRR2204178	27-9	32.72	105.12	Gansu	NO	NaN	NaN	FOLT1 + FOLT2	FOLT1 + FOLT2
2017GB	SRR2204179	28-6	33.15	106.75	Shaanxi	NO	NaN	NaN	FOLT1 + FOLT2	FOLT1 + FOLT2
2017GB	SRR2204180	30-6	31.28	115.02	Hubei	NO	NaN	NaN	FOLT1 + FOLT2	FOLT1 + FOLT2
2017GB	SRR2204189	31-26	30.78	112.11	Hubei	NO	NaN	NaN	FOLT1 + FOLT2	FOLT1 + FOLT2
2017GB	SRR2204238	32-28	30.46	114.09	Hubei	NO	NaN	NaN	FOLT1 + FOLT2	FOLT1 + FOLT2
2017GB	SRR2204239	33-4	29.41	110.44	Hunan	NO	NaN	NaN	FOLT1 + FOLT2	FOLT1 + FOLT2
2017GB	SRR2204264	33-46	29.41	110.44	Hunan	NO	NaN	NaN	FOLT1 + FOLT2	FOLT1 + FOLT2
2017GB	SRR2204313	34-16	28.52	110.72	Hunan	NO	NaN	NaN	FOLT1 + FOLT2	FOLT1 + FOLT2
2017GB	SRR2204314	35-1	27.94	108.61	Guizhou	NO	NaN	NaN	FOLT1 + FOLT2	FOLT1 + FOLT2
2017GB	SRR2204315	35-10	27.94	108.61	Guizhou	NO	NaN	NaN	FOLT1 + FOLT2	FOLT1 + FOLT2
2017GB	SRR2204316	36-17	28.02	98.63	Yunnan	NO	NaN	NaN	FOLT1	FOLT1
2017GB	SRR2204317	37-10	32.05	113.98	Henan	NO	NaN	NaN	FOLT1 + FOLT2	FOLT1 + FOLT2
2017GB	SRR2204318	38-2	31.1	110.95	Hubei	NO	NaN	NaN	FOLT1 + FOLT2	FOLT1 + FOLT2
2017GB	SRR2204319	38-4	31.1	110.95	Hubei	NO	NaN	NaN	FOLT1 + FOLT2	FOLT1 + FOLT2
2017GB	SRR2204320	39-16	46.75	90.27	Xinjiang	Yes	NaN	NaN	FOLT1 + FOLT2 + trCDS1-6	FOLT2
2017GB	SRR2204321	40-2	47.22	89.84	Xinjiang	NO	NaN	NaN	FOLT1	FOLT1
2017GB	SRR2204322	41-10	47.59	88.77	Xinjiang	Yes	NaN	NaN	FOLT1 + FOLT2 + trCDS1-6	FOLT2
2017GB	SRR2204323	41-11	47.59	88.77	Xinjiang	Yes	NaN	NaN	FOLT1 + FOLT2 + trCDS1-6	FOLT2
2017GB	SRR2204324	42-3	46.83	84.18	Xinjiang	Yes	NaN	NaN	FOLT1 + FOLT2 + trCDS1-6	FOLT2
2017GB	SRR2204325	42-8	46.83	84.18	Xinjiang	Yes	NaN	NaN	FOLT1 + FOLT2 + trCDS1-6	FOLT2
2017GB	SRR2204326	43-7	46.74	90.34	Xinjiang	Yes	NaN	NaN	FOLT1 + FOLT2 + trCDS1-6	FOLT2
2017GB	SRR2204327	45-20	46.75	90.34	Xinjiang	Yes	NaN	NaN	FOLT1 + FOLT2 + trCDS1-6	FOLT2
2017GB	SRR2204328	45-23	46.75	90.34	Xinjiang	Yes	NaN	NaN	FOLT1 + FOLT2 + trCDS1-6	FOLT2
2017GB	SRR2204329	46-28	46.74	90.34	Xinjiang	Yes	NaN	NaN	FOLT1 + FOLT2 + trCDS1-6	FOLT2
2017GB	SRR2204330	46-31	46.74	90.34	Xinjiang	Yes	NaN	NaN	FOLT1 + FOLT2 + trCDS1-6	FOLT2
2017GB	SRR2204331	48-1	47.21	89.81	Xinjiang	NO	NaN	NaN	FOLT1	FOLT1
2017GB	SRR2204332	50-3	47.36	89.65	Xinjiang	NO	NaN	NaN	FOLT1	FOLT1
2017GB	SRR2204333	50-5	47.36	89.65	Xinjiang	NO	NaN	NaN	FOLT1	FOLT1
2017GB	SRR2204334	51-1	47.77	88.38	Xinjiang	NO	NaN	NaN	FOLT1	FOLT1
2017GB	SRR2204335	51-4	47.77	88.38	Xinjiang	NO	NaN	NaN	FOLT1	FOLT1
2017GB	SRR2204336	51-8	47.77	88.38	Xinjiang	NO	NaN	NaN	FOLT1	FOLT1
2017GB	SRR2204337	52-13	47.77	88.38	Xinjiang	NO	NaN	NaN	FOLT1	FOLT1
2017GB	SRR2204338	53-18	47.77	88.38	Xinjiang	NO	NaN	NaN	FOLT1	FOLT1
2017GB	SRR2204339	53-19	47.77	88.38	Xinjiang	NO	NaN	NaN	FOLT1	FOLT1
2017GB	SRR2204340	54-6	47.73	88.22	Xinjiang	Yes	NaN	NaN	FOLT1 + FOLT2 + trCDS1-6	FOLT2
2017GB	SRR2204341	54-5	47.73	88.22	Xinjiang	NO	NaN	NaN	FOLT1	FOLT1
2017GB	SRR2204342	55-12	47.73	88.22	Xinjiang	Yes	NaN	NaN	FOLT1 + FOLT2 + trCDS1-6	FOLT2
2017GB	SRR2204343	55-13	47.73	88.22	Xinjiang	NO	NaN	NaN	FOLT1	FOLT1
2017GB	SRR2204345	52-22	47.77	88.38	Xinjiang	NO	NaN	NaN	FOLT1	FOLT1
2017GB	SRR2204346	57-1	28.23	116.59	Jiangxi	NO	NaN	NaN	FOLT1 + FOLT2	FOLT1 + FOLT2
2017GB	SRR2204347	58-7	28.28	116.61	Jiangxi	NO	NaN	NaN	FOLT1 + FOLT2	FOLT1 + FOLT2
2017GB	SRR2204348	59-12	28.75	115.82	Jiangxi	NO	NaN	NaN	FOLT1	FOLT1
2017GB	SRR2204349	60-1	28.78	115.84	Jiangxi	NO	NaN	NaN	FOLT1	FOLT1
2017GB	SRR2204350	64-5	29.87	116.53	Jiangxi	NO	NaN	NaN	FOLT1 + FOLT2	FOLT1 + FOLT2
2017GB	SRR2204577	63-1	29.88	116.52	Jiangxi	NO	NaN	NaN	FOLT1	FOLT1
2017GB	SRR2204578	61-1	29.86	116.52	Jiangxi	NO	NaN	NaN	FOLT1 + FOLT2	FOLT1 + FOLT2
2017GB	SRR2204579	65-1	29.57	117.58	Jiangxi	NO	NaN	NaN	FOLT1 + FOLT2	FOLT1 + FOLT2
2017GB	SRR2204581	66-3	29.34	117.34	Jiangxi	NO	NaN	NaN	FOLT1	FOLT1
2017GB	SRR2204582	67-1	29.33	117.32	Jiangxi	NO	NaN	NaN	FOLT1	FOLT1
2017GB	SRR2204583	68-1	29.32	117.31	Jiangxi	NO	NaN	NaN	FOLT1 + FOLT2	FOLT1 + FOLT2
2017GB	SRR2204584	69-7	28.97	114.85	Jiangxi	NO	NaN	NaN	FOLT1 + FOLT2	FOLT1 + FOLT2
2017GB	SRR2204585	70-1	28.99	114.86	Jiangxi	NO	NaN	NaN	FOLT1 + FOLT2	FOLT1 + FOLT2
2017GB	SRR2204586	71-5	29	114.87	Jiangxi	NO	NaN	NaN	FOLT1 + FOLT2	FOLT1 + FOLT2
2017GB	SRR2204587	72-2	29.24	115.1	Jiangxi	NO	NaN	NaN	FOLT1 + FOLT2	FOLT1 + FOLT2
2017GB	SRR2204588	73-5	29.29	115.98	Jiangxi	NO	NaN	NaN	FOLT1 + FOLT2	FOLT1 + FOLT2
2017GB	SRR2204589	74-14	29.61	115.93	Jiangxi	NO	NaN	NaN	FOLT1 + FOLT2	FOLT1 + FOLT2
2017GB	SRR2204590	75-6	29.6	115.93	Jiangxi	NO	NaN	NaN	FOLT1 + FOLT2	FOLT1 + FOLT2
2017GB	SRR2204592	87	29.64	91.18	Tibet	NO	NaN	NaN	FOLT1	FOLT1
2017GB	SRR2204626	29-8	32.93	107.21	Shaanxi	NO	NaN	NaN	FOLT1 + FOLT2	FOLT1 + FOLT2
2017GB	SRR2204703	36-31	28.02	98.63	Yunnan	NO	NaN	NaN	FOLT1	FOLT1
2017GB	SRR2204704	43-12	46.74	90.34	Xinjiang	Yes	NaN	NaN	FOLT1 + FOLT2 + trCDS1-6	FOLT2
2017GB	SRR6414595	85-3	32.14	115.06	Henan	NO	NaN	NaN	FOLT1 + FOLT2	FOLT1 + FOLT2
2017GB	SRR6414596	85-5	32.14	115.06	Henan	NO	NaN	NaN	FOLT1 + FOLT2	FOLT1 + FOLT2
2017GB	SRR6414597	86	29.71	106.63	Chongqing	NO	NaN	NaN	FOLT1 + FOLT2	FOLT1 + FOLT2
2017GB	SRR6414598	83-2	32.17	115.66	Henan	NO	NaN	NaN	FOLT1 + FOLT2	FOLT1 + FOLT2
2017GB	SRR6414599	83-5	32.17	115.66	Henan	NO	NaN	NaN	FOLT1 + FOLT2	FOLT1 + FOLT2
2017GB	SRR6414600	84-3	32.14	115.06	Henan	NO	NaN	NaN	FOLT1 + FOLT2	FOLT1 + FOLT2
2017GB	SRR6414601	84-4	32.14	115.06	Henan	NO	NaN	NaN	FOLT1 + FOLT2	FOLT1 + FOLT2
2017GB	SRR6414602	76-3	28.23	112.55	Hunan	NO	NaN	NaN	FOLT1 + FOLT2	FOLT1 + FOLT2
2017GB	SRR6414603	62-1	29.92	116.57	Jiangxi	NO	NaN	NaN	FOLT1 + FOLT2	FOLT1 + FOLT2
2017GB	SRR6414604	13-5	26.59	116.15	Jiangxi	NO	NaN	NaN	FOLT1	FOLT1
2017GB	SRR6414605	6-9	31.23	118.23	Anhui	NO	NaN	NaN	FOLT1 + FOLT2	FOLT1 + FOLT2
2017GB	SRR6414606	5-15	30.28	117.18	Anhui	NO	NaN	NaN	FOLT1	FOLT1
2017GB	SRR6414607	4-15	29.51	118.23	Anhui	NO	NaN	NaN	FOLT1 + FOLT2	FOLT1 + FOLT2
2017GB	SRR6414608	52-10	47.77	88.38	Xinjiang	NO	NaN	NaN	FOLT1 + FOLT2	FOLT1 + FOLT2
2017GB	SRR6414609	30-1	31.17	114.62	Hubei	NO	NaN	NaN	FOLT1 + FOLT2	FOLT1 + FOLT2
2017GB	SRR6414610	23-19	32.03	118.5	Jiangsu	NO	NaN	NaN	FOLT1	FOLT1
2017GB	SRR6414611	17-2	29.32	119.3	Zhejiang	NO	NaN	NaN	FOLT1 + FOLT2	FOLT1 + FOLT2
2017GB	SRR6414612	82-3	31.82	115.39	Henan	NO	NaN	NaN	FOLT1 + FOLT2	FOLT1 + FOLT2
2017GB	SRR6414613	82-1	31.82	115.39	Henan	NO	NaN	NaN	FOLT1 + FOLT2	FOLT1 + FOLT2
2017GB	SRR6414614	76-5	28.23	112.55	Hunan	NO	NaN	NaN	FOLT1 + FOLT2	FOLT1 + FOLT2
2017GB	SRR6414615	76-4	28.23	112.55	Hunan	NO	NaN	NaN	FOLT1 + FOLT2	FOLT1 + FOLT2
2017GB	SRR6414616	77-3	28.23	112.55	Hunan	NO	NaN	NaN	FOLT1 + FOLT2	FOLT1 + FOLT2
2017GB	SRR6414617	77-2	28.23	112.55	Hunan	NO	NaN	NaN	FOLT1 + FOLT2	FOLT1 + FOLT2
2017GB	SRR6414618	78-5	28.5	112.14	Hunan	NO	NaN	NaN	FOLT1 + FOLT2	FOLT1 + FOLT2
2017GB	SRR6414619	78-4	28.5	112.14	Hunan	NO	NaN	NaN	FOLT1 + FOLT2	FOLT1 + FOLT2
2017GB	SRR6414620	79-4	28.03	110.21	Hunan	NO	NaN	NaN	FOLT1 + FOLT2	FOLT1 + FOLT2
2017GB	SRR6414621	79-2	28.03	110.21	Hunan	NO	NaN	NaN	FOLT1 + FOLT2	FOLT1 + FOLT2
2017PNAS	ERR2026739	Aitba	31.48	-7.45	MA	NO	NaN	NaN	FOLT1 + FOLT2	FOLT1 + FOLT2
2017PNAS	ERR2026740	Ita-0	34.0787	-4.19891	MA	NO	NaN	NaN	FOLT1 + FOLT2	FOLT1 + FOLT2
2017PNAS	ERR2026741	Ait14	31.2366	-7.81285	HA	NO	NaN	NaN	FOLT1 + FOLT2	FOLT1 + FOLT2
2017PNAS	ERR2026742	Ait9	31.2366	-7.81285	HA	NO	NaN	NaN	FOLT1 + FOLT2-trCDS5-10	FOLT1 + FOLT2
2017PNAS	ERR2026743	Arb2	31.4199	-7.5262	HA	NO	NaN	NaN	FOLT1 + FOLT2	FOLT1 + FOLT2
2017PNAS	ERR2026744	Arb0	31.4199	-7.5262	HA	NO	NaN	NaN	FOLT1 + FOLT2	FOLT1 + FOLT2
2017PNAS	ERR2026745	Elh10	31.472	-7.40644	HA	NO	NaN	NaN	FOLT1 + FOLT2	FOLT1 + FOLT2
2017PNAS	ERR2026746	Elh15	31.472	-7.40644	HA	NO	NaN	NaN	FOLT1	FOLT1
2017PNAS	ERR2026747	Elh23	31.472	-7.40644	HA	NO	NaN	NaN	FOLT1	FOLT1
2017PNAS	ERR2026748	Elh2	31.472	-7.40644	HA	NO	NaN	NaN	FOLT1 + FOLT2	FOLT1 + FOLT2
2017PNAS	ERR2026749	Elh33	31.472	-7.40644	HA	NO	NaN	NaN	FOLT1	FOLT1
2017PNAS	ERR2026750	Elh39	31.472	-7.40644	HA	NO	NaN	NaN	FOLT1	FOLT1
2017PNAS	ERR2026751	Elh46	31.472	-7.40644	HA	NO	NaN	NaN	FOLT1 + FOLT2	FOLT1 + FOLT2
2017PNAS	ERR2026752	Elh52	31.472	-7.40644	HA	NO	NaN	NaN	FOLT1	FOLT1
2017PNAS	ERR2026753	Elh20	31.472	-7.40644	HA	NO	NaN	NaN	FOLT1	FOLT1
2017PNAS	ERR2026754	Elh27	31.472	-7.40644	HA	NO	NaN	NaN	FOLT1	FOLT1
2017PNAS	ERR2026755	Set6	31.2266	-7.67361	HA	NO	NaN	NaN	FOLT1	FOLT1
2017PNAS	ERR2026756	Set0	31.2266	-7.67361	HA	NO	NaN	NaN	FOLT1 + FOLT2	FOLT1 + FOLT2
2017PNAS	ERR2026757	Bba1	34.0193	-4.0839	NMA	NO	NaN	NaN	FOLT1 + FOLT2	FOLT1 + FOLT2
2017PNAS	ERR2026758	Bba2	34.0193	-4.0839	NMA	LoF	NaN	NaN	FOLT1 + FOLT2	unclear
2017PNAS	ERR2026759	Bba0	35.0426	-5.02369	NMA	NO	NaN	NaN	FOLT1 + FOLT2	FOLT1 + FOLT2
2017PNAS	ERR2026760	Meh4	33.9561	-4.05153	NMA	NO	NaN	NaN	FOLT1	FOLT1
2017PNAS	ERR2026761	Meh7	33.9561	-4.05153	NMA	NO	NaN	NaN	FOLT1 + FOLT2	FOLT1 + FOLT2
2017PNAS	ERR2026762	Meh0	33.9561	-4.05153	NMA	NO	NaN	NaN	FOLT1	FOLT1
2017PNAS	ERR2026763	Tah4	34.0529	-4.22245	NMA	NO	NaN	NaN	FOLT1 + FOLT2	FOLT1 + FOLT2
2017PNAS	ERR2026764	Tah0	34.0529	-4.22245	NMA	NO	NaN	NaN	FOLT1 + FOLT2	FOLT1 + FOLT2
2017PNAS	ERR2026765	Taz11	34.0917	-4.10258	NMA	NO	NaN	NaN	FOLT1	FOLT1
2017PNAS	ERR2026766	Taz16	34.0917	-4.10258	NMA	NO	NaN	NaN	FOLT1 + FOLT2	FOLT1 + FOLT2
2017PNAS	ERR2026767	Taz18	34.0917	-4.10258	NMA	NO	NaN	NaN	FOLT1	FOLT1
2017PNAS	ERR2026768	Taz0	34.0917	-4.10258	NMA	NO	NaN	NaN	FOLT1	FOLT1
2017PNAS	ERR2026769	Tiz7	33.8723	-4.02647	NMA	NO	NaN	NaN	FOLT1 + FOLT2	FOLT1 + FOLT2
2017PNAS	ERR2026770	Tiz0	33.8723	-4.02647	NMA	NO	NaN	NaN	FOLT1	FOLT1
2017PNAS	ERR2026771	Bab3	35.0426	-5.02369	Rif	NO	NaN	NaN	FOLT1 + FOLT2	FOLT1 + FOLT2
2017PNAS	ERR2026772	Bab0	35.0426	-5.02369	Rif	NO	NaN	NaN	FOLT1 + FOLT2	FOLT1 + FOLT2
2017PNAS	ERR2026773	Bbe0	34.9952	-4.83141	Rif	NO	NaN	NaN	FOLT1 + FOLT2	FOLT1 + FOLT2
2017PNAS	ERR2026774	Ket10(1)	34.9608	-4.66611	Rif	NO	NaN	NaN	FOLT1 + FOLT2	FOLT1 + FOLT2
2017PNAS	ERR2026775	Ket12	34.9608	-4.66611	Rif	NO	NaN	NaN	FOLT1 + FOLT2	FOLT1 + FOLT2
2017PNAS	ERR2026776	Ket10(2)	34.9608	-4.66611	Rif	NO	NaN	NaN	FOLT1 + FOLT2	FOLT1 + FOLT2
2017PNAS	ERR2026777	Zin4	35.4528	-5.42698	Rif	NO	NaN	NaN	FOLT1 + FOLT2	FOLT1 + FOLT2
2017PNAS	ERR2026778	Zin9	35.4528	-5.42698	Rif	NO	NaN	NaN	FOLT1 + FOLT2	FOLT1 + FOLT2
2017PNAS	ERR2026779	Agl1	32.9724	-5.44856	SMA	NO	NaN	NaN	FOLT1 + FOLT2	FOLT1 + FOLT2
2017PNAS	ERR2026780	Agl2	32.9724	-5.44856	SMA	NO	NaN	NaN	FOLT1 + FOLT2	FOLT1 + FOLT2
2017PNAS	ERR2026781	Agl3	32.9724	-5.44856	SMA	NO	NaN	NaN	FOLT1 + FOLT2	FOLT1 + FOLT2
2017PNAS	ERR2026782	Agl5	32.9724	-5.44856	SMA	NO	NaN	NaN	FOLT1	FOLT1
2017PNAS	ERR2026783	Agl9	32.9724	-5.44856	SMA	NO	NaN	NaN	FOLT1 + FOLT2	FOLT1 + FOLT2
2017PNAS	ERR2026784	Agl0	32.9724	-5.44856	SMA	NO	NaN	NaN	FOLT1	FOLT1
2017PNAS	ERR2026785	Azr11	33.4236	-5.17911	SMA	NO	NaN	NaN	FOLT1 + FOLT2	FOLT1 + FOLT2
2017PNAS	ERR2026786	Azr13	33.4236	-5.17911	SMA	NO	NaN	NaN	FOLT1 + FOLT2	FOLT1 + FOLT2
2017PNAS	ERR2026787	Azr16_1	33.4236	-5.17911	SMA	NO	NaN	NaN	FOLT1 + FOLT2	FOLT1 + FOLT2
2017PNAS	ERR2026788	Azr16_2	33.4236	-5.17911	SMA	NO	NaN	NaN	FOLT1	FOLT1
2017PNAS	ERR2026789	Azr5	33.4236	-5.17911	SMA	NO	NaN	NaN	FOLT1	FOLT1
2017PNAS	ERR2026790	Azr7	33.4236	-5.17911	SMA	NO	NaN	NaN	FOLT1 + FOLT2	FOLT1 + FOLT2
2017PNAS	ERR2026791	Azr0	33.4236	-5.17911	SMA	NO	NaN	NaN	FOLT1 + FOLT2	FOLT1 + FOLT2
2017PNAS	ERR2026792	Elk20	32.5352	-6.01497	SMA	NO	NaN	NaN	FOLT1	FOLT1
2017PNAS	ERR2026793	Elk28	32.5352	-6.01497	SMA	NO	NaN	NaN	FOLT1 + FOLT2	FOLT1 + FOLT2
2017PNAS	ERR2026794	Elk3	32.5352	-6.01497	SMA	NO	NaN	NaN	FOLT1	FOLT1
2017PNAS	ERR2026795	Elk5	32.5352	-6.01497	SMA	NO	NaN	NaN	FOLT1	FOLT1
2017PNAS	ERR2026796	Elk1	32.5352	-6.01497	SMA	NO	NaN	NaN	FOLT1	FOLT1
2017PNAS	ERR2026797	IFr0	33.5501	-5.17465	SMA	NO	NaN	NaN	FOLT1	FOLT1
2017PNAS	ERR2026798	Ifr4	33.5501	-5.17465	SMA	NO	NaN	NaN	FOLT1	FOLT1
2017PNAS	ERR2026799	Ifr6	33.5501	-5.17465	SMA	NO	NaN	NaN	FOLT1 + FOLT2	FOLT1 + FOLT2
2017PNAS	ERR2026800	Khe32	32.9273	-5.51027	SMA	NO	NaN	NaN	FOLT1	FOLT1
2017PNAS	ERR2026801	Khe0	32.9273	-5.51027	SMA	NO	NaN	NaN	FOLT1	FOLT1
2017PNAS	ERR2026802	Oua0	32.0785	-6.27531	SMA	NO	NaN	NaN	FOLT1	FOLT1
2017PNAS	ERR2026803	Til2	32.0421	-6.22955	SMA	NO	NaN	NaN	FOLT1	FOLT1
2017PNAS	ERR2026804	Ifr3	33.5501	-5.17465	SMA	NO	NaN	NaN	FOLT1	FOLT1
2017PNAS	ERR2026805	SA-h1	-34.125	19.375	ZA	NO	NaN	NaN	FOLT1	FOLT1
2017PNAS	ERR2026806	SA-h2	-34.125	19.375	ZA	NO	NaN	NaN	FOLT1	FOLT1
2017PNAS	ERR2026807	SA-h3	-34.125	19.375	ZA	NO	NaN	NaN	FOLT1	FOLT1
2017PNAS	ERR2026808	SA-h4	-33.399	19.282	ZA	NO	NaN	NaN	FOLT1	FOLT1
2017PNAS	ERR2026809	SA-h5	-34.125	19.375	ZA	NO	NaN	NaN	FOLT1	FOLT1
2017PNAS	ERR2026810	NaN	NaN	NaN	NaN	NO	NaN	NaN	FOLT1	FOLT1
2017PNAS	ERR2026811	Tanz-h1	-3.02157	37.1596	TZ-Kilamanjaro	NO	NaN	NaN	FOLT1	FOLT1
2017PNAS	ERR2026812	Tanz-h2	-3.23333	36.7167	TZ-Mt.Meru	NO	NaN	NaN	FOLT1	FOLT1
2017PNAS	ERR2026813	Tanz-h3	-3.23333	36.7167	TZ-Mt.Meru	NO	NaN	NaN	FOLT1	FOLT1
